# Supplementary material for: An Oxidative Stress-Related Gene Pair (CCNB1/PKD1), Competitive Endogenous RNAs, and Immune-Infiltration Patterns Potentially Regulate Intervertebral Disc Degeneration Development
Source: Front Immunol. 2021 Nov 9;12:765382. doi: 10.3389/fimmu.2021.765382 (PMC8630707; doi:10.3389/fimmu.2021.765382)
Supplement: Supplementary file 3 [file DataSheet_3.csv]

geneNames	GSM1725801	GSM1725811	GSM1725815	GSM1725822	GSM1725812	GSM1725826	GSM1725803	GSM1725807	GSM1725781	GSM1725785	GSM1725797	GSM1725816	GSM1725820	GSM1725824	GSM1725783	GSM1725787	GSM1725789	GSM1725793	GSM1725799	GSM1725818	GSM1725791	GSM1725795	GSM1725805	GSM1725809
A1BG	1.054976808	1.536276266	1.576463646	1.693284609	1.481166416	1.590631863	1.407154015	1.679578028	1.411141413	1.290730575	1.137516799	1.226419821	1.177341773	1.60043719	1.43723566	1.443717389	1.365493205	1.327198414	1.115472715	1.327083425	1.654238506	1.437836224	1.175272448	1.958116555
A1BG-AS1	2.674397287	2.455625145	2.648839337	2.670345251	2.574513607	2.778848858	2.73777707	2.720639532	2.72209963	2.452829377	2.556853765	2.458178678	2.629001259	2.755713345	2.556840349	2.607858481	2.309927486	2.413041877	2.68524735	2.719169531	2.640314411	2.657699513	2.621406505	3.278997712
A1CF	1.897661173	1.71364217	1.587580893	1.627414434	1.598030295	1.574018629	1.707484517	1.594893148	1.587265394	1.465234036	1.667135474	1.824791322	1.850488049	1.865137897	1.473116073	1.808971231	1.704950641	1.56703115	1.762542792	1.565265831	1.487770084	1.586629443	1.472052409	1.559181246
A2M	11.37942515	10.99903707	10.33375454	7.585417239	10.00695752	11.87034614	11.09485513	9.2800791	11.08547994	11.34964288	10.95984234	9.757271182	11.17496177	10.1766747	10.80987932	12.13159786	9.500590624	8.072148922	10.57834735	10.53831561	8.294243148	7.650435853	10.32407471	10.0428552
A2M-AS1	3.164383314	3.271882423	4.001901101	4.070675482	3.250693785	3.094879567	2.911098006	2.877260729	3.025939773	4.392870438	3.04809959	3.782064987	2.516747561	4.888672925	3.787929817	3.396963834	2.34600022	2.995575238	2.800322554	2.678718519	2.160397206	2.673612301	4.531144437	3.812996526
A2ML1	1.927306596	1.76511819	1.715617566	1.663458219	1.658433149	1.735564308	1.936218481	1.916208477	1.904217862	1.78378517	1.581332936	1.668703953	1.694011649	1.785673549	2.096259755	1.794426097	1.791106547	1.544748037	1.795985101	2.216742651	1.993154207	1.676446571	1.597947438	2.071871465
A4GALT	3.053854487	2.935805608	2.99552751	2.940243796	2.962155308	2.545650581	3.127066348	2.894681425	3.174392491	2.836771968	3.198686017	2.917734792	3.436591152	2.924464544	3.088158034	2.782897834	3.691923733	2.994786695	3.229618185	3.569274787	3.646943417	3.342165833	2.644705402	3.255484005
A4GNT	1.904325362	1.42424847	1.55557495	1.358710653	1.544477349	1.597441173	1.696839446	1.708203809	1.761408641	1.571124223	1.187728888	1.782847057	1.496863065	1.558106156	1.570964026	1.727832626	1.527488108	1.59634549	1.671434013	1.655162641	1.653381041	1.516051837	1.415993054	1.746636123
AA06	2.432352715	2.233142996	2.402889533	2.337284858	2.49796928	2.33542439	2.252501223	2.358642388	2.40338925	2.606109144	2.323086075	2.345604806	2.447390643	2.366817514	2.360102153	2.370368476	2.366839661	2.54207138	2.326903063	2.376484795	2.32687505	2.517387032	2.353954594	2.139571556
AAAS	3.129735371	3.48051361	3.527021323	4.214028266	3.431267566	3.314554253	3.219951973	3.359227888	3.192916717	3.250545808	3.279720705	3.851264611	3.603236373	2.986387732	3.155804585	3.387301635	3.338710847	3.256479221	3.230340536	3.62749164	3.18411241	3.159076774	3.065320453	3.621890027
AACS	7.311397934	7.611826435	7.464359217	7.578831155	7.999926622	7.914283419	7.54088674	7.47857126	8.088052293	8.252524492	7.460882971	7.599292083	7.606321719	8.114679137	8.063043299	8.288108932	7.643013888	6.827969542	7.416119504	7.345002596	7.395512966	7.074229472	7.567370183	6.937497161
AACSP1	1.662719362	1.743172343	1.403382346	1.405784175	1.477362549	1.640606177	1.643209648	1.53705067	1.678487411	1.386408398	1.463305381	1.782726714	1.431229381	1.598824918	1.428436767	1.617913053	1.508790711	1.46711988	1.609580797	1.487685855	1.435223494	1.640380893	1.119370564	1.927914213
AADAC	1.739144829	1.594949027	1.687074267	1.739252427	1.690826617	1.754498135	2.050690206	1.746149029	1.691527953	1.539474379	1.84561736	2.008271275	1.769988641	1.680125976	1.750715197	1.461165459	1.816215569	1.628040519	1.743408336	1.669349173	1.754609197	1.908888984	1.518645059	1.828047234
AADACL2	1.378966223	1.586433123	1.438361801	1.358487549	1.372594869	1.545516851	1.746147549	1.666217238	1.350136047	1.472277715	1.742467413	1.472901681	1.727265235	1.788863727	1.283238129	1.399744534	1.534147985	1.429917168	1.324041262	1.699661706	1.563198893	1.623545922	1.370829495	1.92582291
AADACP1	1.346878357	1.574966933	1.615245942	1.48854047	1.561860277	1.37163676	1.254866957	1.541438672	1.417972242	1.359597158	1.862708356	1.508163996	1.535755118	1.53846479	1.702673749	1.335318565	1.324486676	1.511686267	1.277192929	1.386587733	1.153522581	1.704529879	1.433439678	1.723132818
AADAT	2.525148393	2.474457305	2.94877596	2.586546903	2.088417063	3.176052488	2.270521688	2.840541027	2.098813877	2.356097257	3.101675494	1.766699228	2.614848982	2.384224938	2.108935522	2.525815498	2.12966337	2.66626469	2.736499643	2.227421594	1.745396397	2.680057609	3.019264093	2.479834609
AAGAB	3.785095871	3.578129834	3.625780734	3.747970297	3.46286922	4.074218989	3.747828038	3.726655996	3.328471082	3.298962853	3.899587192	3.461052889	3.965534409	3.154319669	3.160718486	3.33554376	3.922007173	4.068997255	4.068778925	4.076140971	3.957640867	4.2854164	4.343987219	3.570296551
AAK1	2.670921384	2.462868368	2.569773675	2.835862525	2.781082328	2.52262301	2.804090844	2.903735062	2.779510295	2.729453588	2.480056764	3.164830721	2.451541111	2.69012918	2.782295265	2.853658564	2.717417388	2.51995034	2.508390117	2.74862649	2.68522694	2.735302924	3.115311332	3.11363364
AAMDC	4.435277178	5.627045695	4.903244178	5.599258612	5.257631896	4.743842607	4.878127834	5.01773642	4.952624246	5.370299533	4.72842081	4.936627741	5.036844994	5.651524672	4.864477633	5.06321159	5.072614333	4.455126558	4.818430972	4.892361903	4.908344867	5.107512087	4.447144739	4.619016135
AAMP	4.492439917	5.333326614	4.59636569	5.373956737	5.111635167	4.865884421	4.759467468	4.987636657	5.16908031	4.77571467	5.101055854	4.940672906	5.056668704	4.718773371	4.69477823	4.796508518	5.892228297	5.41889456	5.150955909	5.098836197	5.008827652	5.845594602	5.653500508	5.494458171
AANAT	1.674199379	1.509456123	1.634552634	1.585902486	1.334891971	1.335452174	1.335637241	1.506500918	1.544279544	1.738278836	1.422866037	1.563278135	1.571350435	1.504320097	1.582877184	1.561119933	1.627236052	1.56307793	1.565406244	1.608841823	1.601743186	1.19098549	1.338563431	1.480250063
AAR2	5.411342102	5.85176954	5.433072525	6.422822093	6.079879085	6.266523146	5.336733802	5.584142881	5.429490325	5.530768266	5.597174864	5.465867671	5.719809527	5.826635848	5.79638638	4.992528343	6.06392339	5.777624697	5.766245758	5.591992849	5.711706197	5.910627606	6.23784767	5.853521233
AARS1	10.49664275	10.69375211	10.02329109	10.06796718	10.19507194	10.24355495	10.68020016	10.83661669	10.18462135	10.4662255	10.67919909	10.89645317	10.10100905	9.962464803	10.13102827	10.67025183	10.63715041	9.723857546	10.2326731	10.26425888	10.22827558	10.44300963	10.78148326	10.26499866
AARS2	3.586739812	3.607773876	3.960873558	3.992885681	3.671382229	4.07107044	3.70478537	3.912349619	3.63519915	3.710119938	3.568668519	3.739588937	3.680332345	3.776570491	3.622644066	3.959883697	3.415339865	3.678510427	3.649729623	3.623252811	3.65356206	3.858922091	3.795585215	4.406423336
AARSD1	1.888933183	2.642000702	2.46327767	2.426039085	2.388750081	2.547493681	2.290762753	2.609633183	2.169384018	2.097127746	2.454607007	2.343979481	2.431586598	2.168845321	2.127522121	2.17406955	2.163234501	1.990608509	2.577270094	2.462935116	2.162339892	2.234610017	2.515179415	2.525481862
AASDH	6.479252269	7.603990988	7.347583961	6.554925152	6.223038152	6.635236872	6.492880175	6.971975788	6.623783808	7.255221334	6.596501944	6.496194084	6.459079449	6.726240388	6.908307311	6.806103632	5.671722893	6.273294606	6.531070975	5.838339311	6.052808273	6.522655858	6.685070732	5.76572402
AASDHPPT	8.118561703	8.394850756	8.331387032	8.378439809	8.122618643	7.827635489	7.86909167	8.278661109	8.376936541	8.195905281	8.353778529	8.390418631	8.140022136	8.160421264	8.041171479	8.317587054	8.463992519	8.341496969	8.187830391	8.233281662	8.335376455	8.168480417	8.08446206	7.655458813
AASS	4.936714167	4.998867391	5.641135229	4.862938444	5.347404597	4.486283316	4.900193762	4.933994135	5.20571026	5.4654613	4.702980555	5.024311525	5.130225036	5.431914966	5.583402943	4.823295023	4.720823407	4.886382845	4.770648389	4.538220467	4.780449679	4.9563382	4.719896815	5.147236714
AATBC	1.826090285	1.937597851	1.741220044	2.055099558	1.867945461	1.838238185	1.867591328	2.235912842	1.855014898	1.913846133	1.740476128	2.20684547	1.694236375	1.907134285	2.154000143	1.967488416	1.872017995	1.903766141	1.622011066	2.014179535	1.850177416	1.939237521	1.713832975	2.131644623
AATF	8.344403573	8.92902153	8.316845612	8.790953985	8.696320705	8.910793692	8.590898663	8.877743032	7.84620951	8.723124484	8.378830396	8.135791641	8.227955936	8.83422289	8.081285685	8.318841888	8.686223752	8.521145042	8.383739285	8.25880792	7.92369133	8.846947393	8.742198945	8.392260832
AATK	2.784858943	2.766715141	2.934829645	2.65564144	2.666769563	2.429584453	3.048818615	2.67610909	2.736199257	2.683094248	2.43218836	2.992489297	2.820700284	2.761818132	2.647592699	2.604667036	2.709823177	2.610766303	2.64803784	2.788446054	2.687305775	2.686464897	2.450917445	2.903449123
ABAT	4.716384848	4.982069818	5.223233482	5.522777752	5.487160379	4.401004534	4.717943323	4.858637184	4.75990572	5.459268928	4.027962532	4.267349204	4.709859327	6.130251904	5.028397237	4.56681206	4.529663484	4.202104857	4.289049463	4.23996913	4.767837158	4.369057844	4.549166875	4.477550595
ABCA1	3.509267934	3.482729669	5.300428353	4.896084838	3.186781771	2.73697473	2.975227754	3.264921633	3.718507477	4.242554266	3.195330173	5.059560874	4.588578644	4.648296479	4.471697425	4.397547748	3.682408004	3.870120633	2.437600942	4.807528373	5.378039798	3.930773767	4.420846755	6.009145275
ABCA11P	3.898102058	3.980523378	3.594815112	4.007647572	3.89062154	3.520051513	3.411269044	3.652984113	3.903189246	3.850251584	4.20858633	3.79133558	4.079885702	2.939078766	3.68721664	3.720950934	3.900220164	3.370479607	3.788294106	2.684396608	3.327751662	3.224173054	3.468471751	2.930514418
ABCA12	1.586370685	1.219790303	1.498839737	1.664794269	1.505849933	1.55807429	1.549188105	1.429647035	1.724513028	1.414954708	1.812202244	1.69679829	1.417455481	1.287401225	1.603360366	1.344975978	1.71416048	1.583374277	1.390082409	1.641023572	1.653313132	1.651112559	1.51175176	1.670527398
ABCA13	2.092890474	1.946992134	1.818071258	1.702939783	1.820671127	2.051918453	2.091388217	1.577606265	1.606611768	1.99290466	1.697878648	1.575842529	1.416023523	1.835470356	1.76910707	1.806466363	1.541165679	2.135176731	1.680171292	1.576670109	1.330917206	1.607465743	1.731517024	1.544591487
ABCA17P	3.686770628	3.509317424	3.482906897	3.882481566	3.71385359	3.37295781	3.635276029	3.154718835	3.483473386	3.763174763	3.495301437	3.919008592	3.674183137	3.13743245	3.91882704	3.440139619	3.082052752	3.629468848	3.270157963	3.681081202	3.263338137	3.636942775	3.634559835	3.326165665
ABCA2	2.218100021	2.22352888	2.298929099	2.297519553	2.313950497	2.238853925	2.10748031	2.306373612	2.470289869	2.3462948	2.038224235	2.289162987	2.309529262	2.303162875	2.346502986	2.235807052	2.447481172	2.135624346	2.187564372	2.295470624	2.167856734	2.057550487	2.210913032	2.531912025
ABCA3	2.863993003	2.680561599	2.850404958	2.556119839	2.751988082	3.334003072	3.162232154	2.922097551	2.847052807	2.508213647	3.060246819	2.738360881	3.016568854	2.738513187	3.297060061	2.731835236	3.082890902	2.582731498	3.091279911	2.716864804	2.934941337	2.592656375	2.67721193	2.518241263
ABCA4	2.446334115	2.142765022	2.203503675	2.262539675	2.486232799	2.579781246	2.669885196	2.393474081	2.39954797	2.355232601	2.411699681	2.19329641	2.350602635	2.065060901	2.423685765	2.682118199	2.353829201	2.542901989	2.168260972	2.660454191	2.065842213	2.381090552	2.115882444	2.177513315
ABCA5	7.651852904	7.886552821	7.729604759	6.571223914	7.184612409	6.750849173	7.499973616	6.841041432	8.652410247	8.103385445	7.391081414	7.754947529	7.750898908	6.893045542	8.806107174	8.456230537	6.895822797	6.639433406	6.855922308	6.608541835	6.857102403	6.691292286	7.019078297	7.128731352
ABCA6	1.709549722	1.572933114	1.574284674	1.660841305	2.454534883	1.684326682	1.628131084	1.407983488	1.827280786	1.500660342	1.759568707	1.387553046	1.779461282	2.849828686	1.794911886	1.577004054	1.927871838	2.101034743	1.657960258	2.805463007	1.931013298	1.966495007	1.926132247	2.950957714
ABCA7	3.02000528	2.942198896	3.043168419	3.121294352	3.002706386	3.175532279	3.027365399	3.265024457	3.313557629	2.986024867	3.100029128	2.89151505	3.10058993	3.00526264	2.939723433	3.095435796	3.204179754	2.761646958	3.188727817	2.728953839	3.301748936	3.151632527	2.864089597	3.349724487
ABCA8	1.716866808	1.523276442	1.310167343	1.538511221	1.475276603	1.620170809	1.361541529	1.489524235	1.661499782	1.75709856	1.395790189	1.723827417	1.806446627	1.582319187	1.712125309	1.536125752	1.387410984	1.517442399	1.616200362	1.501975791	1.296780167	1.684291698	1.317664598	1.515129392
ABCA9	1.720772593	1.840157957	1.743629817	1.785861075	2.034681488	1.702472825	1.976600817	1.743060189	1.896899481	1.670332101	1.642469377	1.952695064	1.803025124	1.870131089	2.077594376	1.872894906	1.873802665	1.647880317	1.738543437	1.927574229	1.654035968	1.859879873	1.861694579	1.805423208
ABCB1	6.71784167	2.75857469	3.480712047	2.314059476	3.529013706	3.539266452	7.079253265	4.565020116	3.875223271	4.625193365	5.768557039	5.076753728	4.397050148	4.254277669	4.327519261	3.79110119	4.027019828	3.896831482	4.468988694	4.07123475	3.135824614	3.609894904	4.78878318	3.265665342
ABCB10	5.633016858	5.671890096	4.507778082	4.893718775	6.089786126	6.545776524	4.918771678	6.162807385	4.33376553	4.153520254	6.432303836	4.843791416	6.126741312	4.228044403	4.92419621	5.75219735	5.191874522	7.122720122	6.486701436	6.051336877	6.020282338	6.163219077	6.406320356	5.839142659
ABCB11	1.534152779	1.478092761	1.414522257	1.462187914	1.549233764	1.410973648	1.547567442	1.432441462	1.634082955	1.509454351	1.5487194	1.512097972	1.376981275	1.686070146	1.363557311	1.358819078	1.413005238	1.277651649	1.524591767	1.59879937	1.516390435	1.475936884	1.351034168	1.425819146
ABCB4	6.630681307	5.306413251	3.190264697	2.939357756	4.770347666	3.251510681	6.206106353	5.260781591	4.943237082	5.976720418	6.222266201	4.351753605	5.956538766	3.461156627	4.276391061	4.09985677	4.336783991	2.918927847	5.198757313	3.658139857	3.203269156	3.866658141	5.281513115	2.465678738
ABCB5	1.593068755	1.400413857	1.583579321	1.506447418	1.478130776	1.570726701	1.495396764	1.516556242	1.548572622	1.539854421	1.456519255	1.42952939	1.451832553	1.538215694	1.45162048	1.492311557	1.703118081	1.603372519	1.644503575	1.697800268	1.519484256	1.450725808	1.512070162	1.566755974
ABCB6	2.598182561	3.386193528	3.810265265	4.031728035	3.222477512	3.452212128	2.963889521	3.275889832	3.27356897	3.214638815	3.402824266	2.913720372	3.53841535	2.895251363	3.436576847	3.243016172	3.553897412	3.41614135	3.468489273	3.718535222	3.022195695	3.289826661	4.036518179	3.126383406
ABCB7	7.215500922	8.176708173	7.281541889	6.233124995	6.960516831	6.560016328	7.465705529	7.590946854	7.045529927	7.565029399	7.419948862	7.524159556	6.920642508	7.088558183	6.977028419	7.012391624	6.587012326	6.293940539	6.593583896	7.006716641	6.959152895	7.012542138	6.621747154	7.074367315
ABCB8	2.84773859	2.632330295	2.839287126	2.903268842	2.774258808	2.984808226	2.854060909	2.751976675	2.70397182	2.61638841	2.544755752	2.736352931	2.650621507	2.791694499	2.665412164	2.980693644	2.736658877	2.67993163	2.76170192	2.723391189	2.691118432	2.806252794	2.813258962	2.882588818
ABCB9	3.629097532	4.89280749	3.295803449	3.339864025	3.863860053	5.278105806	3.783123407	3.65427396	3.201615937	4.510638418	3.127042464	3.351432546	4.517850962	3.045032793	3.713644327	4.179347305	3.102374046	3.905128927	3.514534752	2.951604709	2.985931918	3.529276469	3.368851591	3.185841538
ABCC1	8.49271767	8.173145647	7.646616705	8.016805781	8.439829248	8.24586328	8.572065148	8.012907531	8.336306704	8.257521872	8.558818859	7.94447611	8.940354683	7.353400702	8.190347141	8.334378677	9.242421252	9.002820951	8.789459313	9.085731518	9.379313846	9.081451965	7.966572258	8.781882873
ABCC10	3.031490531	3.285069534	3.780438291	3.559301275	3.11400725	3.736460292	3.369790326	3.715205051	3.079499512	3.061439575	3.811031045	3.075893053	3.855750951	2.755034367	3.302833005	3.842230059	2.941734438	3.789788188	4.030815054	3.477782462	3.966055556	3.370062143	3.782494617	3.440930232
ABCC11	1.562351829	1.924039689	1.561660314	1.707312618	1.742640926	1.467555614	1.897498341	1.8462704	1.527104446	1.8103517	1.454513728	1.608846339	1.579665597	1.801559507	1.524132632	1.654456847	1.779945807	1.630322807	1.604865806	1.684589983	1.787408583	1.535449986	1.511158037	1.501957883
ABCC12	1.441448498	1.665521411	1.613974563	1.592562842	1.486419918	1.524140989	1.518817257	1.63664555	1.471329144	1.571183065	1.562173961	1.527580344	1.446979288	1.589780717	1.542076418	1.390892109	1.487812233	1.478176187	1.422534597	1.502558479	1.568942814	1.530423077	1.541097653	1.564094329
ABCC13	1.410980345	1.178220616	1.382236644	1.260193448	1.350677436	1.431402187	1.46964472	1.305576885	1.527243146	1.314935409	1.315856715	1.440084528	1.312689443	1.568795037	1.505251848	1.31602265	1.471738867	1.265396493	1.435830143	1.473076861	1.419810543	1.413738483	1.251910736	1.491037135
ABCC2	2.078878892	1.762745309	1.787835006	1.903724077	2.004470405	1.887760224	1.758730509	2.067212879	2.067135996	1.909177907	1.840222239	1.805709053	1.943704401	1.762301773	2.215556856	2.361143892	1.866450246	2.009873307	2.111881967	2.10122193	2.177894243	2.172619848	2.073050034	1.906394239
ABCC3	3.18297315	2.981560402	3.137042915	2.885182925	2.992825924	3.471548323	3.311654088	3.424408014	3.634305617	3.146209616	3.549719277	3.376804972	3.785793337	2.914484553	4.072426603	3.557220359	3.044011955	3.621790246	3.339044624	3.221950369	3.226622317	3.19853414	2.827282223	3.78428736
ABCC4	3.318425464	3.265709302	2.657127985	2.483510897	3.4033437	3.149300143	3.085740304	3.042096187	2.591884512	2.439849492	3.211656583	3.033608618	3.089529598	2.290508628	2.330737057	2.226445758	3.580363486	3.39097635	3.22159545	2.994688767	3.059833459	3.175691939	3.35108048	2.436203391
ABCC5	2.766506172	3.648732715	3.12173771	3.042042451	3.795202962	3.322903069	2.941662211	2.840108243	3.143016614	3.167042944	3.098444788	2.903576715	3.733670341	2.783457855	3.281967145	2.786473909	2.669065669	3.493507792	3.543288022	3.292758164	2.913247699	3.088969527	3.817514072	3.43434366
ABCC6	1.791315829	1.699083586	1.718598141	1.875455113	1.652667079	1.779190866	1.754947028	1.647180137	1.696277641	1.747006993	2.007460731	1.849102783	1.83482338	1.693754135	1.557530689	1.790567296	1.805856235	1.783269656	1.856071929	1.625531985	1.713963596	1.944232135	1.813448609	1.67270332
ABCC8	2.226171348	2.079228456	2.147787895	2.185986761	2.19397589	2.077464492	2.408958745	2.133835939	2.478565464	2.232625538	2.059714671	2.119114084	2.174523287	2.408526288	2.322781239	2.158173266	2.386690247	2.327345804	2.176677348	2.449840788	2.107543849	1.934850741	2.153202497	2.244892837
ABCC9	1.672786173	1.599752893	1.784448494	1.587442951	1.916410499	1.796118427	1.517608113	1.834397975	1.651662711	1.615095974	1.468697263	1.802701314	1.650338699	1.865610285	1.51454627	1.614089539	1.831263863	1.530555282	1.878492316	2.032889239	1.687884869	1.76655995	1.766874099	1.678277102
ABCD1	3.67581273	3.317030866	3.328140323	4.478814016	3.993083356	3.527689637	3.325419896	3.309064968	3.749322355	3.555580504	3.531695004	3.222016901	4.110710118	4.365537673	3.501746058	3.472291982	4.204144455	4.021365867	4.090844245	3.527744273	3.980470748	3.915667304	3.100128663	3.339126546
ABCD2	1.670799993	1.189139888	1.39907984	1.532777493	1.849932002	1.480259636	1.482439314	1.519869673	1.497010622	1.475162733	1.292207187	1.563833266	1.357124982	1.390814294	1.563418837	1.239414996	1.521875967	1.490658478	1.496831746	1.206325194	1.065893577	1.266209841	1.470600725	1.688997806
ABCD3	7.685217573	7.522959283	7.790008525	7.501407277	7.562914613	7.447513008	7.596891643	7.417631059	7.667198566	7.602910561	7.758799266	7.557521251	8.209554809	7.282334954	7.410907549	7.649649354	7.892073255	8.296029382	8.058976433	7.694570472	7.869229926	7.988140308	8.242618471	7.33277535
ABCD4	2.6636676	2.869068544	2.829363246	2.784336388	2.670724936	2.734496096	2.743727143	2.874152862	2.978825987	2.649909027	2.797954869	2.841614703	2.876518568	2.585818511	2.968601033	3.082264824	2.730720674	3.10281649	2.873591813	3.208580222	3.052340116	2.951839537	3.078113012	3.513225865
ABCE1	8.813139	8.073439999	8.484406437	8.729590816	8.201155785	8.999630646	8.374548688	8.151846609	8.757684329	8.538855475	8.50759579	7.955404506	8.649445798	7.697315698	8.627729927	8.815445775	8.72157941	8.73197621	8.191957568	8.260511287	8.747227262	8.294055113	8.440552549	8.032054342
ABCF1	6.087699035	6.414389273	6.995481054	7.710793965	6.399892346	7.375719346	6.359804546	6.286693394	6.649131278	6.072335537	6.419455376	6.526495895	6.402927232	6.775116732	6.736079533	6.075099984	7.478367905	7.14292668	6.562766335	6.673827399	6.892755311	7.1168772	7.433935002	7.447594198
ABCF2	4.776087098	5.134040013	5.111679171	5.348595099	4.804890108	5.628609421	4.886186006	5.126864106	4.653537829	4.495323952	5.37557997	4.746291418	5.462556246	5.40029575	4.479182468	4.301630401	5.908518433	5.432605814	5.776684846	5.413271428	5.448769486	5.744905724	5.612633019	5.178072517
ABCF3	3.278867978	4.152002966	3.90823387	4.436543147	4.001471094	4.007072559	3.721714559	4.143045014	3.878435348	3.462383653	3.672716791	4.003909064	3.531210759	3.690498425	3.442247138	3.468556077	4.832140172	3.675721803	3.983586141	3.73094475	3.83217221	4.208838483	4.446810721	4.429248942
ABCG1	3.378775772	3.130404578	3.225242761	3.425254582	2.921392765	2.721873561	2.880276135	4.239939915	3.510149685	3.821641439	4.070467925	4.922660141	4.220886387	3.156715772	4.717139935	3.920633432	4.007997593	2.781210878	3.48049902	2.988520415	2.552426856	3.034916308	3.622680687	3.075848951
ABCG2	1.814059351	1.650018369	1.841306741	1.447193392	1.683917896	1.577215641	1.648777367	1.605461787	1.782089901	1.765774656	1.791387868	1.742173679	1.593572656	1.892737764	1.58223588	1.526241876	1.631112601	1.697228037	1.736443269	1.604449548	1.661574591	1.646324021	1.681069762	1.715153277
ABCG4	2.276557558	2.234720918	2.304058888	2.212967423	2.426187145	2.514545255	2.621354923	2.427915613	2.710036674	2.447656945	2.318161837	2.598452832	2.218034463	2.407776722	2.363253025	2.443048096	2.349800637	2.359870366	2.516076511	2.608630432	2.468003235	2.45431129	2.223885195	2.20266458
ABCG5	1.552322806	1.555557892	1.491185365	1.386670862	1.694166972	1.641228341	1.90219124	1.507569679	1.487816765	1.456042728	1.260190974	1.610070141	1.722652307	1.425524659	1.283398096	1.252545338	1.290672966	1.770518692	1.802198629	1.749237985	1.536256661	1.596443665	1.552155514	1.501846675
ABCG8	2.052148767	2.006200344	1.916386698	2.131270152	2.146150226	2.060501726	2.038230309	1.932279239	2.27300061	1.92404028	1.755851285	2.057241825	1.882579027	1.910892689	2.108589264	2.220968988	1.985535133	1.876614044	2.275285749	1.921475184	2.03294974	2.091684666	2.141383356	1.830221919
ABHD1	1.730720952	1.67039545	1.647327744	1.852324579	1.480336386	1.723854872	1.83267733	1.48664559	1.673473552	1.686475226	1.673026031	1.590054439	1.768769274	1.671729969	1.700581506	1.778284606	1.858305351	1.576097526	1.408568723	1.648210939	1.430808349	1.91505405	1.586169647	1.718426224
ABHD10	6.589403419	7.471120534	7.405882484	6.077298805	5.882677813	6.481334424	6.586687916	7.284108742	6.556448948	7.485287521	6.849162019	7.386271124	6.876702794	6.909896518	6.846040318	7.617452328	6.296383324	6.317181023	6.094630655	6.632447683	5.397014456	6.634491665	7.153736016	5.788139394
ABHD11	2.821601587	3.210338392	3.064008818	3.111792579	3.063429204	3.323408535	2.963000077	2.97082414	2.908995291	3.362733861	3.008002832	2.941912621	3.23075123	2.549880145	3.132400059	3.176614731	2.650352046	2.862765114	3.131908471	2.823901663	2.247395449	2.687842073	3.009372992	2.828039399
ABHD12	4.536333085	4.639291449	4.2749035	4.974543305	4.842515937	5.478295109	4.664404924	4.181615578	4.464421839	4.928982827	4.644610256	4.172236995	5.059143404	4.466786078	4.649440092	5.053334922	4.861346059	4.75638558	4.835141021	4.099382319	4.119387279	4.426408914	4.445448416	3.639317989
ABHD12B	1.837260508	1.747326054	1.638677129	1.652238858	1.874026969	1.703458954	1.691670163	1.882165441	1.36918299	1.366926035	1.634177106	2.266902954	1.972941048	1.64753915	1.733334646	1.561348513	1.722213053	1.614169992	1.806785752	1.719665651	1.548619846	1.739641705	1.717648136	1.630352434
ABHD13	4.61089589	3.793857787	4.221383176	4.128554936	3.873377049	4.391320327	4.260780865	4.259816342	4.325021141	4.173709135	4.74175585	4.359211658	4.690735115	3.575806552	4.407452284	4.501282483	4.619505896	4.971671453	4.452577612	4.046936996	4.527831973	4.384239925	5.052219135	3.713072001
ABHD14A	3.019083288	3.590455684	4.221633998	3.940071951	3.385934936	3.918962691	3.23895127	3.716022916	3.790236869	3.836831903	3.746379439	2.891447904	4.527769698	3.754788562	3.740450713	3.992696871	3.800644035	4.222636916	3.403115872	4.445488841	3.318667947	3.566607405	3.865071099	4.007048247
ABHD14B	5.071034557	6.363874258	6.101283283	6.562426471	5.124023668	4.299951936	4.741227501	5.382979327	5.607451145	6.153407132	5.645941717	5.236115809	5.324672474	7.02006671	5.900772504	5.168812844	4.522126085	3.889089544	5.045322416	4.991575324	5.168884566	4.889823469	4.501135675	6.1369299
ABHD15	2.69508854	3.693545776	3.154958424	3.270233411	3.984378693	3.748053727	3.020963802	2.892000507	2.757941881	2.792169541	4.085345098	2.555767281	3.526410441	3.816055886	2.61168429	2.852952609	3.594715899	3.784199126	3.51467857	3.198902658	3.321046659	3.594386043	4.070339688	3.271328136
ABHD16A	6.285069779	7.160659172	6.9952227	6.634378973	6.619448228	7.370546031	7.013440258	7.275148157	6.794117023	6.369884357	7.210402182	6.624219486	7.56222204	7.278797699	6.887914392	6.608688006	7.554962277	7.35033244	7.25669378	7.517826212	7.459039351	7.37704445	7.576081842	7.057083307
ABHD16B	1.548569203	1.605846836	1.589373553	1.467722736	1.675117383	1.446593968	1.552643464	1.682004939	1.603095646	1.510517926	1.513348009	1.729726928	1.46260306	1.594322606	1.627893536	1.675023692	1.71616288	1.554230932	1.641101178	1.756788014	1.630149618	1.536918656	1.662845931	1.672034747
ABHD17B	5.829394599	5.323424887	5.512781426	5.790327919	6.088793029	5.235686682	5.58009365	5.014798695	5.826611947	5.343596175	5.721323325	6.114839937	5.843393518	5.759815788	5.730660481	5.312903738	5.94318487	5.981379808	5.340290854	5.604338798	5.757257374	5.530536074	6.116409195	5.218717203
ABHD17C	2.761976447	2.327155407	2.268129323	2.503497914	3.031486564	2.632184216	2.535942436	2.425070732	2.400115314	2.007410201	2.430982117	2.172116086	2.607443146	2.071458155	2.280112809	2.085903698	2.103390363	2.564120474	2.475996247	2.46462165	2.191545369	2.101157894	2.083489015	2.373346743
ABHD18	3.842299861	4.734041286	4.570727516	3.503020372	3.613425232	4.36843155	3.735785051	4.48884463	4.082954569	3.570957857	3.931358062	4.508482726	3.764132581	3.802749693	4.20906699	5.017396132	4.040466919	4.368251183	3.875471553	3.900494643	4.37532955	4.116553359	3.822968753	3.904833052
ABHD2	5.583873345	5.386686157	5.664551422	5.761132001	5.767726525	6.325950703	5.56085552	5.547162145	6.010503118	5.661123789	6.318164309	5.214464963	5.807374115	5.551862338	6.094205682	6.112723761	5.75448267	5.957950685	6.46747074	6.155754732	5.94123081	5.996068007	6.028159714	5.960826448
ABHD3	9.409140709	8.719257435	9.048024448	8.736847568	8.657847769	8.754242791	8.591957163	8.713175501	8.67189999	9.303823168	8.866565462	9.102119897	8.567328995	9.080147784	9.335776021	9.126485246	7.958485172	10.33401921	9.115160988	8.551495084	7.660782663	9.084318022	8.395820351	7.818103839
ABHD4	3.852438178	3.859572254	3.347659517	4.52102387	4.24031021	3.416250394	4.304664274	3.86748373	4.949389155	3.90029846	4.315952626	5.089865391	4.279846181	5.148660983	4.316305096	3.8075624	4.863263783	4.352896363	4.293940859	4.490706851	4.686614349	4.511099541	4.099439683	5.938738369
ABHD5	5.863110004	3.727394231	4.383665369	5.131178129	6.080435184	4.4977483	6.123687847	4.460846667	4.536309885	4.779917084	4.277883879	5.479421519	4.550980499	5.939334585	5.281012275	4.358072569	4.7347541	5.166926813	4.009612805	4.137412214	4.624851479	4.9133787	4.250315045	3.43179676
ABHD6	2.559094722	2.52115585	2.745407981	2.87681371	2.672236017	2.935620821	2.544059356	2.619524399	2.419349768	2.238937118	2.850781062	2.088917509	2.841013698	2.765066735	2.367506731	2.492538101	2.513754325	3.151251183	2.8251343	2.843267162	2.660725556	2.78454583	3.287681319	2.300618024
ABHD8	2.3598725	2.576231144	2.548673446	2.902144768	2.523200187	2.354670739	2.315805597	2.438300992	2.663408333	2.428057556	2.33152785	2.47782766	2.276603085	2.773437861	2.364570341	2.442583999	2.464826081	2.553673319	2.369542752	2.534495565	1.925018643	2.543745237	2.675082578	2.536858783
ABI1	10.58064107	10.23835109	10.00227091	10.02627587	10.59655357	10.54088748	10.62261015	10.44402855	10.58638949	10.63141659	10.24899318	10.63080213	10.10891343	10.16891742	10.8790374	10.8987469	10.37241183	10.29590482	9.835961606	10.16698527	10.25575581	9.75540743	9.772035636	9.482544151
ABI2	6.509535841	6.15269333	6.563096801	5.775676202	6.02291657	6.170978734	6.386253031	6.551394637	6.10165239	6.405038123	6.368634577	6.731694989	6.16012364	6.302301611	6.220251082	6.055205564	6.159308724	6.272851988	6.38255631	6.592708801	5.963716025	6.244181555	5.921765193	6.203803703
ABI3	2.379450535	2.467534079	2.323103545	2.505347971	2.704013287	2.5327221	2.614449051	2.667358792	2.50054832	2.596440244	2.586451076	2.466671459	2.522657518	2.750548227	2.682901862	2.702386506	2.684445987	2.625543575	2.512624411	2.687447622	2.527290731	2.573404051	2.169917799	2.850007343
ABI3BP	13.43918466	13.08701879	13.00296037	12.13748872	13.29296357	13.20906765	13.38234282	13.32141941	13.34820613	12.98598122	13.3493044	13.13528449	13.45713957	12.73976274	13.44320461	13.54602553	13.33035241	12.63865475	13.27877873	13.44218725	12.91275706	12.47468319	12.31118405	12.98876107
ABITRAM	6.067979318	6.665322188	6.774549875	6.615811736	5.926479483	6.80473876	5.806653964	6.600223106	6.595905191	6.706611826	6.714765105	6.42950942	6.144397687	6.590150215	6.065471334	6.664566099	6.29254168	5.975596801	6.127996593	5.869319507	6.191296823	6.070843996	6.837030354	5.374946048
ABL1	5.605987212	6.175439147	6.216703797	6.010087803	5.882955281	5.513758002	5.708898134	5.828386115	5.903273288	5.815238244	5.343912084	5.822428371	6.098443429	6.344805813	5.725786563	5.37489079	6.478933177	5.607158137	5.917038833	6.184144348	6.306985209	6.558152625	5.718772564	7.01310432
ABL2	7.564609295	6.626961852	7.721761043	7.833466842	7.362720941	7.241939559	7.804231793	5.934487628	7.852143024	7.118842823	6.533549186	6.373672568	5.707380889	8.324898911	7.796927375	6.756543586	6.576824596	6.87486474	6.442264712	6.109492157	7.106282166	7.005899493	6.647643829	7.119598827
ABLIM1	4.936502338	6.589873579	6.165715454	7.057275592	4.859727427	5.672906225	5.10039176	4.849328807	3.720801005	6.927440684	4.729867976	4.023886019	3.68268969	4.944650759	5.47098761	6.111615014	3.234133197	4.336725615	4.408526833	3.514815054	3.108885425	4.357440328	3.865886528	4.006689461
ABLIM2	2.379274419	2.544214017	2.675214131	2.556908266	2.423264419	2.262854119	2.514880277	2.610041362	2.481269926	2.332551017	2.240945431	2.548258513	2.325340036	2.637481079	2.421566004	2.359360305	2.426150798	2.268568509	2.507272927	2.349434051	2.41657796	2.453752838	2.298099328	2.558045482
ABLIM3	3.69894091	2.692047016	3.38792727	4.488783771	3.501009227	4.28484088	3.788767319	3.830017051	3.760856973	2.847638784	4.450216419	3.197423079	3.152008767	3.469249649	3.424347696	3.834849527	4.208718987	4.194308689	4.39542739	3.380536696	4.005078836	4.385021396	4.101206074	4.072517795
ABO	1.856180053	1.752510032	1.954092461	2.006314722	1.985502633	2.013582926	2.020075643	1.989481319	2.065270483	1.92127408	2.088355406	2.05380294	2.015587277	2.135768371	1.847823698	2.059620928	2.097186231	1.908209849	1.963463284	1.88785202	2.064623552	1.858766453	1.844315123	1.693595142
ABR	4.098847358	4.181523322	4.477956552	4.299133516	3.860711819	4.823549277	4.339332657	4.755817587	4.211728496	4.293334535	4.329087938	3.912198448	4.210530542	3.603363377	4.687178534	4.558779436	4.124439227	4.092634258	4.142883471	4.390498796	4.082565051	4.393259967	3.667212294	4.393562127
ABRA	1.61121382	1.731761855	1.538763614	1.345595251	1.700406645	1.712465425	1.591982979	1.537756234	1.659575243	1.526730352	1.586070359	1.38356441	1.646188263	1.675327009	1.546965043	1.590062224	1.765775126	1.334789539	1.461259271	1.756327032	1.590063794	1.478592851	1.456339794	1.754915996
ABRACL	7.183698098	5.624153912	6.42554659	7.020441579	6.204805599	6.402305443	7.008328706	6.688204654	6.799558345	6.228306225	7.158522762	6.575738948	6.946455275	6.884293021	6.502320023	6.279393568	6.980327971	7.573479538	7.818112253	7.808349673	7.558675346	6.439917987	6.690961382	5.727030841
ABRAXAS1	6.670831009	7.381338404	6.420511706	5.626543012	7.100362584	6.900374187	6.452843199	7.871628846	6.152151674	7.330854952	7.424972841	6.806287134	7.312292737	6.827668922	6.459836654	6.993248926	6.317624191	7.261535379	7.47315042	6.69873578	6.695463957	6.573868902	6.62446296	5.449584287
ABRAXAS2	4.752606564	4.997845497	5.259471446	5.385181178	4.557978772	5.174614519	4.881261614	5.063418586	4.48689499	4.446671712	5.058788443	4.351334142	4.414357355	4.342896867	4.445755892	4.082011852	4.685344423	4.65653338	4.811548943	4.490897433	4.913102944	5.187633182	5.783297932	3.95303423
ABT1	4.206879512	4.268076295	4.724533487	4.564701916	4.142809633	5.003606948	4.151534107	4.527995412	4.286873541	3.603445644	4.498492959	4.517296794	4.5576324	4.554477571	3.979756953	3.903127283	4.681235231	4.776134238	4.462203364	4.314030386	4.322702007	4.727438676	5.018192854	3.225415712
ABTB1	2.788116656	3.393365491	2.801005337	2.832299921	3.126784551	3.223850439	3.04209227	3.269646715	3.184378245	2.973832893	2.78311181	2.739080458	3.4775511	3.099156456	2.640795828	3.053319515	2.905440819	2.93424558	3.045044961	2.945684526	3.152413939	3.037555111	3.036261349	3.496208106
ABTB2	3.930276507	3.883668269	3.899868552	3.861978396	4.37233919	3.973047539	3.920512031	4.028926281	3.881647987	4.272141153	4.032258365	3.770847541	3.633712031	4.225301335	3.746178044	3.859397876	3.780148136	3.716255933	3.710461991	3.845170151	3.426335763	3.842567553	3.785128537	2.926626256
ACAA1	6.266969556	7.334547634	7.056764375	6.823196245	6.498743381	7.140289189	6.582092498	6.887183289	6.381248191	6.419389833	6.804783005	6.13032969	7.226841271	6.73535629	6.337556149	6.382474641	6.016354586	6.179930847	6.879681132	6.335065174	6.148470878	6.339617473	6.851695159	6.483309976
ACAA2	3.96697862	4.348202995	4.332487527	4.04974096	3.879085485	4.130622235	4.37321624	4.308940218	3.894518315	4.208365752	3.992279346	4.37303701	3.999201968	4.289172732	3.78840079	3.756566002	3.787107552	3.689925372	4.128414814	3.650176036	3.897089365	4.009408154	3.94661874	3.482827911
ACACA	4.38570789	4.524127961	4.71748853	4.508801639	4.621557709	5.416446621	5.270209047	4.583979297	4.435048478	4.741361824	4.992152789	3.920175501	4.797504562	4.313487815	4.205320428	4.613916046	4.477838203	4.622795215	5.463376584	4.532909228	4.251124448	4.207424415	4.82240121	4.486787422
ACACB	2.136972387	2.39520894	2.370920594	2.528676683	2.241373567	2.274542244	2.140207575	2.161780721	2.444778779	2.327914752	2.167672582	2.225766947	2.149510188	2.216376006	2.574999158	2.351978388	2.161404481	2.187309605	2.292101583	2.19816014	2.200700519	2.2278364	2.2367574	2.724244953
ACAD10	2.379826197	2.76756562	2.625159806	2.811206115	2.611545919	2.701461243	2.469749479	2.570613789	2.529240836	2.555569823	2.440683494	2.679615328	2.603997994	2.735463587	2.501523535	2.815116318	2.634945441	2.474946146	2.575119258	2.549448114	2.473573174	2.635526328	2.539930481	2.626840035
ACAD8	4.21404328	5.659376791	4.987888222	5.184000846	4.820712873	5.541439165	4.653444657	5.609854536	4.726259751	4.360060994	5.493361068	4.160593019	5.773254299	4.037954867	4.498214909	4.556556438	5.143550932	5.573642564	5.015306274	5.137108144	5.402841176	5.456661146	5.61403123	4.413767775
ACAD9	4.511991931	5.282113494	4.714782364	4.372649267	3.987260706	4.549464938	3.838484409	4.611700112	3.501106927	4.309194412	4.788756211	4.580417681	4.469347678	3.330191794	4.167649354	4.284814687	3.969368901	4.508308421	4.548338617	4.779796414	4.164567497	4.324455994	4.771215956	4.64253611
ACADL	3.101099216	4.053661757	4.034186705	3.233192992	3.758955528	3.034380226	2.445764526	2.912508502	2.624030291	3.479598216	3.332780117	2.704243654	2.784203857	4.030117305	2.852209294	2.546262912	2.724795562	3.131348264	3.080800054	3.05392566	2.852853959	3.054143548	3.302126655	3.269651438
ACADM	8.81246177	8.743225722	7.727108746	7.83972031	8.912029486	8.571561063	8.130348089	8.581740526	8.63927827	8.135935759	9.062631088	8.816207428	9.123570818	8.034727967	7.98262593	8.450718237	8.22699573	9.400587147	9.67313361	8.529120764	8.679969229	8.614286454	8.383920923	8.776872071
ACADS	2.916653909	3.296729567	2.992879083	2.956436081	3.362390914	3.277095495	3.08810313	3.181063587	3.122650202	3.127289438	3.342477632	2.830946011	3.483918228	3.059297378	2.933501244	3.276586473	3.285419563	3.129466434	3.269937522	3.102657316	3.321441302	2.941218003	2.543240528	4.201121686
ACADSB	4.283361022	4.870306025	4.24604758	4.047791011	4.474791918	4.057490572	4.275300502	4.469119564	4.344208299	4.913377291	4.239490671	3.931179141	4.514943159	3.673513087	4.794229398	4.602396039	3.545288047	4.757430076	4.515448216	3.678552093	3.859310536	4.257038791	4.888316204	3.790703886
ACADVL	8.960781659	9.019485106	9.183256753	9.025356071	8.955625071	9.179776668	9.378963181	9.168839337	8.799460559	8.898732363	9.405570134	9.233383203	9.529240763	8.522994955	9.188951553	9.390285041	9.452008837	8.798407427	9.166049655	9.318191489	8.949305015	9.37418776	8.422914066	10.16701396
ACAN	12.58627915	13.25118168	12.47611923	11.56542061	12.25228487	12.57431729	12.6188288	12.88288497	12.09862613	12.23531076	12.25628484	11.50031389	12.63057991	11.57099595	12.1077313	12.04276996	11.3361512	10.54401623	12.35023172	12.09396802	10.60302203	11.15008449	11.27604614	11.58738541
ACAP1	2.439856475	2.781744731	2.767099056	2.823342308	2.661804116	2.645295316	3.042409831	2.870851143	2.518141029	2.682346398	2.710820634	2.843948174	2.767602211	2.773459153	2.496231065	2.523704834	2.934574397	2.545495135	2.751782456	2.846694813	2.688435525	3.019113283	2.776433852	2.699356091
ACAP2	7.045982099	6.771579953	6.393883932	6.585266731	7.296296941	6.690003647	6.746068847	6.864725341	6.816453734	6.652029204	7.304895012	6.616868128	7.096590318	5.991154792	6.897407787	7.012825141	7.016010888	7.708406419	7.444292775	6.987066396	7.236781357	6.821117209	6.827416312	6.345880255
ACAP3	2.027342192	2.289102154	2.058778821	2.279343929	2.257459493	2.154224116	2.233361097	2.232858358	2.107430775	2.214386973	2.237390664	2.065751679	2.365958525	2.146609037	2.216265579	2.401930354	2.076384664	2.064968434	2.108076227	2.230692871	2.133280142	2.162697898	2.182716427	2.45591913
ACAT1	5.196902334	6.164141569	5.553714628	5.636930948	5.897321208	5.551704918	5.042984481	5.661685859	5.213698751	6.046627788	5.420498959	5.218317945	5.165619462	5.395008351	5.270172569	5.456255499	4.817604624	4.971668381	5.079075941	5.091406251	4.78785777	5.50342217	5.476964536	4.740975587
ACAT2	8.531866027	7.867080039	8.537160832	7.39713192	8.449485463	9.88960058	8.860831441	8.10817057	8.265559654	8.562849013	9.201247972	7.336387137	8.435663687	8.128938852	7.62975127	8.250100909	8.030370827	8.004983815	9.344166891	7.896775205	8.3223658	7.234667147	7.352396438	6.237890159
ACBD3	10.07075686	10.63391729	9.903844174	10.36775131	10.4991726	9.764785647	10.47391714	10.81871956	11.02503794	10.50022398	9.583065528	10.57818336	9.482950662	11.00060445	10.63267578	10.43156755	10.18461208	9.423372798	9.533089824	10.04154888	10.19166836	10.33562531	9.97076887	10.02986973
ACBD4	2.343049253	2.496656171	2.542498543	2.578293172	2.30712528	2.34842396	2.369292897	2.370429317	2.382127438	2.418413683	2.448021777	2.511294111	2.266326629	2.54714267	2.298888134	2.609218223	2.394874204	2.426116799	2.355302857	2.650370647	2.346102115	2.413564042	2.321144582	2.334022247
ACBD5	7.932912729	8.236020507	7.841299047	8.164344215	8.831772739	8.315392168	7.930646628	8.585348072	8.256152467	8.038073101	8.592379878	8.076045597	8.670090738	8.175450398	8.258165855	8.212618419	8.350221182	8.979213139	8.821604356	8.10505282	8.592314532	8.527639123	9.102783534	8.361201383
ACBD6	5.893465938	6.343136682	5.838156883	6.18073154	6.220149826	6.143087791	6.01495995	6.250271748	5.480599794	6.058948874	6.147655263	5.890491625	6.193772129	6.147119071	5.624725982	5.819945268	5.439373755	6.368398663	6.360207565	5.480562953	5.711559997	6.167447233	6.227299484	5.964242763
ACCS	2.758312666	3.025705574	3.115284682	2.558004324	2.503074836	3.114269004	2.54265335	2.648534208	3.385027605	2.992338538	2.282106442	2.905445908	3.027081133	2.550267461	3.247918812	2.92332738	2.228556369	2.402941076	2.282512731	2.119775853	2.211283518	2.420590842	2.484160589	2.841586
ACD	5.256398397	5.706767603	5.319243188	5.670171964	5.691372976	6.225376129	5.344690507	5.942317334	5.359677382	5.626021053	5.863896857	6.224431948	5.766978941	5.333488501	5.670810626	5.76397442	5.282715826	5.765630437	5.635458545	5.410309269	5.635558441	5.949246225	5.627106342	5.919828277
ACE	1.948593853	2.202835518	2.126314125	2.339638857	2.291492786	2.148453063	2.441536186	2.170531728	2.303956609	2.128879814	2.127341621	2.307798293	2.343334321	2.421388671	2.202400612	2.073075233	2.100683003	2.140328742	2.259051092	2.211091084	2.263673923	2.163945981	2.20977464	2.243478836
ACE2	2.048947352	2.852188125	2.546680242	2.089400917	1.963347918	2.033502761	1.89366349	2.308997054	1.901878298	2.124768621	1.986780971	2.157147114	1.737633509	2.088617576	2.024521422	1.868456023	1.725992374	1.880146991	2.064986811	1.822205264	1.819641363	1.943592026	2.138108388	1.90328971
ACER1	2.428275966	2.105595815	2.353558249	2.258428809	2.132925576	2.290240483	2.162589573	2.270633382	2.457314189	2.373799026	2.143327579	2.548988044	2.297258776	2.042312618	2.393684369	2.433336514	2.176356511	2.385374568	2.05494621	2.545151141	2.48391528	2.111832564	2.058553384	2.853048562
ACER3	4.586473758	3.256720134	3.761621166	3.607412569	3.525585888	4.427848102	4.116776499	3.431169147	3.923975166	3.661317513	5.060397322	3.073206669	4.093170395	3.535948563	3.820362879	3.423170266	4.61628606	4.526598063	4.612812883	3.497529976	4.398558956	3.7010596	4.180315313	3.714515138
ACHE	1.769530236	1.869095822	1.760097414	1.823800635	2.042353669	2.020543215	1.912927842	1.879096555	1.994707498	1.77936538	1.781631606	1.865040374	2.021074685	1.910646972	1.996210715	1.795242917	2.106259285	1.912389002	1.977226865	2.015466421	1.957095085	1.887954289	1.724584709	2.107936565
ACIN1	5.676193218	7.162418981	6.387673057	7.251173991	5.794949006	5.824489896	6.123496789	6.508816751	6.112680396	5.189113475	5.364770391	6.406920962	6.175202513	5.854797166	5.940549723	6.10546583	6.494901514	5.835516375	6.321875009	6.197290153	6.005925117	6.686288933	5.772092911	6.59797527
ACKR1	1.720762865	1.786501292	1.691139373	1.796693435	1.696209618	1.853246858	1.916701305	1.892739657	1.886996711	1.552164065	1.566194372	1.960472521	1.797585496	1.82349468	1.71279471	1.839440206	1.924685608	1.660930507	1.910342335	1.78130408	1.693663434	1.757278906	1.677670094	2.366116558
ACKR2	2.369919032	2.154920371	2.101653088	2.082907392	2.460282794	2.368809558	2.318651957	2.424376966	2.638511718	2.171462549	2.246976893	2.490735603	2.33166184	2.284716039	2.289708951	2.341290065	2.249030179	2.229347004	2.346187221	2.124934849	2.301950315	2.381408062	2.286921086	2.56626036
ACKR3	11.86075609	11.9851176	11.47772504	10.95979597	12.05053089	11.742118	11.96388366	10.43154035	12.41609771	11.36363189	11.96226936	11.760868	11.7951743	10.70612428	11.5887743	11.45900415	12.21822714	10.97303938	11.8440324	12.06926133	12.19161816	10.97158069	10.78610092	11.79066325
ACLY	8.025947676	7.688182633	8.145473132	8.036360601	8.398214948	8.305671228	8.48658402	8.301039691	7.253945468	7.953324903	8.27951573	7.786794639	8.454476684	7.247278951	7.302950763	7.943730864	8.457241681	8.093182955	8.651059959	8.276910974	8.009429781	8.423273645	8.133936954	7.846729345
ACMSD	1.731048112	1.484858848	1.769087695	1.843413117	1.474759764	1.596969584	1.709518398	1.816233047	1.911036425	1.684549696	1.62301967	1.494613021	1.750852227	1.741426702	1.925063887	1.781320423	1.704221123	1.730927785	1.812529443	2.022687193	1.712710061	1.716285221	1.687871386	1.727730618
ACO1	5.488199495	5.923681633	6.438373839	5.395283734	5.575471487	5.506663878	5.582773122	6.089034615	6.199757596	6.319990449	6.362163521	5.381518032	6.544475753	6.052721704	5.73010301	6.285069087	6.508666762	6.800068	6.078452744	6.50000047	6.409948808	6.522505129	6.538138129	5.862529309
ACO2	6.46313511	7.097200589	6.544442909	7.30379504	7.496462159	7.136068611	6.821157977	7.69811063	6.755707177	6.957028671	7.251959207	7.545968789	7.304412073	7.536787579	6.723828466	6.821716212	8.137638587	7.010466154	7.306350106	7.595354151	7.285209517	7.795266358	7.611529794	7.301478329
ACOD1	1.147527558	1.415670807	1.289462082	1.309128131	1.425625176	1.403797288	1.445383601	1.31608559	1.538082486	1.264785158	1.205929149	1.425257548	1.535208167	1.515107031	1.323512331	1.339131868	1.384134191	1.587359047	1.474173388	1.63223751	1.375575236	1.349287958	1.248055866	1.379137914
ACOT11	2.515438997	2.630325106	2.586586788	2.59244967	2.757883735	2.36516737	2.570540319	2.707701476	2.615010244	2.69159829	2.365732513	2.601448709	2.666203186	2.721545074	2.372543159	2.87635083	2.631516655	2.636584005	2.62561046	2.925026653	2.531794164	2.635699584	2.634860023	2.632802965
ACOT12	1.850608612	1.845596484	2.099094321	2.025711457	1.759004834	1.937518032	2.078239702	2.203920402	2.013811548	1.913641702	1.678209974	1.787145671	1.761472824	2.092671937	1.872663942	1.990174613	2.119961739	2.071437079	2.177094589	1.6390804	1.907331076	1.831380948	1.906196308	2.152545067
ACOT13	6.74152611	8.102775237	7.634318148	6.48973428	6.672389611	7.035214551	6.963046729	7.611320784	6.85146213	7.115890456	8.092382061	7.598649819	7.891816547	7.796190048	7.142422174	7.407862616	7.442347848	7.399758262	7.81072727	7.820993427	7.371372079	7.249654668	7.349660148	5.489259625
ACOT4	3.23742884	4.329356094	3.842855683	4.100387276	3.816448169	4.440415516	3.332243189	3.832358271	2.93695524	3.806281564	3.985131557	3.423522092	3.663708032	4.217810666	3.247470657	3.863814781	3.534528	4.197244401	3.914804747	3.440140283	3.277691237	3.690444852	4.397250019	3.21596235
ACOT6	1.711070603	1.677503093	1.546890371	1.941115314	1.691801633	1.401934589	1.546908901	1.561398789	1.362272527	1.674027392	1.558041318	1.592164691	1.577247363	1.911856792	1.713059043	1.568882417	1.718372782	1.641374743	1.759479038	1.559390824	1.602255457	1.426663803	1.634494325	1.907961967
ACOT7	4.765455097	5.128693453	4.749824991	5.728302312	5.465893267	5.224237124	5.139162035	5.026543528	4.517951785	5.675466174	5.226868478	4.562809247	4.802132754	5.852906837	5.33062071	5.580113996	4.434305612	4.690739496	4.833309758	4.287460389	4.393887475	4.422931107	5.025103642	4.897892464
ACOT8	2.907775604	4.352253455	3.801200539	3.721990219	3.667777995	3.79783126	3.405519287	3.851830336	3.313927296	3.23890634	3.725909877	3.452788214	4.090174015	3.658524746	3.329033492	3.317506747	3.543545391	3.692724594	3.55674783	3.970314449	3.543677809	3.672220436	4.38228497	3.802063315
ACOT9	6.717859538	7.042200375	7.192592457	7.055561554	7.65297051	8.223251822	7.254544902	7.261194484	6.609928228	7.044481817	7.588792571	6.386467287	7.109650026	6.465144834	6.371946478	7.05965867	6.834775225	7.632308745	8.391292214	7.150828947	6.970084801	7.696596018	7.455220236	7.265456074
ACOX1	6.891303808	6.697681683	6.890440235	6.933010053	6.517159673	6.901172747	6.784017452	7.018122296	6.904041007	6.982083354	6.955222422	6.997329758	7.093254079	6.427351812	7.064541276	6.790757143	7.074919324	7.187365493	7.14937821	7.254827202	6.968630992	7.10763157	7.287651191	6.364671296
ACOX2	1.895226058	2.005170279	1.88204063	2.375508491	2.319196936	1.746574502	2.015966092	2.063743505	2.010419776	2.435796882	1.455095453	1.998778816	1.882925989	2.486598617	2.2448719	2.126360052	1.936169629	2.025298231	1.825246174	1.850435564	1.824025041	1.874267022	1.96823056	1.709006868
ACOX3	2.405492349	3.604998876	2.830883588	2.77403009	2.582265816	2.916732812	2.401254252	2.810114513	3.135422987	2.999930279	3.102321798	2.830960816	2.91140444	2.37594135	3.149585595	3.056516911	3.155826848	2.701906737	2.870907207	2.996075006	2.876108096	2.764834646	3.319239938	3.711800699
ACOXL	1.984153497	2.465032798	2.210420166	1.737299598	1.730119786	1.583868456	2.123001115	2.031164445	2.101119971	2.108048907	1.5114478	2.39999607	1.88254308	2.200584787	1.960564147	2.367410797	1.551660183	2.167482244	1.994534311	1.974784224	1.883190354	2.038329958	1.865443212	1.906052041
ACP1	7.239742034	7.778582259	7.877549984	7.199612398	6.95244403	7.972221786	7.360342905	7.878053895	6.586342011	7.35065269	7.464856665	7.746877137	7.246059123	7.472368146	6.607502114	6.830012382	7.44742344	7.373511784	7.440041703	6.998272137	7.21505946	7.618530764	7.974479875	6.545945336
ACP2	3.511800485	2.876013359	2.70188515	2.410661357	3.162983583	3.564056743	3.684505279	3.11617367	3.785181953	2.927624235	3.589202985	2.982154671	3.620188283	2.874455718	3.139058846	2.957881734	3.67057814	3.593886487	3.666735779	3.834442959	3.315697382	3.076814885	4.289860049	2.895266904
ACP3	1.421649985	1.548799987	1.399366286	1.589294312	1.568157588	1.55067263	1.562417286	1.534989976	1.759812952	1.531631289	1.378615142	1.536128115	1.545856138	1.552237955	1.468667989	1.616422578	1.577763233	1.68526226	1.524077194	1.709485839	1.566959191	1.680581061	1.694558557	1.498413788
ACP4	2.731386367	2.463280299	2.455591225	2.60580275	2.956739265	2.217181967	2.662182472	2.501537417	2.872033073	2.573752332	2.326777657	2.713827611	2.601685582	2.890188715	2.590885752	2.714352576	2.839194292	2.446982368	2.587267615	2.972133976	2.538033652	2.545691661	2.504722065	3.603127186
ACP5	1.931134422	2.054697733	2.168261445	2.174869513	1.988216506	1.782763824	2.160800414	2.106750842	2.048907862	1.973681145	1.917821656	2.195821089	2.118631674	2.01734553	2.029983646	2.060121518	1.943762207	1.897053313	2.029324687	1.980604023	2.075288993	1.852816895	1.888518095	2.270026506
ACP6	3.220291289	5.52591553	3.432256049	3.886131017	4.16634313	3.811501315	2.812873101	4.632227263	3.627871498	4.676549938	4.736941935	3.688968889	4.598997922	4.67524425	4.095996532	4.503775173	3.662530307	3.949562213	3.939865142	3.347257709	2.946019016	3.71603551	3.950392732	3.879439694
ACRBP	2.357211042	2.32579421	2.341875214	2.282490635	2.332531113	2.267860791	2.512669239	2.351263772	2.647784378	2.60711403	2.207286025	2.49351623	2.266834405	2.427608585	2.502126765	2.590593175	2.48445405	2.129477568	2.317971884	2.348527393	2.353803532	2.231600441	2.262876088	2.165734855
ACRV1	1.533820998	1.341663904	1.554009525	1.472572774	1.488976589	1.429139107	1.500201277	1.396991808	1.582764909	1.432451718	1.449810789	1.467247961	1.454518791	1.496705497	1.584770508	1.606798277	1.680236393	1.466961972	1.499592046	1.677668401	1.508917331	1.443082848	1.364004097	1.506775871
ACSBG1	1.537294815	1.626403677	1.842093344	1.516975934	1.320866103	1.588109826	1.358940545	1.34250519	1.379926508	1.540284643	1.478344773	1.513739452	1.352062677	1.742660319	1.381732181	1.416930328	1.213414176	1.447546479	1.501070421	1.474173436	1.359219143	1.312378207	1.459664505	1.674182964
ACSBG2	1.821871197	1.948890032	2.263153928	2.100289628	2.102188329	1.856189856	1.760161316	2.004166615	1.846490161	2.157528362	1.951520361	2.133930048	1.891872741	2.160235686	2.043945486	2.007309082	1.673534497	1.90465998	1.952078477	1.850370371	1.992848543	2.047672859	2.291233387	2.107100365
ACSF2	3.241874707	3.633206028	3.419731238	3.634358946	3.572978882	3.185666537	3.260572747	3.419337507	3.881226533	3.358985169	3.260829242	3.424261047	4.058877497	3.70908963	3.705920859	3.465139305	3.210668326	3.498447106	3.208650118	3.589053284	3.451451831	3.526109927	3.266824223	3.797121355
ACSF3	2.342337748	2.241244149	2.299955218	2.392818764	2.281412707	2.530999122	2.481507833	2.419290434	2.271173067	2.273151594	2.144616562	2.300131478	2.461850038	2.340774255	2.209696585	2.265877597	2.338653502	2.360343746	2.386022013	2.382991784	2.338839206	2.384583545	2.217622834	2.399375358
ACSL1	10.18286163	9.832918792	9.923901291	9.347722251	9.986930808	10.89207438	9.797574059	9.87203591	9.756203074	10.51988275	9.848324683	9.488598712	10.08854897	9.718166836	10.01362829	10.38984614	9.371690292	10.37659831	9.984268398	9.148070516	9.0484308	9.033647564	9.298261868	8.356936152
ACSL3	10.83507989	9.712961364	10.57479403	10.53058402	9.939481558	10.62807787	10.72795794	10.30322321	10.58838814	10.71042899	10.37528597	10.18685677	10.05740385	10.60817996	10.70281804	10.5528554	10.26775726	10.5455064	10.38882786	9.787686077	10.23062954	10.01682656	9.94023135	9.432091266
ACSL5	2.127323842	2.619816229	2.396538381	2.157809919	2.225248262	2.480076889	2.499551476	2.262496541	2.300515992	2.89366781	2.304822275	2.291295583	2.126244438	2.179338274	2.909128039	2.358037675	2.235008357	2.393096522	2.45147767	2.509473679	2.175986679	2.686605435	2.178112355	2.966240943
ACSL6	1.443072635	1.465124598	1.448162122	1.482584407	1.584543367	1.538245251	1.451196525	1.398539486	1.411285965	1.420244735	1.340259581	1.445191463	1.200178973	1.455717136	1.410734117	1.343878375	1.401421611	1.473419963	1.42972596	1.427629783	1.301427881	1.374120649	1.376376573	1.399890361
ACSM1	1.528569841	1.702158217	1.477853246	1.591526257	1.668799928	1.544997521	1.65285646	1.651803681	2.062805762	1.81972385	1.39469482	1.711634093	1.397396987	1.784869785	1.675695328	1.752078002	1.659683262	1.578720123	1.64095667	1.841374967	1.712789252	1.57227644	1.755181177	1.471606983
ACSM3	1.911696625	2.243627258	2.090808914	1.892605884	1.846950946	2.02180604	1.997870195	2.174739505	1.703732369	1.991984657	1.822229123	1.951393074	1.866274223	2.142951997	1.780842198	1.907295306	1.832594989	1.621934851	1.724738739	1.759620452	1.954805501	1.863668101	1.824178325	1.975017869
ACSM5	2.597037442	2.503776665	2.661908573	2.225995528	2.291067013	2.489885694	2.468856858	2.60225336	2.858297606	2.724346596	3.481638797	3.174866018	3.048601911	2.543816682	2.645300713	2.828904397	2.266363532	2.191519997	2.74268464	2.559589941	2.610878352	2.527274004	2.565374499	2.0012823
ACSS1	2.116211599	2.497778703	2.545730015	2.15931014	2.310761584	2.369282571	2.387300987	2.496768199	2.544016723	2.371952557	2.069349081	2.317074452	2.237901117	2.498486709	2.39143713	2.233095705	2.399548573	2.334291136	2.448503746	2.340173012	2.337260664	2.434276662	2.271882365	2.72434312
ACSS2	3.606857497	4.236328841	3.976855502	3.786600666	4.060002615	4.486031291	3.782344828	3.716158043	3.694359461	3.983216209	4.128873215	3.625394799	3.61345479	3.765842442	3.779295739	3.793529913	3.628713015	3.51285807	4.10781992	3.647414016	3.787737101	3.624772457	3.555653682	4.465598587
ACSS3	2.095389206	1.757052575	1.962217263	2.16983033	1.633656376	1.722718248	1.974409815	1.885405419	2.084051687	2.068987896	2.208993029	2.052255206	1.853000976	2.067045554	2.059026347	1.711637312	2.104538779	2.187063807	2.180146055	2.308924016	1.68871799	1.818139033	1.740325483	1.995330346
ACTA1	1.930240513	1.855596687	2.037338172	1.955179057	2.005649852	2.45132967	2.164601275	2.036925543	2.136068501	2.034948937	2.091670779	2.178581509	2.26915242	2.133453851	1.95030842	2.142875037	2.277254801	2.065581701	2.175896072	2.24523637	2.166676409	2.120393878	1.959613828	2.060053262
ACTA2	2.946908691	3.453758166	2.997804613	3.11666793	2.32276634	3.357181274	2.860035297	3.221092599	3.561999235	3.761283223	2.607693879	2.767770038	2.871480576	3.316481854	3.848212621	2.834497298	2.561144551	3.019951633	2.70547874	2.414646511	2.998406547	4.241033073	3.040881587	5.31670948
ACTB	8.847624635	9.266752171	8.658940547	9.271835773	9.388424993	9.857676697	9.097475985	8.696544653	8.656051426	7.976644005	8.519870767	8.615511252	9.7444224	8.333082514	8.04779162	7.465280146	9.732011629	9.309704451	10.09293723	10.03947124	8.351938328	9.905616614	9.114397162	7.289116581
ACTC1	5.804407155	6.809419007	6.740605153	5.441421982	4.863197324	7.539104871	5.382732106	5.525794239	4.373888804	8.189026485	5.479786199	4.848931429	4.026492129	7.251483792	5.25892012	6.388449637	4.026514452	4.526264122	4.408594667	4.20825573	3.727895968	4.285259958	4.885609419	3.550270751
ACTG1	12.87108109	12.82416369	12.92223986	12.73911135	12.74345326	13.23510549	12.94024806	12.91749792	12.84472309	12.74129035	13.04458719	12.71630237	12.91073036	12.67193858	12.80118243	12.75172977	12.89191765	12.89682627	13.08807951	13.10255701	12.61992577	12.90597599	12.93538169	13.00393388
ACTG1P17	2.446594842	2.454868861	2.386061049	2.598453506	2.289300624	2.014527435	2.253070711	2.194484735	2.379962995	2.068618749	2.092254237	2.171545712	2.145841564	2.236754921	2.54183269	2.658730381	2.401211031	2.498546057	2.875819869	2.299475706	2.383635304	2.353499019	2.248043307	2.30973718
ACTG1P25	1.580682814	1.855667935	1.881013199	1.519723537	1.843111754	1.703001684	1.574084947	1.669632107	2.019271152	1.720752726	1.647664073	1.791186328	1.656989142	1.874806565	1.437775119	1.799481605	1.843609064	1.90123603	1.739972133	2.046891073	1.778590545	1.527930651	1.513444452	1.770432799
ACTG2	2.565661597	2.269863828	2.088115285	2.456307729	2.183241402	2.078401791	2.518638533	2.138981934	2.22445116	2.113627346	2.236213402	2.233088416	2.404709943	1.976805456	2.432025682	2.120252196	2.507438293	2.462097132	2.659878148	2.071467176	2.406895794	2.628599494	1.829013688	2.414902703
ACTL10	2.861267232	2.746954377	2.678700495	3.375446927	2.857286007	3.176911468	2.616725797	2.828383847	2.69035722	2.917692228	2.628467468	2.69652317	2.808916914	3.021868675	2.596491038	2.851259331	2.510728594	2.851863818	2.819674051	2.701117397	2.745412248	2.970841357	2.589857989	3.422078848
ACTL6A	9.220910453	8.433836979	8.582792277	8.911943781	8.890981802	9.212343784	8.708229069	9.343451775	8.933261133	8.956764969	8.941050449	8.85605499	9.377625919	8.354149375	9.174029325	9.102397127	9.045211671	9.917383222	9.515207517	9.472934422	9.195293474	9.049579131	8.665383836	8.347754713
ACTL6B	2.221263277	2.364969065	2.363334303	2.26106089	2.130619592	2.400018859	2.109061305	2.224454092	2.193870246	2.092551247	2.131359479	2.075732633	2.081487994	2.18803841	2.104160996	2.251625472	2.40006781	2.204202538	2.258447223	2.328078511	2.33432844	2.125249914	1.80547161	2.090812931
ACTL7A	1.995123004	2.083183411	1.994212777	2.244838286	2.028835661	2.270609841	2.179050194	1.896878278	2.133776744	2.222198389	1.968383894	1.886709682	2.122461725	1.926813386	2.185443627	1.969740262	2.138761472	2.19663263	2.001830179	2.250578928	1.877671599	1.803519618	1.8328402	2.115528096
ACTL7B	1.824361228	1.698218236	1.698224828	1.80860218	1.758359306	1.954104141	1.757410884	1.572706658	2.301552296	1.876630687	1.689536283	1.615460483	1.640420522	1.768552367	1.693001168	1.841301533	1.995410998	1.533474168	1.950383288	2.030959625	1.669835649	1.944839934	1.853319469	1.791658799
ACTL8	2.20076555	2.400985797	2.316962475	2.267932233	2.246530448	2.231016041	2.701390153	2.386224488	2.176293488	2.235614704	2.1250508	2.314573188	2.392296091	2.565902062	2.294451504	2.318112328	2.250415541	2.181545411	2.438691762	2.349589137	2.434090522	2.480592139	2.354300012	2.41873426
ACTL9	1.293730501	1.436754221	1.44746508	1.822731917	1.559620877	1.684888586	1.596624426	1.673455403	1.418273557	1.321307422	1.516275285	1.486828032	1.509444608	1.19166837	1.39395171	1.125199306	1.439887964	1.492391332	1.171591597	1.538842162	1.853303642	1.602979751	1.50623386	1.64270644
ACTN1	8.434787902	7.70352965	8.791406975	9.079288107	8.322309692	9.091602152	8.725498977	8.293409115	8.147296027	8.319099153	8.39564336	8.773698402	7.908945304	8.687898993	8.560562177	8.00180095	8.254050169	8.612026939	8.689535871	9.041140904	7.861888879	8.693657849	9.234512358	9.499917559
ACTN2	2.167582514	2.247005082	2.457363368	2.314514833	1.960631213	2.227700952	2.220368983	2.317927169	2.003543085	2.327176234	1.718230942	2.143083947	1.828056819	2.134729084	2.182439226	2.178235498	2.015937125	1.985364951	1.79544006	1.935173426	1.958104532	1.995008645	1.748511006	1.977917983
ACTN3	2.105686607	1.786900047	1.716344754	2.174789409	2.117317366	1.747006812	1.976017107	1.733642453	1.995746618	2.048516283	1.986517242	2.252287724	1.904828365	1.992753356	1.954430221	2.097324221	2.042530353	2.067788806	2.176205189	2.393084305	2.226245967	2.027327966	2.10930573	2.160485075
ACTN4	5.603326283	4.849253688	5.412948404	5.725099739	5.115144135	6.054698633	6.146688665	5.244365524	5.178489044	5.532788949	4.483175157	4.750854327	4.703834928	5.392998248	5.405602828	5.601889229	5.293819955	4.971201362	5.566145655	6.030400453	4.969018309	5.587345097	4.61898504	4.601146213
ACTR10	10.40875947	10.372475	10.31780183	10.44345821	10.38588191	10.87131385	10.40535597	10.66609444	9.988273005	10.24544186	10.86412496	10.39436657	10.58341862	10.16416223	9.920114515	10.32495982	10.22270915	11.05500186	10.90929635	10.52428247	10.209469	10.63845167	11.00110877	10.16947142
ACTR1A	5.088787404	4.91991936	4.90919856	4.89609838	5.55816437	6.025507323	4.927229753	5.142489045	4.595597432	4.558007593	6.046343886	5.024533133	6.179308504	4.675595882	4.545821079	4.697945345	5.997759232	6.283861982	6.388635227	6.148361955	5.687140685	6.419773006	5.879343525	5.72417336
ACTR1B	5.340892764	6.808748115	5.838562805	5.406910784	5.546888972	5.860101435	5.460157305	5.913863588	5.392875569	5.411429808	5.778423197	5.120129616	6.425857677	5.449259689	5.023732198	5.427520104	5.801188084	5.059618339	5.758685796	5.433867469	5.412696513	5.58547822	5.452129209	6.05129911
ACTR2	8.633808967	8.315922338	8.10721173	8.479609311	8.538696513	8.646287334	8.699931233	8.348921557	8.352686693	8.324490583	8.631178241	8.326240646	8.527344989	7.399101683	8.368640489	8.253736039	8.668545903	9.015161425	9.326535091	8.823811155	8.977337826	9.00254033	8.877050866	7.272207272
ACTR3	10.8635419	10.30028371	10.1869778	10.25449779	10.76616178	11.08199376	10.67355942	10.61920137	10.45629162	10.32340061	10.99512241	10.34546095	10.61207167	10.21383058	10.34776874	10.45758861	10.79031943	11.47320661	11.24257826	10.87725749	10.70365054	10.77660067	10.53015873	10.32944798
ACTR3B	3.252364954	3.338312301	3.340974915	2.935675856	3.203579827	3.690979365	3.104749585	3.453009013	3.167112083	3.434847715	3.782884976	3.038287605	3.807182511	3.306498876	3.077173827	3.258365797	3.37908379	3.492758284	3.467147309	3.125224223	3.115745675	3.652256088	3.418053515	3.031827616
ACTR3C	1.836335893	1.492161097	2.177789269	1.74823347	1.68022425	1.914938523	1.407428797	1.386127158	1.434604189	1.233565964	1.941281833	1.881283932	1.677574928	1.547563999	1.737107647	2.058222478	1.964549428	1.869452742	1.704533644	2.330479383	1.981938304	1.393409148	1.482715479	2.190201044
ACTR5	3.628930739	3.902008663	4.001214352	3.604294927	3.519611217	3.945623685	3.83290324	3.878210776	3.484771175	3.531234928	3.573343285	3.664064174	3.925590311	3.375516691	3.291099916	3.635093283	3.588916038	3.573687882	3.52133907	3.507694858	3.628628558	3.804199019	4.082663013	3.648692455
ACTR6	8.854463066	8.626291343	8.496988871	9.104070431	8.831957363	8.589232971	8.730209219	9.083525956	8.948630528	8.913472314	9.086327787	9.46164255	8.95722283	8.883983382	9.205248295	9.128741867	9.304075399	9.606569888	9.105464297	8.916194311	8.988272148	9.130541727	9.096747345	8.488354956
ACTR8	3.348086425	3.567813029	3.381301693	3.14448395	4.123691752	3.69836032	3.652938053	3.866954145	3.385698025	3.209727155	4.044277896	3.845563702	3.710014452	3.365089095	3.080624334	3.24267402	3.718743518	4.046927036	3.868515544	3.60373345	3.706644523	4.232767425	3.91565327	3.385404891
ACTRT2	1.838713052	1.983045607	1.993547167	2.012800187	2.024859987	2.119968501	1.912523521	2.063360811	2.070021556	2.053783381	1.554060988	2.190407042	1.756437517	2.157635762	1.988574034	2.079984489	2.122896055	2.030900212	2.163879685	1.975403986	2.014604555	2.091682839	2.040736075	2.121520056
ACTRT3	3.535748135	3.726842722	3.688763579	2.497443147	2.626228484	3.331290994	3.431747661	3.77092785	2.903951947	3.247600613	3.579387364	3.622318289	3.700908696	4.230366149	3.25306401	2.958486009	2.962832357	3.653300938	3.46137805	3.265318094	2.763493989	3.989885187	4.651754589	3.196955083
ACVR1	11.28154618	10.88001459	10.99910252	10.45216728	10.7409131	11.12150148	11.13246065	11.24935294	10.76686911	10.90249607	11.12025778	11.30181145	11.06161816	10.08137992	10.92103676	11.01577598	11.28268918	11.68066528	10.86274321	10.78680889	11.30985978	11.1096857	10.38282372	10.23680576
ACVR1B	2.814918208	2.518123332	2.767282958	2.831957298	2.407028116	2.685287555	2.928490411	2.683738891	2.890690085	2.558115124	2.590438222	2.723835529	2.476625035	2.743456326	2.627077459	2.556441124	3.036194536	2.637855669	2.793363845	2.516311039	2.638974965	2.707370308	2.465372274	2.429597424
ACVR1C	6.322009415	3.350307172	4.551052354	3.609575322	4.624205639	3.62480241	6.081707356	3.437537304	5.808963351	4.362159865	3.162355849	4.162728989	2.854814594	5.65051105	5.645450644	4.063484183	4.196392407	3.398521591	2.170388484	3.764303446	4.757776822	3.174960472	3.316274593	2.921245909
ACVR2A	3.507744667	3.97607878	4.507069206	4.030873055	3.939864636	4.071792434	3.772812166	3.757981227	4.398411831	4.580633456	3.939288324	3.75569188	4.15470266	4.576923915	4.211685218	4.229511164	4.401279506	4.03537369	3.799130147	4.082142746	4.23841866	3.755088841	4.41267644	4.198775232
ACVR2B	3.261078352	3.110363112	3.10999332	3.177204824	3.098049661	2.839299071	3.069123044	3.265553154	3.090351422	3.045414263	3.077063294	3.24269416	2.902872036	3.110180254	2.94118231	3.279661849	3.103080239	3.038718924	2.940600004	3.174264438	3.146326203	2.905278245	3.004478841	3.118478442
ACVR2B-AS1	2.704014321	3.877880338	2.419440747	3.343466093	3.335860164	2.010995294	1.85186251	3.331275189	2.33961482	2.426251623	2.70428726	2.578437303	2.296120854	3.822602307	2.778062098	1.919476027	2.576219286	2.12708377	2.851495134	2.457738584	2.342473291	2.418359918	2.256403716	2.541202453
ACVRL1	1.839318969	1.954243926	1.806345256	1.782145157	1.662083514	1.758320647	1.906837478	1.886981267	1.837505953	1.837527151	1.793959934	1.950657347	1.855225572	1.783443867	1.778194781	1.809280219	1.865309597	1.703301948	1.890469782	1.999352285	1.79791626	1.844640286	1.82925942	2.250547747
ACY3	2.22400313	2.266346019	2.161991859	2.286366096	2.357829856	2.251517162	2.255904545	2.258529756	2.177514149	2.174437435	2.236100212	2.0577658	2.07305955	2.294285684	2.359806209	2.240790804	2.270533893	2.271744618	2.365911951	2.258740618	2.379581866	2.339277906	2.025037977	2.405503468
ACYP1	6.876832921	7.20759524	7.107929659	6.74250019	6.626884609	6.349500808	6.572071817	6.494227317	6.76813781	7.597093869	6.500272596	6.980384516	6.419355732	7.559050182	7.014901071	7.058834991	5.965994743	6.640424577	6.313780984	6.402084063	6.321672037	6.498934027	6.366579716	6.588685135
ACYP2	7.353814677	8.435984639	7.147396999	6.977859308	7.48638239	7.735802239	7.338005585	8.022375274	7.56109043	7.653097763	7.613636436	7.216835701	7.845627173	8.303822993	7.321429962	7.269012796	7.405780617	7.885926139	7.69060066	7.56853108	7.360919395	7.424923746	7.038057222	6.002473913
ADA	1.719587871	1.8010824	1.637101037	1.888235474	1.86615086	1.809150491	1.867638966	1.639443751	1.787337832	1.72441869	1.848379164	1.847691354	1.767454102	1.724492926	1.829890888	1.706522572	1.838111553	1.707277322	1.814760615	1.826153245	1.827696393	2.118971444	1.72563271	2.529558402
ADA2	1.632837482	1.941482352	1.899283664	1.706881528	1.567850826	1.622497859	1.511036664	2.004678797	1.721263421	1.761811632	1.499581258	1.878168839	1.642521479	1.604009296	1.600395604	2.029207667	1.770252818	1.707045272	1.624345584	1.659330191	1.834881015	1.677460392	1.648135397	1.754916795
ADAD1	1.793536486	1.350724909	1.622337837	1.82685074	2.097423442	1.768535618	2.0160821	1.795021185	2.2908404	1.975044802	2.015173362	1.739826665	1.996190619	2.262650118	1.896825462	1.944860913	2.138894379	1.834613843	1.885951324	1.930351462	1.912939136	1.829018972	1.744896061	1.658586706
ADAD2	3.619917382	3.544168838	3.353068189	3.665522102	3.557259055	3.866205263	3.842634014	3.563678955	3.960608723	3.477362297	3.213470575	4.200394567	3.346503843	3.410522258	3.750203829	3.572005373	3.854018632	3.649062653	3.972188019	3.675878316	3.727391271	3.785604621	3.097125492	3.847757375
ADAL	3.298219933	3.613999975	3.719903604	3.59512894	3.181664566	2.838415945	3.063008785	3.00165491	3.086289293	3.382511513	3.181999316	3.157961984	2.94245585	3.70091235	3.37151411	3.304086369	2.677637102	3.250638882	3.202745128	3.007166422	3.136290362	3.122848092	3.475014662	2.406296201
ADAM10	3.616408023	3.260553128	3.487790209	3.071545427	3.463457548	3.207266536	3.466103462	3.067473055	3.546851552	3.250652358	3.633842336	3.176773433	3.590679027	2.951791691	3.21797328	3.162373843	4.022950129	3.89049516	3.550215799	3.245547607	4.114528645	3.679832181	4.12719451	2.839413956
ADAM11	2.785333214	2.62592124	2.745619753	2.772631686	2.717306377	2.660878869	2.857728954	2.800773824	2.739063016	2.874938837	2.567390774	2.813794338	2.447946675	2.835212986	2.853084787	2.877353885	2.316012962	2.619271435	2.571963739	2.650518366	2.577012262	2.763524101	2.316489751	2.514887806
ADAM12	3.199683935	3.194913733	3.764786917	3.077487799	2.945766529	3.942502222	3.641753672	3.22276773	3.448251461	2.943823962	3.272746122	3.003002897	3.34747536	2.967705864	3.118246196	3.479754935	3.287796113	3.329017244	3.546791504	3.403496075	4.160727446	2.984683873	3.213426319	3.026094299
ADAM15	2.949928461	2.895208225	2.646800495	2.706545423	3.161034516	2.956276958	3.096707273	2.771969207	2.843675454	2.637609249	3.12506951	3.031737629	3.19707988	2.609719768	2.743278048	2.916007651	3.287786766	2.97920842	3.423811706	2.991559323	2.800006259	2.900865097	2.560179237	2.943477715
ADAM17	5.269677368	4.169871299	4.485304972	5.596233147	5.286835581	4.661417555	5.075468693	4.656004272	5.091937313	4.431657186	4.698541555	5.230618017	4.387564821	4.321017843	4.784994987	4.445703614	5.067276959	5.204894553	4.838166072	4.903526451	5.859287489	5.278069133	5.209890032	5.417982267
ADAM18	1.240301437	1.292759782	1.23093992	1.299250098	1.284654399	1.282162	1.462486483	1.373986117	1.461183025	1.246457901	1.317494055	1.392001982	1.232038968	1.48196918	1.309811558	1.344060285	1.413715938	1.197330987	1.293559841	1.247318326	1.379726929	1.410443383	1.183395479	1.437697945
ADAM19	1.819210007	1.603958836	1.509748598	1.503115828	1.625218467	1.431040309	1.687001792	1.688903166	2.069929729	1.692825032	1.711421553	1.570293288	1.567940542	1.797484085	1.710554873	1.571435137	2.009069725	1.715807572	1.718209299	1.695695857	1.855540515	1.389640721	1.242865574	1.350779617
ADAM1A	3.319508918	3.194496157	3.804189899	4.644804306	2.815770242	3.600075511	3.341150625	4.826702857	3.475310414	3.332059906	3.770934586	3.435480821	3.576292715	2.880532876	3.483940916	3.729188285	3.088224246	5.03042171	4.706682292	3.182134125	3.794668573	4.991304157	4.26672649	3.449217909
ADAM2	1.676345742	1.635439589	1.918005226	1.430291066	1.421493094	1.558353598	1.747400359	1.795315843	1.625352255	1.576971186	1.655478974	1.803909133	1.976489742	1.75850598	1.282110476	1.647701619	1.93905164	1.331908156	1.594167851	1.774638739	1.602403639	1.668749777	1.638881772	1.575032603
ADAM20	2.209566311	2.132154301	2.245346542	2.161493654	2.17233116	2.111325114	2.107640909	1.957952413	2.312903526	2.447891727	2.229109494	2.353221522	2.311727175	2.16742115	2.430594977	2.374148497	2.01420628	2.223962517	2.065653624	2.391074414	2.539324657	2.17718041	1.993781771	2.744646673
ADAM21	1.796016414	1.640001104	1.68159805	1.539919515	1.492472067	1.764704282	1.88460352	1.480433555	1.593826159	1.636102369	1.909410537	1.85218408	1.798504646	1.910491982	1.61963377	1.612095724	1.407340665	1.813259111	1.580992065	1.784902004	1.855772005	1.754117079	1.622107491	1.265824217
ADAM22	1.573794767	1.379273867	1.448423823	1.446300253	1.58289515	1.618439947	1.597404016	1.487959933	1.699338442	1.56664019	1.623119347	1.526134065	1.632149024	1.580290578	1.60367197	1.6322066	1.768794154	1.380464275	1.583513167	1.703268674	1.674321091	1.55048962	1.529854469	1.632244112
ADAM23	2.025303696	1.84287658	1.983383138	2.095909445	1.890011185	2.140944622	2.114597261	1.939621735	1.785973385	1.994810897	1.794622937	2.033425532	1.980670834	1.729119618	1.890123843	1.955718567	1.824206327	1.874616718	1.829566061	1.966676344	2.050354816	2.084200674	1.996595066	2.218605798
ADAM28	1.713387191	1.814374737	1.831438367	1.860705724	1.828833739	1.706990561	1.797354436	1.915453279	1.895956091	1.803292648	1.84964021	1.920682434	1.893301638	1.942356531	1.835753461	1.789530537	1.903912978	1.89412005	1.824350258	1.820210922	1.825331487	1.816855545	1.884014117	2.142926648
ADAM29	1.599252898	1.320697985	1.748519175	1.537409091	1.570322619	1.951894767	1.609903218	1.528970658	1.700865232	1.691929686	1.579686032	1.725602526	1.539829638	1.698246463	1.661882846	1.979928146	1.61187878	1.576123519	1.577959407	1.461524348	1.861751176	1.631077646	1.375378456	2.054713478
ADAM30	1.946187054	1.797210777	2.00405345	1.84441763	1.871878816	2.14715397	1.976833164	1.962272205	1.894238626	1.908887586	1.772628857	2.059214912	2.01530258	2.059713748	1.958516029	1.673187071	1.9216314	1.826814181	1.817700598	1.905076092	1.892610548	1.702736666	2.137295145	2.264762525
ADAM32	1.496491471	1.588920811	1.527013126	1.405791428	1.706154011	1.580877159	1.692839625	1.58606444	1.628312258	1.389576876	1.53802503	1.987948519	1.574319717	1.701930321	2.005738752	1.380600905	1.51666412	1.504550159	1.51591687	1.328061427	2.024927233	1.370025671	1.26490601	2.01387751
ADAM33	2.818474751	2.851363363	3.114951382	2.909145847	2.595154672	3.127392736	2.94869121	2.913580346	3.191050555	2.737837084	2.668379589	2.959164431	2.806322678	2.835885857	3.056545219	3.295069393	2.801876683	2.733204654	2.941045784	3.160021494	2.991392392	2.945070836	2.603518153	3.310702827
ADAM3A	1.083133338	1.028210763	1.409149193	1.099961638	1.47124925	1.293744863	1.184603676	1.261100797	1.156602153	1.449541831	1.420842981	1.082801667	1.261597273	1.903369324	1.260998673	1.589194475	1.649677099	1.113764419	1.090538921	1.397464962	1.475088563	1.360598338	1.569248924	1.453760141
ADAM5	1.641386601	1.758033334	1.967135769	1.745109512	1.613124274	1.818451467	1.599764488	1.8227792	2.076687074	1.635148309	1.423582393	1.792484994	1.53080713	1.660655455	1.514110271	1.789664984	1.775734857	1.591211462	1.787245947	1.902657288	1.714220668	1.706281313	1.718819091	1.903568396
ADAM6	1.674135576	1.528398568	2.013755688	1.73414669	1.894455454	2.413621762	1.99742768	2.47926556	1.889110025	2.171031879	1.846235172	2.34746482	2.220621846	1.761819975	1.909230578	1.753606607	1.889985677	1.956549953	2.067838465	2.065616521	1.837174459	1.945017536	1.758397514	2.174704949
ADAM7	1.370493019	1.252273439	1.279157643	1.138615154	1.227951039	1.25781235	1.3207013	1.395453408	1.261046646	1.287104466	1.094430142	1.420117477	1.226016623	1.283060066	1.134372992	1.30482273	1.318985173	1.268217514	1.391554256	1.369268703	1.357817834	1.232510608	1.212700775	1.592263404
ADAM8	2.641150172	2.538455926	2.849282311	2.777646461	2.540607703	2.640051463	2.681269226	2.990939832	2.716114956	2.79016027	2.478462605	2.739468302	2.441556567	2.682259707	2.665702066	2.638088834	2.471753828	2.421521358	2.716352665	2.405855655	2.74159641	2.951585815	2.651081874	2.640100264
ADAM9	3.81377965	3.616056612	3.942884057	3.613752367	3.336488405	3.982555312	3.891928687	3.373861833	3.746791266	3.741531095	3.848889313	3.813270572	3.53062812	3.168769405	4.038889207	3.915222459	3.770578567	4.510459208	3.831758322	3.792161913	4.068110597	3.672724028	4.225614323	3.881570534
ADAMDEC1	1.151839442	1.007851767	1.247125658	1.129189993	1.302341888	1.652917546	1.146655228	1.293563822	1.539527237	1.782179997	1.459551671	1.346655457	1.150347463	1.484092121	1.31123746	1.199297807	1.267326451	1.413166466	1.330061508	1.230751523	1.274616075	1.116237658	1.276687225	1.464774455
ADAMTS1	6.199773261	6.321996643	5.40880159	5.94332281	6.566602026	5.939127125	6.152785622	5.515786316	6.967961917	4.866863605	4.985937295	5.77734615	6.825353893	5.590242423	5.709300136	3.986565898	6.242893643	5.695708964	5.630907759	6.290264916	7.101949223	6.066303345	5.9452183	5.834852188
ADAMTS10	2.761944828	2.932455545	2.890200997	2.67101415	2.941089682	3.071978491	3.062822374	2.926186152	3.095379341	2.953713408	2.87655141	3.051168064	2.946394236	2.887457566	2.924923718	2.824888591	2.864375872	2.794612485	3.081463927	3.136065836	3.016144187	3.15734715	2.698978623	3.088948079
ADAMTS12	1.79976688	1.696426636	1.618163288	1.745995402	1.808681021	1.621766553	1.633550044	1.702407517	1.802931648	1.868017259	1.50740575	2.046341707	1.670740523	1.863376755	1.74683757	1.989387657	2.073815014	1.956790696	1.752204121	1.875689098	1.637618768	1.81170837	1.216929122	1.813970557
ADAMTS13	2.327949558	2.635867095	2.53821548	2.312336999	2.31790746	2.231514524	2.366645555	2.45949666	2.351310798	2.334888193	2.376978296	2.43527747	2.51567978	2.356073596	2.604654501	2.437769453	2.166898582	2.177311071	2.40460288	2.232539203	2.423406192	2.366320668	2.164306301	2.457084011
ADAMTS14	2.291316664	2.342804882	2.59602051	2.375685382	2.46539793	2.301127243	2.910391597	2.276637176	2.400621745	2.171051993	2.28598404	2.432641008	2.372371564	2.118470578	2.537055796	2.169003715	2.405337974	2.296951408	2.448417201	2.575362104	2.393495165	2.597967155	2.258600558	2.96343459
ADAMTS15	1.75676023	1.785114205	1.838970401	1.863649921	1.699201453	1.740734377	1.961989911	1.880922404	1.803414676	1.744990679	1.787226352	1.964302429	1.616920195	1.662521874	1.682444121	1.694433307	1.836498308	1.474916548	1.891196073	1.947319203	1.880608248	1.806128176	1.822627139	1.945913553
ADAMTS16	1.920608034	1.824910706	1.542249695	1.713219796	1.829406972	2.056762308	1.980209355	1.714466516	1.807877095	1.753862157	1.409132248	1.885403536	1.761276535	2.030112694	2.010571516	1.77797769	1.658667125	1.437659334	1.854521657	1.724370647	1.768491328	1.958704719	1.908366074	1.918197411
ADAMTS17	2.107961728	2.024799308	1.866821385	2.006708674	2.059879863	2.168272127	2.241978275	1.8167789	2.160366504	2.254489246	1.920840648	1.879140204	2.005318055	2.030199977	2.062237977	2.376404444	2.301741789	1.978924112	1.950180506	1.970319403	2.262702429	2.034909195	2.139884412	2.215226771
ADAMTS18	2.099917475	1.693285016	1.958634263	1.758127686	2.471952088	2.555168004	1.908343784	1.780154806	1.850455019	2.508999834	3.004923953	2.16328769	2.748230918	2.080425959	2.220851288	3.13567982	2.201229295	2.452838462	2.65461621	2.087412681	2.071535863	2.450920967	3.415213259	2.147273833
ADAMTS19	1.547180467	1.733177092	1.781405703	1.588641625	1.469279409	1.731426892	1.635921057	1.833674194	1.617587225	1.660372764	1.556209765	1.461461509	1.406667299	1.608486046	1.652752156	1.782416158	1.553939887	1.733853242	1.661225268	1.649302456	1.628932393	1.740247964	1.261867652	1.821921681
ADAMTS2	3.980241112	3.317085646	4.046772608	2.899913597	3.160184412	3.670078173	4.255490793	3.550282235	3.935253478	3.370230483	3.263953481	3.152861379	3.926127061	3.458898635	4.330910282	4.098394249	3.829436932	3.162417824	3.183197864	3.567324537	3.610596235	2.963644748	2.806549432	3.610645018
ADAMTS20	1.467039183	1.103157484	1.562988157	1.481172135	1.372809836	1.497526111	1.445826337	1.514924494	1.298443733	1.201679836	1.269302493	1.410297423	1.284501594	1.12713629	1.560772076	1.311485236	1.468966009	1.471720889	1.447324062	1.251342183	1.302576479	1.704954485	1.539192637	1.269214188
ADAMTS3	2.993041091	4.144088553	3.66610943	2.568657702	2.340725513	2.545933676	2.554890523	2.734725782	1.760104236	2.789279939	2.554591864	2.159088089	2.733613928	2.351830581	2.239569514	2.596783169	1.798333764	2.634224943	2.169604699	2.083212109	2.460767073	2.770571563	2.875367303	2.739173187
ADAMTS5	3.79803297	3.067583028	2.383654529	2.763767572	5.07261852	2.744997953	4.017943498	2.570190518	7.067725205	2.574663904	3.2981975	2.677892836	3.236852482	3.361430628	3.407701668	2.374890024	4.889554114	2.695300334	3.375671387	6.74935536	7.884204157	5.06246252	3.61010078	5.708215155
ADAMTS6	1.912261616	1.782854249	2.64559057	1.601277465	1.785277651	1.819554541	2.13404988	1.880742878	2.5306949	1.669833775	2.177873745	2.310420879	2.837189349	1.741826155	2.058251597	2.159898542	2.632486083	2.327630684	2.077338185	2.874111059	4.700873382	1.943146798	2.320554288	2.497389887
ADAMTS8	2.269824419	2.108516237	2.206961751	2.072793104	2.149434924	2.130218937	2.456316224	2.179149743	2.043227874	2.157135763	1.996857552	2.242406172	2.324559948	2.170778337	2.224132065	2.129994053	2.210015504	2.190399492	2.08736791	2.26128889	2.211385254	2.032629127	2.04986688	2.33652681
ADAMTS9	2.133997602	2.16024455	1.85264697	2.112524595	2.040872914	2.021301184	2.171757844	2.156832914	2.057943377	2.182805287	2.10661105	1.813100291	1.997880699	2.10512507	2.240635373	2.049405194	1.813982782	2.117355609	2.100363465	2.03435461	2.057508074	2.322606364	1.932737608	2.767646608
ADAMTS9-AS2	3.038474798	4.326462672	3.271984807	2.086498439	2.461647348	2.284461537	2.959189867	3.06281565	3.305614501	3.671311341	3.48560774	3.232236537	2.445021196	2.381070611	2.723046904	3.856227301	2.544856821	2.199375491	2.443343425	3.188928534	2.298745713	2.659099957	3.050627275	2.52152375
ADAMTSL1	1.991511866	1.993354449	2.002285806	1.67675303	1.739653204	1.815553604	1.972997953	1.802083542	1.802525349	1.760434699	1.713283027	1.995937508	1.838780125	1.794074	1.759059309	1.913801828	1.738829374	1.700044479	1.69979473	1.770545011	1.842975831	1.729655312	1.650555897	1.952178699
ADAMTSL2	2.856359248	2.157029274	2.302766407	2.323496135	2.612395422	2.446718783	2.70731486	2.348517413	2.385297496	2.15227483	2.966490792	2.598648366	3.923903765	2.362581163	2.436024665	2.674260447	3.55187844	2.096639439	2.903450592	2.868210488	2.757963455	2.303777074	2.462996723	2.251913961
ADAMTSL3	2.364872808	1.899564476	2.015686447	1.750623428	2.156611657	2.082769742	2.424532576	2.101434641	2.34944491	2.076445831	2.036021668	2.053468357	2.001659217	2.042261645	1.905189823	1.898710583	2.252846743	2.048075654	2.08104067	2.148065885	2.398971851	2.131690966	1.942119137	2.122945964
ADAMTSL4	1.94200221	1.977057393	1.760252055	2.469397664	2.070037887	1.800960239	1.912566371	1.908143119	2.051629796	1.737393292	1.727588956	1.935443577	1.617952257	2.568049583	1.869471617	1.930850959	1.88492981	2.019597069	2.013322419	1.798356246	2.179878156	2.105606292	1.480874751	2.181040877
ADAMTSL5	2.66084108	2.541528147	2.294369217	2.714872927	2.554077848	2.688485834	2.643554256	2.729533529	2.554774829	2.31262313	2.352821287	2.729849116	2.464385403	2.49354324	2.460736437	2.533221762	2.398853061	2.382772824	2.544200023	2.767078533	2.56100437	2.676562826	2.250640371	2.54005952
ADAP1	2.343776451	2.201971995	2.519055455	2.248941487	2.229824976	2.362922137	2.42307238	2.301895687	2.662407563	2.320404449	2.214024921	2.498315595	2.30483995	2.402581844	2.632116713	2.629425601	2.349356065	2.175766692	2.3578991	2.607126691	2.399073021	2.307133753	2.264265599	2.699073301
ADAP2	2.374555616	2.377396187	2.548602349	2.425637655	2.26527578	2.452283311	2.375367115	2.368758717	2.687053296	2.438484449	2.287541711	2.415504229	2.1910279	2.502525592	2.567552177	2.386388786	1.99789919	2.291511217	2.34091205	2.294840144	2.427718521	2.48140875	2.318778702	2.727346956
ADAR	7.781840865	8.089388266	8.596448615	8.862788346	7.570143081	8.485745882	8.063878251	7.870846353	8.004192665	8.578826186	8.623989265	8.223019952	8.228760172	8.174782079	8.454451167	7.987206326	8.767865154	8.067067006	8.300449084	8.657254659	8.296563033	8.69475075	8.943699791	8.985820114
ADARB1	3.093860876	3.502322961	3.338358932	3.037946502	3.32748322	3.184907707	3.398761726	3.46706838	3.403863635	3.235684585	3.303388818	3.182725077	3.20261185	3.100417992	3.274728116	3.412168301	3.315149148	2.813169215	3.334776782	3.636522279	3.365650125	3.273193133	3.131688883	3.18354268
ADARB2	1.754370874	1.74335773	1.830720077	1.94735339	2.034892221	1.888362915	1.868372947	1.926155502	1.984324144	2.052967157	1.744243899	1.887778608	1.983745299	1.940065991	1.923127418	1.737415446	1.864678813	1.737108185	1.87353588	1.930653126	1.916898804	1.796104294	1.790687276	2.122209882
ADARB2-AS1	1.928809595	1.962216481	1.981659996	1.966161937	2.148229104	2.284044781	2.031229956	2.231359067	2.33071139	2.164269255	2.133540389	2.482598475	2.05081413	2.461532924	2.263787376	2.379367887	2.04324756	2.435747184	2.427672507	2.440560268	2.155150857	2.214357354	2.015980546	1.943094816
ADAT1	4.266173282	5.150422901	4.831076706	4.078764555	4.117912195	4.685866798	3.829684154	4.957452425	3.488869334	4.267829251	4.899419865	3.885881016	4.410988003	3.445864214	3.912174845	3.99363229	4.653585565	4.816806952	4.571431656	4.441390784	4.387764031	4.530894585	4.924598017	3.781932326
ADAT2	2.879386058	3.208759595	3.293193743	2.873310034	2.871280853	3.173351192	2.872162357	2.850656611	2.844597247	3.043255442	2.877822866	2.684665501	2.914485283	2.778732115	3.115282179	3.165663165	2.412533648	3.109328762	2.953318719	2.903378303	2.609607787	2.901587728	2.995201997	2.9337148
ADAT3	2.42163235	2.371594493	2.397658428	2.715265232	2.523652666	2.418661845	2.41432105	2.428949947	2.523239218	2.364556327	2.440111751	2.360244872	2.54921605	2.704319152	2.424795112	2.436509744	2.541732335	2.626805213	2.613214447	2.563663606	2.524144505	2.344593023	2.566118264	2.74332962
ADCK1	2.583285708	2.811278022	2.809681097	2.279158934	2.794078023	3.322316295	2.695397122	2.626353946	2.319661942	2.428362033	2.712639124	2.615853978	3.178748465	2.739358451	2.578679539	2.750100957	2.582649253	3.332245284	3.01497864	2.460608428	2.777964765	2.882663577	2.760992395	3.482408939
ADCK2	4.652506983	4.886754526	4.29210265	4.348682581	4.645621426	5.168281327	4.527703226	4.80863368	4.406810729	4.558530408	4.830968524	4.661210997	4.816097637	4.671181931	4.42913648	4.428010648	4.612069921	4.86385476	4.753079408	4.509856337	4.184256417	4.955971504	4.470615773	4.040279618
ADCK5	2.195254444	2.483281957	2.337092923	2.350090927	2.392596876	2.539542941	2.349165258	2.329691839	2.489566567	2.137514929	2.480665054	2.283465536	2.681268635	2.45754204	2.213989936	2.524515691	2.312376598	2.340829282	2.728880715	2.461767701	2.107823861	2.305987219	2.436605441	2.457438642
ADCY1	1.852595769	1.798333196	1.982351359	1.91466933	1.7788692	1.833457061	1.952403258	1.906269851	1.917431387	1.827746977	1.783484572	1.905282738	1.809864985	1.88143345	1.850155595	1.940645808	1.859212904	1.863160417	1.870716303	1.933376619	1.888036912	1.88068884	1.79431656	2.168983828
ADCY10	1.869544847	1.9924019	1.987807298	2.209876336	2.172313944	1.982336878	1.973664596	2.061207264	2.148671951	2.158937612	2.067938327	2.084934623	1.861627742	1.967981736	2.46449452	1.876771441	1.914311337	1.96195542	2.038254883	1.987002332	2.034512077	1.760314983	1.943554223	2.040608875
ADCY10P1	3.191093341	3.164645874	3.601119404	3.021243075	2.713640705	2.786624727	3.078393624	2.890612734	3.276846559	4.86296183	3.209375236	3.083712978	2.672065316	3.800659481	3.856068789	3.859216404	2.612773959	2.760921978	2.688259066	3.519592817	2.90519917	2.604961565	3.356856084	2.814015602
ADCY2	2.763685227	3.306641948	3.191321603	2.917360795	2.918836922	2.837326324	2.836721351	3.068662632	2.712276398	3.064484629	2.945059431	2.9516535	3.000408981	3.633714361	2.859284965	2.871532568	2.947021118	2.581486293	2.81132998	2.792615154	2.699863553	2.789882828	2.994106496	3.007077234
ADCY3	4.698501073	5.012988335	4.890483161	4.114899743	4.444921414	5.517118755	4.777912691	5.28322281	3.872660875	4.567460599	5.042184601	3.847263011	4.677986229	4.265123286	4.483269521	4.46666914	4.111620891	4.608828758	5.202390652	4.365283115	3.852738723	5.079726702	4.561413547	3.723061208
ADCY4	2.061045915	2.168633649	2.186499606	2.023078981	1.946785472	2.163705237	2.003309515	2.289790119	2.301597141	1.999566049	2.340594279	2.330846033	2.243683819	1.962785532	2.303378313	2.203283182	2.58134412	2.040057958	2.104305222	2.42923639	2.545614177	2.319256286	2.031497865	2.314731862
ADCY5	1.824404163	1.746749763	1.880810066	1.652753887	1.885814156	2.077915081	2.040673095	1.816393043	1.90481379	1.705237988	1.879377986	1.759892597	1.859095795	1.874817576	1.882294601	2.063928699	1.832406066	2.098602376	1.860723734	2.202925782	1.707003887	1.872179474	1.637447121	1.619537232
ADCY6	3.187871366	2.987994044	3.171192397	3.125528874	2.931107991	2.863144975	3.19447925	3.382879869	3.11384517	2.840931592	3.346049575	3.150695619	3.412439628	2.703219698	3.01645285	3.142803391	3.632239157	3.185002653	3.266401085	3.208941891	3.458581491	3.533475884	3.181178216	3.39792519
ADCY6-DT	1.900444362	1.84302571	1.661530985	1.769761212	1.890469005	2.025583991	1.832907901	2.15052804	2.257540564	2.082486004	1.752477402	1.993716738	1.843820944	2.172182844	1.967514673	1.917154778	1.743478428	1.917709515	1.712856621	1.898218844	2.003068856	1.896517453	1.608257098	2.379086847
ADCY7	4.05327479	3.472292818	3.138345752	3.533594743	4.095989779	3.224183165	3.972493048	3.794768397	4.413145599	4.528662115	3.707541535	4.483284424	3.719684101	3.551186522	5.023224967	5.559577529	3.973067545	3.773831631	3.682592104	3.710154453	4.364421539	3.42828945	3.267300953	3.347732678
ADCY8	1.890357665	1.905843895	1.98711702	1.647966441	1.832267921	1.871700368	1.947938326	1.829527838	1.80083654	2.016367032	1.719619098	1.627286187	1.907175209	2.250265938	1.773501102	1.740500519	1.774447799	1.824884566	1.910115508	2.221005765	1.784496295	1.854907629	1.783549421	2.159040155
ADCY9	2.677129414	2.769121133	2.813617089	2.622118422	2.894078332	3.093156447	2.84493451	2.449356328	2.912737601	2.755953399	3.204706882	2.198972469	2.959206136	2.578084427	2.4984153	2.526986027	2.885407061	2.773100865	3.325679915	3.298581419	2.975512753	3.053108382	2.898121438	3.446208889
ADCYAP1	1.584522906	1.181179243	1.36004771	1.31335977	1.392318474	1.275543781	1.517329813	1.421584301	1.446684783	1.244743413	1.401051389	1.431244046	1.34731143	1.53236567	1.303779549	1.397257869	1.425317013	1.339891868	1.414883771	1.327472389	1.306466962	1.43793744	1.285047638	1.341726338
ADCYAP1R1	1.991123948	2.761591928	2.461754404	2.091002635	2.102871589	2.228374407	2.119860199	2.474024281	2.09281672	2.417068135	1.809162331	2.079512827	2.129860638	1.862334564	2.287689636	2.388287822	1.809061177	1.998443054	1.907947247	2.040351433	1.9037999	2.152250067	2.152686524	1.781500162
ADD1	6.990413433	7.312463381	7.436188218	7.582467665	6.910171869	7.34654529	7.211563047	7.307838094	7.107659174	7.145027937	6.975612839	6.759460309	7.117895375	7.124824984	7.158510857	6.980317331	6.75814306	7.108154308	7.249129803	7.20472834	6.658308831	7.301203204	7.212701984	7.178813294
ADD2	2.186958983	2.180271719	2.270847481	2.117235023	2.089759828	2.293437198	2.371810102	2.198877994	2.390125182	2.132024593	2.044395456	2.607256309	2.208756907	2.244819906	2.24003876	2.492514023	2.15404393	2.299867868	2.372546895	2.253897277	2.460219631	2.190892192	1.897721132	2.151330644
ADD3	7.814134662	8.011453977	8.414966609	7.634382998	7.814121719	7.501348301	7.989002826	7.862043467	8.40653657	8.148117614	8.130656581	8.622594799	7.866705349	7.945553723	8.536382711	8.115566363	7.500814713	8.416554036	7.877052701	8.872423686	8.615670162	8.323426227	8.026852195	9.056028699
ADD3-AS1	1.866379681	1.605263818	1.932932902	2.145030402	1.70538838	1.449950945	1.866839105	1.989340923	1.536870574	1.7496844	1.733461488	1.772169549	1.66068937	1.735425413	1.700141637	2.17980224	1.685960931	1.647334586	1.70497855	1.655015259	1.74877424	1.807131979	1.616779362	2.00328892
ADGB	1.764053526	1.495197232	1.277292495	1.412964569	1.522531031	1.657113717	1.511692937	1.300746973	1.453875494	1.365878444	1.491591211	1.575023846	1.492682396	1.72914358	1.752051178	1.272937169	1.498913329	1.401283407	1.725218636	1.869798483	1.55303046	1.844531668	0.945607847	1.486070193
ADGRA1	1.898854838	1.786696597	1.818842136	1.928635394	1.774121575	1.682865695	1.721094995	1.999920629	1.982913425	1.872943127	1.659912778	1.76403748	1.882217261	2.012166275	1.526812176	1.821280247	1.685376329	1.802010887	1.904735851	1.895741723	1.683841877	1.93980055	1.76343233	1.807786949
ADGRA2	1.777628919	1.758392671	1.781656469	1.794780795	1.624459892	1.760308127	1.84550463	1.631945708	1.805594184	1.632331153	1.679512135	1.961133126	1.787687752	1.782473857	1.626836087	1.768252721	1.814899178	1.457336756	1.678583718	1.587647987	2.096314429	1.783229416	1.709281264	2.061909075
ADGRA3	5.338023639	6.353167716	5.783240897	5.074310364	5.590711277	4.971381728	5.054766204	5.515009369	5.262849871	5.233205457	4.948043752	5.085249177	5.204801641	4.93173141	5.212671329	4.874727842	5.300108254	5.828121834	4.956055433	6.044292905	5.39211686	5.779694299	6.25319937	5.50222792
ADGRB1	2.805558782	2.864845255	2.675222301	2.971117821	3.026512764	3.062475901	3.100797538	3.036164102	3.243377176	2.804932021	2.59272022	2.726007536	2.960741819	2.83443835	2.980265573	2.730892818	3.187610107	2.798393106	3.04993419	3.008938727	2.998110206	3.026706678	2.709123851	2.940332416
ADGRB2	2.255300978	2.574840617	2.540093151	2.464667006	2.337486228	2.420254402	2.677492855	2.2726332	2.607511386	2.477543481	2.421345539	2.545474749	2.631590932	2.879203532	2.444190646	2.782339356	2.352642775	2.369084182	2.49704716	2.424832848	2.667679168	2.369480438	2.405933098	2.649737162
ADGRB3	1.183849493	1.244662091	1.396972022	1.496880171	1.339219799	1.332463756	1.293938047	1.182756612	1.308259674	1.125274436	1.342766062	1.112353284	1.366218068	1.1970326	1.26703684	1.483600036	1.458141527	1.323433281	1.044933666	1.042942475	1.207598748	1.260624492	1.065210776	1.600517361
ADGRD1	5.034775165	7.496840022	6.112581883	7.056693938	6.870918947	5.140125934	4.414702445	6.145880744	5.372485594	7.004459551	5.643687269	4.351953893	5.261338947	7.384590819	5.738565031	6.994828865	4.885164168	4.61656178	5.381825653	4.283782879	4.890887088	4.860712897	4.259549255	5.830031963
ADGRE1	1.488525745	1.644494283	1.929932205	1.839541087	1.723928698	1.743935658	1.742041921	1.584711093	1.756872621	1.430452242	1.643107	1.641901383	1.73047591	1.4695644	1.744976442	1.895399738	1.923199837	1.664108673	1.892877932	1.853370677	1.782522933	1.830192116	1.545267836	2.098135325
ADGRE2	1.497575767	1.556539325	1.648179566	1.820253196	1.527388051	1.622672719	1.636051401	1.580142809	1.600369692	1.524430779	1.403786337	1.571251415	1.482610375	1.628497365	1.452921696	1.52298605	1.697207011	1.614050812	1.619530787	1.502714657	1.646747707	1.535982764	1.452078376	2.144244023
ADGRE3	1.301251332	1.138130804	1.146146559	1.285376593	1.280514143	1.438475946	1.607143328	1.454081066	1.204772919	1.473133923	1.264249885	1.332706903	1.104560475	1.607011909	1.241749588	1.35939996	1.290796008	0.981273363	1.239903441	1.375617785	1.518317538	1.347386169	1.218956257	0.887517464
ADGRE5	6.485416359	6.015000872	6.474686973	5.681463684	5.738487539	7.672378654	7.553531178	6.153418444	6.341564432	7.476836572	5.256856766	4.685388839	6.177996752	5.191176193	7.058515647	7.69852544	6.552395595	5.018698967	4.568445988	6.430335617	6.464865098	5.407651554	4.858521657	7.514279592
ADGRF1	2.044645773	2.031771583	2.15167172	2.048213456	2.07425487	2.222920953	2.246552734	2.276310178	2.122520393	2.218150922	2.014427005	2.146125915	1.984621999	2.285336558	1.857924722	2.098929103	2.176039781	2.165973958	2.093651217	2.168313379	2.067399317	2.091022012	2.176307373	2.223434197
ADGRF2	2.022555277	2.409790164	2.56293277	1.626077693	1.795269574	2.593678363	1.979552998	2.378701585	2.534293517	2.734820035	1.531378458	2.248198861	2.183239914	1.908007705	2.396416521	3.297493515	1.985876016	2.012929248	1.518035564	2.039508777	1.780756389	1.844636951	2.055743763	1.805612574
ADGRF3	1.913712166	1.814087254	1.794977547	1.920214378	1.695099024	1.675928189	1.840143968	1.663225868	1.889640942	1.984647505	1.851865465	2.00441095	1.936543687	1.856252327	2.018470771	1.924625719	1.785819936	1.684614471	1.767314251	1.708862701	1.694673522	1.706154659	1.755314681	1.690958646
ADGRF4	1.839061228	2.022302979	2.589447931	2.058374855	1.723401531	2.200424875	1.730068923	2.321961283	2.727351268	2.771044026	1.996098144	2.130115284	2.228723783	1.873360973	2.730341538	2.832785238	1.791670371	2.076996033	1.952203917	2.102609812	1.66135471	1.987786054	2.0738911	2.01823812
ADGRF5	1.899996479	1.642598639	2.138374678	1.49170025	1.326750948	1.561762757	1.688438808	1.580853263	1.989483705	1.830933042	1.66539416	1.920749186	1.493680072	1.587817697	1.929353466	1.837665789	1.821519134	1.599803229	1.713285428	1.888372036	1.766606767	2.230153393	1.764514777	4.05857872
ADGRG1	5.420597706	4.085607651	4.364447359	4.674979932	5.583060479	4.442262228	6.113448681	5.289511106	5.217332168	5.789919806	5.247392273	5.862446071	5.589961362	5.519558495	6.399335499	6.327721997	5.88784253	5.079034266	4.719669553	6.254163578	6.008747021	5.912165071	4.565835858	4.894043973
ADGRG2	6.922770688	5.2671639	5.995571406	3.568958441	5.533996983	4.953361921	7.70787123	5.411787707	6.422711459	4.647731937	5.929465922	6.316749495	6.773468472	4.429115571	5.553134876	5.153645532	6.838254443	3.9921665	5.268004615	6.31939735	6.164244514	4.403760613	5.362400227	3.807818015
ADGRG3	1.880753831	1.738550061	1.798319532	1.860162906	1.831705428	1.976490715	1.824896726	1.89106798	1.808128127	1.815598165	1.886219741	1.929645098	1.810694704	1.914744776	2.025230322	1.811358218	1.961925679	1.794972003	1.994350095	1.920581196	1.85421642	1.886227605	1.832588118	1.950524939
ADGRG4	1.359690321	1.277225687	1.501975685	1.252858057	1.284598217	1.37203458	1.341034658	1.42931753	1.506612948	1.493775635	1.161815277	1.519581473	1.456059117	1.316175124	1.59125862	1.473325499	1.332184626	1.351272339	1.355766482	1.239841364	1.356496543	1.320131887	1.198987308	1.054092293
ADGRG5	2.165395668	2.072166423	2.003281585	2.052677291	2.244175866	2.024495244	2.058881131	2.106049738	2.15216042	2.069825698	2.143512538	2.093628305	2.278127325	2.114855966	2.153831843	2.258381356	2.288161116	1.945870009	2.106970833	2.161004379	2.192788646	2.090382278	1.922351617	1.865381544
ADGRG6	5.568074209	6.083868648	3.778177541	3.4510405	4.002702223	5.481574392	4.719129595	3.641262549	3.049371713	4.631338371	4.061029955	5.912994997	3.576100108	3.894714983	3.657911052	4.14697979	2.808411173	3.673870075	3.576708908	2.690199388	1.971393363	3.407347127	5.066505672	3.13795138
ADGRG7	1.356839568	1.18172307	1.615847783	1.692996501	1.389329283	1.362441467	1.194805721	1.190215982	1.167314667	1.204159019	6.216091692	1.675329433	1.708994984	1.976863049	1.232160956	1.341476117	1.401615753	0.963996812	5.980857585	1.724153637	1.263111499	0.994903176	1.240554737	1.568286531
ADGRL1	2.196318704	2.067700079	2.103414459	2.096471623	2.381689473	2.167474771	2.442559643	2.11599945	2.467404722	2.126470681	2.092834951	2.280062706	2.276334725	2.200500908	2.301344601	2.326926963	2.272081994	2.022286467	2.227784683	2.299502034	2.44147072	2.238851061	2.324389255	2.607693867
ADGRL2	5.652002611	4.210320561	5.544982498	4.533999652	4.234243082	6.129471047	4.604043721	4.385134522	3.941473307	6.50378318	4.288348152	4.309047261	4.562814845	5.596758709	5.247782762	5.382724393	2.997801719	6.144461757	3.933445466	3.692755754	3.176848168	4.846514165	4.156199927	4.47007195
ADGRL3	1.935228218	1.830636872	1.814208859	1.796110542	1.760623912	1.913395096	1.794283232	1.811370242	1.804595212	1.729136213	1.914388743	1.789425046	1.8187514	1.998068272	1.721634382	1.768402682	1.892004174	1.559045237	1.777969119	1.949460856	1.721295852	1.949435889	1.754764003	1.778411281
ADGRL4	1.596445634	1.481302322	1.29124245	1.757333163	1.336146769	1.60842124	1.587784502	1.557102836	1.780069596	1.621132752	1.651873107	1.566664123	1.427107692	1.318528692	1.742858613	1.364282548	1.873733413	1.79969705	1.632863443	1.644601228	1.760776572	3.173211976	1.832741597	6.786993547
ADGRV1	1.776652786	1.868193837	1.906795517	1.810155577	2.170909178	1.720129364	1.814139322	1.830318525	1.942344459	2.053576162	1.892596889	2.022577135	1.900864576	2.259725161	2.220064624	1.939300809	1.736987841	1.928946833	1.988512703	1.972778877	1.800718667	1.911888591	1.80578654	2.119958202
ADH1A	1.758195546	1.302091759	1.696134907	1.459698007	1.398187909	1.579049161	1.910298645	1.615497457	1.466588679	1.40072657	1.616649332	1.509426588	1.46307367	1.856852279	1.660858265	1.53604734	1.561498307	1.635526007	1.500196363	1.63554332	1.718561413	1.959096849	1.401869129	2.08703233
ADH1B	1.673640198	1.755327031	2.024521964	1.029034636	1.349427491	0.944495839	1.954192216	1.587346987	1.73022005	1.621789326	1.710862091	1.067661952	0.89624717	1.112059455	1.779398395	1.857934866	1.822191945	2.104153374	2.306309108	2.255244539	2.031401889	4.872740995	1.892330837	3.714756563
ADH1C	1.908457389	1.799191922	1.933288212	2.069607367	1.781193748	1.986366762	2.106690009	1.986156596	1.917608841	1.84190936	1.965986404	1.954976367	1.855655701	2.095617998	2.081492608	2.054472008	1.470309498	1.943118156	1.79910685	1.807207455	1.950914981	1.996665407	1.813881385	1.972002047
ADH4	1.550846505	1.517413859	1.526696772	1.61004775	1.483767842	1.580342732	1.564166457	1.431109962	1.613960944	1.248460743	1.61278637	1.561374634	1.533729604	1.372926275	1.533004064	1.365450338	1.561520741	1.531163286	1.66367777	1.657894544	1.705708849	1.712845451	1.625105889	1.969538431
ADH5	7.020687835	8.397544381	7.671422444	7.98234323	7.056943819	7.553561873	6.997019886	7.391051061	6.965384825	6.79547638	8.893333808	7.860708648	7.524462706	7.204793174	6.353703183	6.245968387	7.474001738	8.171744074	8.468795147	7.589191506	7.869085627	8.197310913	8.763423495	7.220018025
ADH6	1.956362763	1.702028441	1.911423555	2.039781274	1.990922306	2.025928929	2.020760398	1.958783599	2.051038443	1.986252654	1.85832358	2.084128928	1.94811565	2.044413425	2.102479127	1.979610784	1.984387681	1.841108709	2.003379825	1.852684251	2.213233797	2.026021281	1.72841036	2.051755734
ADH7	2.288589558	1.828365845	1.795417694	1.960269289	1.87149973	2.095169664	1.919574751	2.07240241	1.933795516	2.002972542	1.767719531	1.953473171	1.921696999	1.998236765	2.016849773	2.064731253	2.049984949	1.69994974	1.776121333	1.969899171	1.964830645	2.109144333	1.559662303	2.682428965
ADHFE1	2.862586208	4.94580021	4.005068527	3.142846474	3.616462184	2.353592008	2.590064309	3.262649689	3.199857186	3.547338448	3.644263618	3.363132304	3.42410635	3.214906008	3.734947222	3.56780105	2.699311578	2.903587212	3.197554934	2.8814799	2.866124638	2.73625874	2.517011919	3.33571526
ADI1	7.69074214	8.292875144	8.360136844	8.09366123	8.591811753	7.874063176	7.927116018	8.518039058	8.014661695	7.434349181	7.774120586	8.062226541	8.663666452	8.469491433	7.550766421	6.572922583	9.018525655	8.730909522	7.951935561	9.157060806	9.141759125	9.332374908	9.512862135	8.475413487
ADIG	2.54258843	2.281754411	2.366363478	2.368365044	2.436916465	2.378678008	2.5134538	2.766523886	2.479886391	2.556462516	2.505566685	2.605512861	2.688194935	2.559534311	2.457604033	2.620421258	2.766572358	2.501690444	2.665059675	2.39331001	2.591022236	2.767737411	2.275940729	2.298067272
ADIPOQ	1.536045381	1.66486186	1.669003271	1.622535118	1.503572793	1.686479641	1.705052008	1.609551115	1.764738312	1.663763563	1.55149223	1.505281871	1.590761861	1.958259421	1.563342132	1.747757837	1.592685	1.398739841	1.336848668	1.892812579	1.908615351	1.788870707	1.430295432	2.369254832
ADIPOR1	8.94055954	9.1768843	8.863510794	9.372788526	9.181526722	8.63744435	8.857205122	9.284774459	8.392164592	8.891905845	8.973971212	9.188283159	9.113701198	9.03739347	8.716133311	8.610945562	9.287458231	9.443693542	9.097157427	9.382816755	8.992627451	9.457112476	8.943706117	8.826577683
ADIPOR2	7.356258982	7.513761179	7.329392393	7.377133723	7.473695149	7.871277879	7.64006088	7.10371248	6.731728882	7.461175727	7.594317289	7.057687401	6.830199621	7.510364389	6.532074994	6.099189823	6.963746683	7.140572176	7.523134806	6.491075907	6.962255778	7.158814572	7.162516529	6.710996264
ADIRF	6.053712409	7.942736671	7.433191488	7.11610849	5.735901526	7.987271048	6.079461025	6.694346268	6.519023796	6.783548467	6.188967703	5.21368934	7.648622946	5.521383867	6.35015448	5.750384789	5.957942958	6.675708758	6.456985195	6.170456585	6.046110855	7.24556394	5.572010293	7.837067568
ADIRF-AS1	3.056477475	5.349819315	3.93106755	4.341550466	3.990659913	3.111439244	3.397800386	3.097132503	3.098255479	3.252893457	3.167695018	2.293243381	2.658377544	3.19203504	3.680218473	3.648428271	2.439785758	2.695225281	2.322798673	1.980806689	2.444020976	2.95311882	2.726965254	2.93414547
ADK	9.329544569	9.693167995	8.98826409	8.616927617	9.655121103	8.600904224	9.164354054	9.779667882	9.469517405	8.685917996	9.53196418	9.696782279	9.714842373	9.193642767	9.033215239	8.957772275	9.998851114	9.863152861	9.598986093	9.725473321	10.15125104	9.804945534	9.295511825	8.851218929
ADM	12.1827976	12.09966894	12.24635086	12.30559141	12.37505784	11.8134166	12.31824934	11.73982451	11.88113351	12.37697925	11.63459686	12.00362722	11.66514525	12.34984804	12.41221931	12.26238957	11.57675478	11.65391967	11.75090388	12.41436194	11.12091118	11.79051787	12.05327485	11.89407466
ADM2	2.855770234	2.715431177	2.771764032	2.844032448	2.830576193	2.924531867	2.875167072	2.881434292	2.875924083	2.660212456	2.911623541	3.143254354	2.623084842	2.889860082	3.088623105	2.890715198	3.083738572	2.719984821	3.071004659	3.109194823	3.096753428	2.900714834	2.47247897	2.763421303
ADM5	2.474959171	2.24795963	2.310867619	2.388704293	2.578665288	2.725694499	2.353854347	2.61194139	2.505684759	2.252331011	2.141209234	2.551403982	2.227510706	2.758986798	2.505565007	2.290430098	2.540504551	2.494588614	2.526848922	2.216492762	2.469524868	2.586116558	2.195669035	2.997416627
ADNP	10.44502113	10.17630351	10.29824591	10.09733011	10.21585842	9.91853302	10.49291961	10.25383041	10.21234504	10.31004661	10.18627077	10.47261368	9.980427864	10.19996506	10.27471318	10.18060254	10.27042151	9.961037358	9.91094815	9.864093409	9.930144185	9.940312497	9.944764003	9.647720386
ADNP2	7.704578773	7.455007418	8.111341328	8.285754981	6.339376826	6.923131591	7.722338351	7.178917019	7.788777695	8.35852604	6.403734226	7.436734365	5.752041674	8.295548493	7.878289677	7.380634239	6.44988066	5.439722638	5.747229159	6.270430238	6.689417552	6.533643676	6.89758146	6.821381375
ADO	6.870747325	5.514079645	5.951326146	6.228478792	6.110237525	6.879041421	6.486565588	6.107210306	6.09387719	5.19080667	6.560106182	6.026453797	6.457018835	6.034250907	6.142258239	5.792699943	6.455861038	7.001093467	7.039164506	6.548697831	6.68534329	6.49521539	6.853800366	5.709541067
ADORA1	2.475080728	2.295599338	2.588343855	2.33382204	2.354526282	2.310634274	2.758441183	2.396271783	2.729380427	2.263632907	2.51691044	2.521369573	2.633948993	2.730286583	2.453537623	2.463605152	2.923033499	2.431384461	2.703547329	3.099547016	2.930763293	2.837003977	2.590863046	2.874528369
ADORA2A	2.088233072	2.121244214	2.553858218	2.312745993	2.236127578	2.177533028	2.109341752	2.297738857	2.424868578	2.255287491	2.173765931	2.441258653	2.043205888	2.592281165	2.424667597	2.299113892	2.15646126	2.089182779	1.989352464	2.108541183	2.311207913	2.230607384	2.012983738	2.302363624
ADORA2A-AS1	1.663774385	1.624440221	1.459759037	1.688000582	1.676980758	1.5142862	1.814671931	1.64765124	1.820276227	1.560936651	1.581277959	1.745876357	1.566868162	1.73654845	1.620194576	1.703865556	1.721586615	1.603689784	1.525281865	1.788055918	1.816743177	1.757572175	1.50275213	1.719411053
ADORA2B	3.242968185	2.568928929	2.570611057	2.703515783	3.821762314	4.322605463	2.795538663	3.215990336	2.892017975	2.9671414	3.073735693	3.030843346	3.144020821	3.316732402	3.156576518	3.913271708	2.729261156	2.986010758	2.489514176	2.94819425	2.477083208	3.407054376	3.228338877	2.398399698
ADORA3	1.655767974	1.547755353	1.787673444	1.665606646	1.569006624	1.804325718	1.790620872	1.783739174	1.605663924	1.638133722	1.414523902	1.604414171	1.807995905	1.61081695	1.778463811	1.80056264	1.608630941	1.620358133	1.662617255	1.73692775	1.609054315	1.684974582	1.565096637	1.780002636
ADPGK	5.64583137	6.403853135	5.66250365	5.309890062	5.749115615	6.400523102	5.829941777	6.049029992	5.494572388	5.498828769	6.086823734	5.441906533	6.26543579	5.220053781	5.357105386	5.239266134	6.388790905	5.842136519	6.051852273	5.953277809	5.906957681	6.010187964	5.924509999	5.439097702
ADPRH	2.282280405	2.249480513	2.287325413	2.149173301	2.29468282	2.380114785	2.458976328	2.283465019	2.335299487	2.121053239	2.397837146	2.31215792	2.437592824	2.322946931	2.358459783	2.307114689	2.646707572	2.59690605	2.573029428	2.772007813	2.600549156	2.353397942	2.333434297	2.379598088
ADPRHL1	2.479429689	2.390295136	2.417175737	2.368404167	2.375952798	2.288749915	2.368238647	2.335827486	2.325769753	2.440790199	2.212330027	2.326979277	2.348701455	2.480923214	2.321928796	2.415155509	2.09063137	2.399043424	2.390585207	2.608847172	2.356651642	2.237429317	2.363980876	2.378514412
ADPRM	6.049437591	7.460775731	6.423749921	5.393078912	6.869388354	6.151533606	6.244453257	6.565508725	5.866158179	6.897099599	6.976917985	6.927194527	5.975564489	7.333098635	5.788055051	6.400631244	6.886635533	5.540543978	6.063459661	5.592820066	6.165932171	5.983998166	5.841374723	6.203806565
ADPRS	5.447259472	6.319888073	5.794024815	6.316840346	5.928124014	6.750090809	5.699387916	6.236274906	6.131040344	5.379698194	5.869015054	6.069386054	5.599315234	5.992773138	5.653116339	5.738739242	5.830791213	5.780030568	6.031876879	5.78541398	5.849226576	6.369297483	6.311936698	5.33358623
ADRA1A	1.788288556	1.791721596	1.839651833	1.718482069	1.796148849	1.92117581	1.863787793	1.810083086	1.742487876	1.723243074	1.635526267	1.897346496	1.816721288	1.8009259	1.737564755	1.792467635	1.904321278	1.562092556	1.659649999	1.88408757	1.800313875	1.986490144	1.621594525	1.90656679
ADRA1B	1.334550493	1.330761861	1.367665414	1.31233128	1.250212055	1.412570766	1.345982139	1.254878567	1.662415158	1.327749621	1.252050763	1.449760963	1.227213803	1.237927142	1.145255735	1.177583213	1.307626401	1.242157367	1.333426931	1.530290962	1.251570604	1.373832614	1.107451743	1.455309896
ADRA1D	1.943663718	1.753419046	2.011175622	1.975467243	1.823057963	1.867761793	1.956000766	1.935021604	1.888242378	1.789867655	1.814687128	1.92457169	1.972607228	1.879701736	1.89861291	1.832287982	1.963926933	1.740139159	1.952773814	1.810417149	1.91837305	2.041038096	1.708870345	1.95054653
ADRA2A	1.955374402	1.64299483	2.096233709	1.625783507	1.841349492	1.379775218	2.144009205	1.754204953	2.692865092	1.888907496	2.276161046	1.607202451	2.309393288	1.623788291	2.575391063	1.898730989	2.560119464	1.865127241	2.165378314	2.27891402	2.367138857	1.797603622	1.70634514	2.045591537
ADRA2B	2.053637753	2.350824873	2.158440146	2.14644853	2.034687641	2.07245649	2.35326036	2.054577922	2.1540112	2.009171355	1.840156439	2.262974237	2.181529839	1.883111752	2.146091263	1.823923745	2.141726997	2.176535613	2.221541979	2.316898415	2.375295954	2.181027797	2.310057457	2.120516737
ADRA2C	3.22968876	3.041846313	3.09993367	3.419166801	3.393252847	3.255657991	3.11015174	3.48580036	3.157370228	3.564273094	3.122673661	3.384105515	3.030815663	3.476269996	3.467147506	3.590831671	2.975669477	3.294195987	3.226580171	3.283428395	3.619601415	3.360507093	3.152222378	3.853079628
ADRB1	1.52124902	2.03438809	1.882694252	1.710284017	1.937034066	2.106652232	1.636893668	1.793189737	1.808350308	1.958192192	1.785726632	1.94061919	1.733471766	1.904275307	1.773830106	1.66411243	1.737110854	1.557394716	1.7157473	1.723746071	1.532019597	1.808458588	2.142889318	1.512420267
ADRB2	6.895986093	7.660670183	6.048576762	6.490596083	7.690806825	5.733319562	7.345677859	7.31325516	6.857703036	7.480025286	6.213689165	5.295945882	5.991236098	7.021845796	6.531157248	6.217774979	7.04471578	5.891831591	5.897037588	6.190414202	5.968749848	6.665251461	6.149721169	5.517409485
ADRB3	1.990361172	1.938449473	2.028075587	1.906034326	1.877753658	1.881502498	2.08834649	2.105572562	2.157984715	1.873365399	1.936127421	2.126624524	2.078518529	2.007955485	1.937517153	2.028144079	2.083689283	1.734278084	2.00769056	2.155065015	2.138460932	1.939565549	1.919511019	2.032168818
ADRM1	7.125612818	6.759134585	6.628880154	8.11396569	7.581107383	7.86681162	7.334055915	7.444929138	6.390139976	5.943695351	7.442806673	6.75851941	7.540089915	7.744409287	6.181879471	6.410758849	7.857943282	8.134835057	7.767512346	7.546321751	7.382978644	7.94529465	8.156736721	8.181327045
ADSL	8.550080809	9.194038389	8.610799975	8.336510598	9.002606192	9.506355709	8.760154511	9.404024522	8.033819313	8.664731202	9.061896043	8.959750302	9.391496144	8.29512096	8.117537486	8.680408105	8.773548645	8.978184113	9.258453964	8.617387482	8.657643282	8.946902564	9.380653292	8.319970221
ADSS1	8.213892734	10.18160597	9.700279438	10.04665884	10.17307407	8.00429451	8.713421871	10.51962232	9.723573654	10.42655564	9.207695002	10.56747796	9.672572986	10.6085694	10.15003621	10.11212965	9.351808812	8.709900197	8.584815096	9.406097017	8.696786079	9.518111105	9.365267957	9.519652561
ADSS2	9.025766065	8.916783337	7.900704046	8.711510221	9.494524236	8.805996695	9.028988877	9.688021622	9.183329944	7.739738609	9.465094254	9.428663791	9.464756436	8.479801292	9.452816824	8.564954811	9.723624719	9.728936686	9.21056226	9.421231459	9.579747141	9.592299535	9.178332798	7.793238966
ADTRP	6.30684792	6.553912279	7.020338591	6.323122642	5.98981289	5.895149506	6.612692456	7.000016367	5.580733842	6.432886965	6.051274132	5.965544906	5.743911606	6.993804148	6.508886065	6.542430836	3.718899745	6.146500248	5.58617468	4.636871321	3.586601139	6.292353501	4.283864717	5.204945461
AEBP1	11.19760691	11.20512791	10.58124022	7.314812377	10.13942984	10.99947937	11.6427088	10.2395271	10.74537264	11.17554197	10.81717056	10.57054744	11.39794781	10.62420334	11.01662747	11.0246195	10.99475971	8.455767774	10.32601852	10.51853	10.81512977	8.709675714	9.340544762	10.84998598
AEBP2	7.374753615	6.543281045	6.429062441	6.951217163	6.867596713	6.52319178	7.173087885	7.417530089	7.203386673	7.003048223	6.724537633	7.288502707	6.911369137	6.324323047	7.157037599	7.03583925	6.671425295	6.843627986	6.74851302	6.722217397	6.575375716	6.763924702	6.531406792	6.426642455
AEN	7.564190994	6.535189055	7.015186533	7.748023237	7.524866569	7.764304399	7.399819653	7.198113048	6.34573875	6.748871534	6.651714721	6.483525685	7.072952987	6.896638263	6.691314984	6.623549538	7.248676891	7.149591699	6.927258301	7.017969849	7.032303869	7.370370471	7.051904737	6.755002491
AFAP1	2.687853804	2.316322568	3.310125837	3.090990357	2.509989808	2.830838197	2.85608425	2.101688597	2.466445448	2.118175996	2.942954002	2.375949568	2.615062371	1.974314195	2.480142368	2.787176943	3.044760642	3.198245602	2.675752571	2.846402457	3.262373543	2.832749903	2.77104588	2.955537674
AFAP1-AS1	1.601942527	1.421543144	1.520167607	1.66352562	1.570026272	1.640645996	1.575958954	1.553233857	1.663338983	1.609589334	1.601837248	1.577696774	1.732194453	1.574674442	1.571923877	1.576518037	1.734365957	1.672954171	1.685113095	1.708530597	1.491105456	1.663184277	1.621371208	1.463227877
AFAP1L1	2.381809269	1.573814216	2.035226508	1.843790997	1.867053669	2.321046141	2.302893487	1.867598188	1.97038128	1.808997318	2.566253964	2.017965685	2.018386838	1.901976953	2.06472361	1.922888621	2.222371623	2.049516885	2.383670914	1.762306928	2.129355616	1.868653923	1.779381054	1.954804438
AFAP1L2	1.95058614	2.150895787	2.236300369	2.022927505	1.831530676	1.70011379	2.129554196	2.114060581	2.471427542	2.281205518	1.960086415	2.124324748	2.252408658	1.889332692	1.956941431	2.121872763	2.243249158	1.751974978	1.938948617	2.15661026	2.135260991	1.959005727	1.83592132	1.5630706
AFDN	3.571627467	3.543979671	3.390591923	3.271346172	3.879440887	3.797812575	3.502092248	3.563830093	3.741871234	3.73798449	4.239389312	3.778942739	3.814724835	3.337248602	3.698305478	3.514649929	3.727277895	3.848091415	3.864476204	3.81630819	3.372904358	3.687699364	3.684936768	3.340194704
AFDN-DT	3.079751747	4.538109985	4.070758553	3.230597705	3.732414903	2.717875279	2.514137956	2.868020958	3.816177583	5.462092682	3.931028764	3.87038793	2.751589114	4.23975581	4.42750672	4.650006318	2.645363583	2.276506211	2.8764758	2.689429336	2.661692235	2.378419464	3.000232177	2.684628575
AFF1	2.265239822	2.233473833	2.602363451	2.373619442	2.15828251	2.032180722	2.254214775	2.184139021	2.431242624	2.322530709	1.980319328	2.667782499	2.172843525	2.531817489	2.374476798	2.254823421	2.205851025	2.150917982	2.458880536	2.432198134	2.448717162	2.145258235	2.235159752	2.109473757
AFF2	1.712094688	1.592076833	1.847101025	1.718140693	1.761151137	1.863715315	1.835515235	1.674604377	1.862633074	1.803840727	1.550926081	1.747410292	1.698437353	1.768455976	1.837511171	1.934260418	1.869190208	1.79842862	1.785786869	2.019051167	1.787525344	1.717759402	1.640100542	2.091827219
AFF3	2.0531046	2.192908512	2.200146139	1.805399597	2.00076084	2.017145962	1.90892414	2.111459355	2.11609915	2.307030193	1.779397305	2.074307813	2.058008663	1.952476883	2.138177432	2.012340625	1.858044579	1.958695311	2.081647866	2.055059612	1.942407908	2.095812452	2.260341334	2.077943971
AFF4	4.587416952	3.790929283	4.180907951	4.293166204	4.410144405	4.216709999	4.530031117	4.016100204	4.195510658	4.147712429	4.139039438	4.505366226	3.827538627	4.017563946	4.299474085	4.220107736	3.950131829	4.485042293	3.912520894	3.982186127	3.976514918	4.196376579	4.547517377	4.056940206
AFG1L	1.974403134	1.729299947	1.874942732	1.946601714	1.729094217	2.345113825	2.062972262	2.273266179	2.097816431	2.085610756	2.141823404	1.96520235	1.870426892	1.953577595	1.815070843	1.804996884	1.632868387	1.976191547	2.012601229	1.835317901	1.839551481	2.07460029	2.068941507	2.028955501
AFG3L1P	2.277316327	2.70954109	2.791832883	2.266986091	2.209775651	2.765877086	2.109671908	2.633846282	2.300700431	2.523003531	2.620730929	2.527954796	2.750501805	2.25949979	2.380963134	2.507903803	2.740666609	2.556472681	2.67873212	2.822889079	2.475004012	2.830729311	2.655144205	2.591088111
AFG3L2	7.857213709	8.312512959	7.665107135	7.915250607	8.393723601	8.524246854	7.811319898	8.262081193	8.00364602	8.129352177	8.031240318	7.660006415	8.222059203	7.550573489	7.949627519	7.877174045	7.933526202	8.241708314	8.160446509	7.487607408	7.865963721	8.084045844	8.177911913	7.668183121
AFM	1.557291539	1.296545078	1.438886207	1.313377674	1.485638658	1.343642574	1.482620199	1.324934495	1.311328217	1.281159725	1.566162219	1.707990673	1.320070885	1.347030852	1.547643022	1.769711096	1.658315565	1.477558493	1.556695989	1.72509127	1.501801489	1.329374768	1.343545517	1.55940585
AFMID	2.428482135	2.469413445	2.68698354	2.465025527	2.509943918	2.15516577	2.651435632	2.627413942	2.452893434	2.335153874	2.479340321	2.327224589	2.480189807	2.662364056	2.409354311	2.322034189	2.468792549	2.10512565	2.588175145	2.708977549	2.664899981	2.458739064	2.489458804	3.098544411
AFP	2.306541441	1.861396284	1.861882583	2.033190307	2.240223335	2.351225779	2.146704871	2.135109515	2.133405905	2.114290012	1.981415155	2.066318345	2.425320663	2.270244086	2.453678411	2.151415656	2.363006075	2.26237148	2.217508665	2.114592876	2.108368183	1.902333066	2.722277776	1.969884412
AFTPH	9.543961174	8.824061563	9.454167542	9.01492387	8.948620936	8.781885677	9.668154918	9.16101665	9.390750301	9.112679427	9.082916058	9.249850759	8.807232782	9.243732941	9.341093329	9.478019615	8.989071822	9.059963541	8.695556906	9.22088737	8.893869055	9.140822146	9.253523984	8.840481817
AGA	6.437575467	6.187252592	6.666421123	4.763676864	5.575408269	6.758207871	6.658390273	6.620217611	5.616643855	5.797860807	5.966877861	5.237021048	6.288075348	5.889260369	5.408027554	5.350968229	5.132606134	5.844728846	5.909236524	5.689493948	5.123816757	5.52839683	5.454489304	3.879821756
AGAP1	4.934048472	5.898806617	5.425550938	5.74634368	5.902866003	5.868191581	4.803833348	4.98761313	4.083010931	5.261671323	5.501108047	3.925686759	4.849005841	4.349296468	4.443281754	5.464415441	4.059343042	5.074408478	5.431955041	4.063495203	4.653154374	4.903402099	5.537054294	3.781505571
AGAP11	2.253060096	2.327863256	2.298800512	2.190563986	2.197278353	2.442468502	2.250867592	2.354156174	2.046644266	2.181128244	2.00099923	1.997951236	2.031468828	2.013817837	2.196986966	1.915317161	2.227149784	1.854116412	1.971449554	1.967534285	2.08906789	2.211097492	2.123073215	1.992962875
AGAP2	2.345695197	2.230338733	2.337389454	2.061355186	2.402784283	2.250246276	2.377624931	2.304291251	2.309178097	2.183695889	2.147002044	2.466269494	2.316043844	2.374481221	2.334424261	2.183508718	2.131864099	2.188135727	2.229319568	2.369522167	2.168766655	2.459573607	1.955241519	2.469569132
AGAP2-AS1	1.480952814	1.865621777	1.447805914	1.641333782	1.682326915	1.809803897	1.680616161	1.505983559	1.594473792	1.599360255	1.734618009	1.580659395	1.618647315	1.502554328	1.431173852	1.484358204	1.653848048	1.481547552	1.552345944	1.472639571	1.842937947	1.436866271	1.556707642	1.639312982
AGAP3	3.386459032	3.364822975	3.297677139	3.611948818	3.460549177	3.021940416	3.418507085	3.536785886	3.503479052	3.474122709	3.342393917	3.542933174	3.521427363	3.446322457	3.514534473	3.568991606	3.87530712	3.519527049	3.328761904	3.705807637	3.704122224	3.710841874	3.608194293	4.145825959
AGBL2	1.629992771	1.64136179	1.836142325	2.07535918	1.740071501	1.765087044	1.875262833	1.750867947	1.773680004	1.863355622	1.577914575	1.530940373	1.639862565	1.502033884	1.888127462	1.716275888	1.429089913	1.845020243	1.666633718	1.753966894	1.468029348	1.466458319	1.749664993	1.567369249
AGBL3	1.166579651	1.190859478	1.589557647	1.424283186	1.172528438	1.846337099	1.235755632	1.539368259	1.133929204	1.419209103	1.381984323	1.337012978	1.32554715	1.277788114	1.757311887	1.578378258	1.224256508	1.389732523	1.333353485	1.646287105	1.56406495	1.000062722	1.354842407	1.792376071
AGBL5	2.668455511	3.107551927	2.754991979	3.348585532	3.174742676	2.719965205	2.879881832	2.994021187	2.920797586	2.918109474	2.792155987	3.189255138	3.027030291	3.389287947	2.919458633	2.628789245	3.169289799	2.79436741	3.147538661	3.194359778	2.823993509	3.342816043	2.958923752	3.173154842
AGER	2.336092656	2.500856301	2.531229393	2.575275028	2.566892941	2.471510638	2.592678225	2.469793064	2.605060576	2.335696983	2.204403352	2.480207775	2.481190199	2.676537927	2.609771897	2.48286399	2.412702558	2.199991433	2.495501902	2.331648518	2.536695148	2.405273922	2.255468145	2.86975717
AGFG1	6.646410226	5.798091891	5.848261398	6.446409923	6.340430994	6.509326202	6.49939374	5.747899767	6.74282917	5.982541186	5.933099294	5.565288244	6.184663098	6.006150518	6.118595922	5.945570756	6.647138802	6.377745957	6.296691695	6.014397495	7.284505335	6.291956445	6.424281642	5.565797213
AGFG2	2.345008383	2.567856908	2.378491277	2.762406033	2.569344475	2.515034333	2.582657086	2.670989514	2.690057042	2.453630474	2.441778676	2.490627945	2.456127349	2.653448598	2.417150112	2.603193299	2.552701707	2.45256782	2.562754347	2.62112237	2.605582185	2.683346977	2.45294048	2.207524577
AGGF1	6.495907886	7.425496007	6.581972169	6.87318071	6.573327968	7.104527697	5.951618406	7.180660685	6.498974293	6.643700748	7.446065336	7.029998006	7.062547174	6.137208916	6.359883014	6.71044224	7.006465386	7.2359068	7.294750097	6.976168888	7.139837109	7.068514299	7.790549064	5.515552528
AGK	4.449439624	5.070674701	5.272166196	4.7949984	4.106626617	5.86771643	4.397644492	4.910015401	3.998240239	4.852552465	5.270740946	4.492615158	4.360658914	3.876030807	4.38103445	4.763951594	4.244244344	5.21364832	5.058723915	4.287813628	3.886716325	4.75413611	5.147209939	3.995195916
AGL	7.412323934	7.363503969	6.056265313	6.910955436	6.760922329	7.683610075	6.668279579	7.299523075	6.684675929	6.681755982	6.869975092	5.874966807	7.89694667	4.371400697	6.591465619	7.291297479	5.836840885	8.640252506	7.683258354	7.034497166	6.816420221	7.233058664	7.532459555	6.68794152
AGMAT	2.442897251	2.745374707	3.28876914	3.242509395	2.515065681	2.371677754	2.540163961	3.113381813	2.852839751	3.437423751	2.734299974	3.355329065	2.663962008	3.281234282	3.30153526	3.17883351	2.396634589	2.578005209	2.6281621	2.463549844	2.338922419	2.763671468	4.260822239	2.611893891
AGO1	4.045589454	3.757602945	3.610156342	3.79024957	3.947575687	3.814170106	3.762994458	4.092191361	3.704987346	3.570473134	4.088521906	3.756909094	4.133926484	3.604091841	3.450788913	3.71810628	3.916994349	4.318345768	4.552756961	4.046043445	3.855670006	4.477557881	4.61740182	3.842315693
AGO2	8.970963244	7.80467174	9.029053994	8.748955485	8.741920946	8.713970336	8.966957576	7.821861913	8.413347281	8.61290928	8.73660926	8.664091388	8.07588653	8.821900866	8.607346728	8.267844111	8.889418445	8.838184815	8.888032929	8.909727051	8.684311528	8.993677692	8.513072657	8.965787029
AGO3	6.814276032	6.2345446	6.89873954	7.318395667	6.522976124	6.116136235	6.887720769	6.530355158	6.419656729	6.036493703	6.229903636	6.789185866	5.705387507	7.099654127	6.335238477	5.837512148	6.380258891	6.133914406	6.329584542	5.754483222	6.379391108	7.113856315	7.004759371	5.913886956
AGO4	2.887744611	2.705449439	2.834659442	2.647597872	2.528912732	2.99418137	2.922332404	2.786320991	2.560945819	2.474524155	2.914423374	2.67063438	2.750440841	2.367180881	2.623367389	2.499320791	2.637590345	2.640183826	2.939203365	2.591429095	2.89858273	2.612773019	2.685943358	2.655616992
AGPAT1	4.043761844	4.467123281	4.33250345	5.142923047	4.067381718	4.280137946	4.460805371	4.460943114	4.193485514	4.436132719	4.370956691	4.151755598	4.415719105	4.8075844	4.249107194	4.184121684	4.218714719	4.399781152	4.351295766	4.424732909	4.397538739	4.414326676	4.31658305	4.748268536
AGPAT2	3.898543849	3.817823536	3.766868185	4.318894921	3.941562893	4.018107113	3.937867449	3.852971048	3.702501563	4.11572351	4.107466388	4.034573083	4.317811739	3.928216084	4.074227393	3.984214833	4.036336683	3.690128468	3.979563219	3.670213267	3.74827438	3.843111525	3.491493542	3.988311901
AGPAT3	3.126732629	2.958209085	2.828626085	3.142360593	3.073770537	3.163689864	3.182625589	3.134346972	3.100857979	2.794072929	3.346295211	3.274413585	3.375683363	2.685590125	2.900102948	2.799894474	3.369151143	3.612351405	3.581621874	3.226228757	3.461884895	3.740962872	3.312315177	3.298599788
AGPAT4	4.1562838	4.143024329	4.454259551	4.422838301	4.045279088	3.690738032	4.571654336	4.124370543	3.977720439	4.128069422	3.221875031	3.709958871	3.53487174	3.512045792	4.261692871	3.716752482	3.775190882	3.272632836	2.884820997	3.195393849	4.466909603	3.820810207	3.185875498	3.870706664
AGPAT4-IT1	4.163037828	4.291786475	4.788058578	5.095403326	3.697938014	3.558556582	4.041973266	3.610631418	3.917004282	3.767907617	3.030038337	3.66314997	3.589652832	3.779735074	4.07960229	3.849991386	3.57210837	3.497764601	3.325288884	3.542479884	4.028892872	3.562991462	2.852947678	5.168742099
AGPAT5	5.983289817	5.040363683	5.251261306	5.308087065	6.208833013	6.288090595	5.586674545	5.642788978	7.035235725	5.843685369	6.130413911	5.798660241	6.693434191	6.225847224	6.632751559	6.559091689	6.504808938	6.505612022	6.175166161	5.49722316	7.583763563	5.78074722	5.783399564	4.591505934
AGPS	4.062791551	3.355406039	3.808587516	4.020450737	4.151359013	4.261478131	3.79340321	3.825230919	3.501816373	3.465444296	4.532056592	4.614411713	4.43558124	3.209366655	3.365565223	3.753061088	3.914653132	5.279163742	4.993608862	4.196964829	4.238845644	3.914280438	5.008529188	3.366635295
AGR2	7.029838555	2.126750317	4.810596159	5.831589907	5.095481468	7.786717882	7.063603091	4.547986149	7.699821228	7.744628173	6.2997238	4.891322092	3.780107681	7.41616594	8.797941343	9.164075949	5.365146902	4.660459301	6.192839618	6.942232026	4.97520647	3.151416725	6.842401704	5.846565913
AGR3	2.158299677	1.98606789	2.98208648	2.332117234	1.613127852	2.375426327	2.646249283	1.235435012	1.739832235	2.916000202	1.487419986	1.749088766	1.752152272	2.039350945	1.732921184	2.070987532	1.646706319	1.513586481	1.153267878	1.569982077	1.439264012	1.57564671	1.425341001	2.155447596
AGRN	2.315701963	2.381060541	2.381903638	2.428957289	2.410066702	2.1581264	2.493432262	2.388830975	2.45000455	2.344609362	2.408398714	2.303647806	2.322997791	2.441842956	2.339503814	2.419724216	2.562112838	2.231219627	2.461101159	2.447223814	2.379592825	2.420738864	2.075605047	2.547171949
AGRP	2.150699738	2.118139833	2.226907703	2.363221535	2.051382657	2.204044531	2.104274891	2.092952909	2.516744436	2.180110501	1.969214677	2.057112734	2.303217304	2.272268872	2.075224854	2.322814146	2.269182157	2.039396632	2.141052644	2.207926572	2.180738342	2.013222859	2.019500905	2.316542716
AGT	8.143097227	6.935833173	8.244682834	7.354407463	6.640827804	8.287620372	8.116144681	8.237740254	6.890362806	8.573386102	6.81914468	6.46301557	7.708526001	6.122980012	7.617015425	7.839957362	5.804292391	7.277180764	5.837777388	6.81339059	4.811424052	6.948766438	6.908987553	5.729338684
AGTPBP1	6.01395833	6.40382888	5.410788225	6.128008684	6.655055191	6.352079385	5.96121836	6.195008225	5.477019056	5.564762592	7.270216145	5.437191299	6.975291397	4.835261922	5.376376544	5.995337378	6.353105988	6.59351284	7.396050064	5.929538366	6.263559349	6.032857089	5.834249458	5.807171423
AGTR1	2.848950636	2.642466427	2.304814207	2.472181534	2.878186474	2.342934426	2.435210107	2.140251191	2.797842605	2.514422481	2.218920379	1.992966341	2.650229858	3.16518783	2.547388709	2.088867346	2.432825653	2.258122759	2.400923053	2.602063549	2.747001376	2.408397951	2.16218805	3.203623829
AGTR2	1.677097021	1.52413788	1.707237806	1.746398174	1.634914982	1.603427304	1.489074968	1.431651823	1.582963336	1.569772042	1.659303563	1.599459257	1.498925073	1.650065667	1.589146154	1.572015906	1.528327537	1.565580085	1.497844436	1.504559472	1.624842053	1.776738971	1.590524007	1.294363727
AGTRAP	5.411455643	6.075979129	6.227655358	6.703242647	5.917035268	5.923060436	6.02814584	5.864673241	5.571011195	5.05790563	5.998498727	6.353911257	5.789303304	6.765742637	5.407425703	5.449901104	6.429105727	5.533158401	5.890947867	5.804968139	5.893870037	6.07884623	5.610229301	6.298004316
AGXT	2.127394555	2.266709756	2.227168073	2.358789957	2.412235112	2.163486443	2.382899707	2.313152467	2.219897377	2.165572821	2.203382891	2.114727804	2.143215804	2.35819707	2.258872687	2.07054328	2.356563487	2.088636764	2.280203272	2.303388315	2.245402452	2.396152864	2.152161995	2.166503615
AGXT2	1.719145504	1.603857209	1.972963321	1.644618956	1.590576619	1.945140864	1.866031453	1.699196462	1.891308824	1.337022212	1.669302268	1.700482637	1.846614614	1.935614822	1.794349775	1.79120074	1.682071052	1.548035666	1.723537694	1.893253897	1.949159956	1.832081917	1.575199891	1.993585928
AHCTF1	8.907978027	8.474295967	8.316222814	8.739478603	9.005873105	8.636476465	8.733457035	8.769927141	8.70066157	8.856275556	8.948962724	8.719159963	8.453803121	7.495914711	8.966747177	9.012943111	8.513732403	8.456187953	8.462017365	8.302609024	8.428905965	8.473547665	9.120467674	8.441317659
AHCY	6.355644589	8.173963778	6.556672642	6.759099736	6.978553662	6.853609301	6.73604831	6.888770073	5.650863891	6.075929101	7.278336562	6.019030912	6.745907939	6.864567821	5.540627928	5.591772751	6.614176401	6.364536696	6.715743118	6.339852945	5.99306303	6.551857402	6.384876397	5.048579892
AHCYL1	9.933983298	9.755142828	9.890162457	10.14348656	9.950523984	9.31735387	10.04318851	9.799090268	10.80243165	10.21358734	10.03168375	10.31945253	9.867173857	10.13938476	10.61948325	10.34536902	10.56573076	9.828030693	9.932918363	10.18622993	10.43809034	10.04279857	10.04024676	10.09408085
AHCYL2	3.015079637	3.050184969	2.58045408	2.869554127	3.295263833	2.875222859	3.128657975	3.057668028	2.762610733	3.07498168	3.342365582	2.521845712	3.045131794	2.712275973	2.714693531	2.942285541	2.866755515	3.146389997	3.069250566	2.779692764	2.946617906	2.76772416	2.687461718	2.416297299
AHDC1	2.688769808	2.695396862	2.74109264	2.681297096	2.518276354	2.756372712	2.666346831	2.701843664	2.851285917	2.994132414	2.679282632	2.236250326	2.667655615	2.724574719	2.933658163	2.957065499	2.349266056	2.510604015	2.598877642	2.693551603	2.474589249	2.599713937	2.504882601	2.846677967
AHI1	5.816737249	5.818108868	5.475929692	4.727569489	5.262410849	5.010882354	5.59233932	5.938414478	5.463366222	5.786342753	5.710698998	5.633001609	5.543770969	4.989452811	5.358031852	5.429932931	5.409140617	5.555828424	5.412927028	5.710101233	5.861652098	5.823064876	6.217947526	6.283297767
AHNAK	4.702241665	5.212932661	5.207683026	4.978977916	4.59627732	4.855133009	5.266218709	4.834434802	5.253699823	5.043332707	4.976008033	4.530351291	4.970014248	5.318858321	5.313091322	5.268345713	4.914274502	3.771082113	5.202061784	4.807003272	4.94577278	4.326289566	4.753807953	4.87155383
AHNAK2	9.040958257	9.84794308	9.67272309	8.839299766	8.718180913	8.88967579	8.936436393	8.409156652	9.284392957	10.23004423	9.780691331	9.106584985	9.241426784	8.552152794	9.374060631	10.51703446	8.230139907	8.566090537	9.440165945	8.652509681	8.208105119	8.52403728	8.606896085	8.720467001
AHR	8.069682205	6.745573979	7.675724327	6.791206469	6.913293086	6.623727559	7.469860395	6.848153945	8.671622105	7.57316549	8.03459173	7.377084832	7.902844026	7.108766588	8.52595609	8.218365172	8.055616966	8.835869242	7.928422951	7.746243269	8.157246713	8.095291631	7.860919963	8.657942277
AHRR	2.37923045	2.28500078	2.386613037	2.780645913	2.837485764	2.508279033	2.406971908	2.765857382	2.845925776	2.538931823	2.565295034	2.436968469	2.898264066	2.348579782	2.652522373	2.895040978	3.308445225	2.674045027	2.446519034	2.052912857	3.397975627	2.76018334	3.051697327	4.757745279
AHSA1	7.781608456	7.552593974	8.339148427	8.373189663	8.088164027	8.254342723	8.187612618	7.909096507	7.535188827	7.005079202	8.501736297	8.834850231	7.348995519	9.671390496	7.737618395	6.637853387	7.933723774	8.889628911	8.671189934	8.379320454	7.732103419	9.190239088	9.887073588	6.831259794
AHSA2P	5.057239435	5.201465911	5.57764155	4.971294568	4.791212864	4.287218886	4.81135481	5.113186538	5.620677857	5.101166767	5.208607237	5.630400599	4.927907039	5.75011705	6.266800882	5.526588732	4.693087044	5.294201645	4.938655206	5.021664617	5.464583497	4.981782429	5.353213447	5.548147947
AHSG	1.925661838	1.990862536	1.943784608	2.009587954	1.849317114	2.059447259	2.075242122	2.045457553	2.015844865	1.893409149	2.132461109	2.018708225	1.816138357	2.105966568	2.012854625	1.93655757	1.966532444	1.972095544	2.013331017	1.989714016	2.099531323	2.169622378	1.841723209	2.2201587
AHSP	1.920385896	2.07565121	2.032594059	2.295839386	2.236041444	2.121936085	2.173957545	2.20783506	2.110745669	2.016935962	2.031340215	1.848410164	2.004183596	2.376368586	2.149915879	1.811449213	2.132263812	2.114352824	2.090070664	2.217143283	2.261999525	2.288815627	2.209829799	3.320310131
AICDA	1.274117866	1.332584031	1.433847234	1.392149755	1.348585944	1.450423018	1.301260633	1.323842238	1.49388852	1.235565324	1.276498876	1.384817733	1.299682439	1.404036327	1.238656634	1.336574149	1.219068111	1.410228717	1.238181606	1.416450137	1.338942225	1.2781281	1.344194949	1.352378565
AIF1	1.978595621	1.917429352	1.886766841	1.84017504	1.906199809	1.860234956	1.945382897	1.933182399	2.068322567	1.949734675	1.722706296	2.108071388	1.943204694	1.951829508	1.978426767	1.960213073	2.085004998	1.827056253	1.96950632	2.054689334	1.946791697	1.978908282	1.848948202	2.037925271
AIF1L	2.139739492	2.043144877	2.04817528	1.988798346	1.875217727	2.040744617	2.044186021	2.059369956	2.090388082	1.967477056	1.943079601	2.186629209	2.107546953	1.870934774	1.975894048	2.011018916	2.000370497	1.853479393	2.057652139	2.122199381	1.972838388	2.002578851	1.765515957	2.371646507
AIFM1	3.774049851	3.76716166	4.206591575	4.394330008	3.769429696	5.135022137	3.712999149	3.559378671	3.614741784	3.659516394	4.353838745	3.712598105	3.787237613	3.868567483	3.366712556	3.517426329	4.556144971	5.07452035	5.016735753	4.026685491	4.641824637	5.631051318	6.52633538	3.492111305
AIFM2	4.434934546	4.060047874	3.663787555	4.465116066	4.546800874	3.700461346	4.510928022	3.944112131	4.049298545	3.780908828	5.229590237	4.828444329	4.780148054	3.996568401	3.938943201	3.557598874	4.90726849	5.452435707	5.297553408	5.134376513	4.549183578	4.868863517	4.724546591	4.830858765
AIFM3	1.917462591	2.196237997	2.103038069	2.015052383	1.95925638	1.662708341	1.648939152	1.867690917	2.222703266	2.055743481	1.928284429	2.134470002	2.1075241	2.298636751	2.293040331	2.212126689	2.119391775	2.088514505	1.998078042	2.146630145	2.280772238	1.841831728	1.688172403	2.087236585
AIG1	7.871040612	7.78880478	7.352353414	7.455366867	7.726194214	7.601410205	7.564835953	8.481992865	8.363807251	7.793998721	8.038996521	8.292595276	8.194737022	7.823094581	8.414590869	7.580644742	8.307660853	7.795240096	8.064386175	8.106783239	8.204398709	7.729354398	6.810974863	7.954354318
AIM2	2.217066705	2.502855178	1.932365333	2.254816537	2.163185196	1.851912274	2.363869444	2.4469649	2.41891623	2.615645755	2.200176136	2.317057387	2.13916545	2.482709805	2.578616035	2.959565553	2.020037466	2.187624884	1.709655079	2.260584534	2.029721592	1.973918987	1.913180999	2.441951247
AIMP1	8.599228397	9.010701427	8.36674099	8.330563359	8.246398091	8.492919787	8.298172411	8.716860145	8.454911568	8.740837002	8.666843535	8.674791644	8.132675743	8.841475725	8.463999919	8.33021574	8.103119336	8.616451067	8.714354389	8.135115451	8.077578178	8.412240983	8.533873395	7.581191632
AIMP2	7.606383314	8.367468772	8.194460369	8.215647678	7.950288304	8.994357932	7.728827753	8.185570711	7.266868257	7.442318428	8.590059317	7.606434492	8.586368936	7.407497468	7.330816586	7.535718855	8.239749268	7.957845632	8.668803541	7.682681834	7.930501102	7.970124001	8.455963397	6.455016796
AIP	6.500854544	7.609913211	6.297594897	6.460979811	7.053153968	6.492990303	6.772064167	7.142613081	6.413760066	6.904867694	6.491153287	7.109128724	7.375627482	7.369431609	6.334283672	6.532246729	7.12385026	6.637167119	6.159779903	6.909129462	6.509887229	7.028836971	6.696423544	6.804653507
AIPL1	2.126530219	1.998360729	2.082519686	1.91966666	2.063668102	2.165657968	2.221870588	1.937215811	2.071193218	2.158321562	1.785149599	2.132638366	2.094601251	2.108288447	2.167764464	2.223159239	2.157427473	1.937782993	2.195453173	2.09770128	2.084549483	2.048076315	1.993415037	2.031939399
AIRE	3.27466981	3.24648226	3.021234656	3.268422168	3.109004765	2.976409665	3.254715795	3.269172588	3.601218265	3.270751994	2.670680623	3.498843757	3.57049273	3.213960934	3.21185118	3.040159176	3.207566006	3.177643278	3.290827323	3.277159826	3.611337971	3.316898764	2.554434846	3.538136136
AJAP1	1.536887693	1.417167046	1.597746496	1.57831523	1.556639916	1.435536747	1.752438781	1.589909108	1.78115196	1.491299371	1.619833623	1.777649838	1.671884782	1.79578789	1.729797101	1.670920327	2.022830942	1.571564628	1.551885973	1.707166419	2.839711408	1.608583082	1.624594509	2.171649395
AJUBA	3.050049203	2.462539503	3.410462454	2.963040483	2.768887746	3.649181506	3.162092011	2.604636335	3.823197211	2.969243378	3.817486709	2.469835397	2.719843182	3.069841998	3.654897191	3.027255656	3.460990603	3.350582075	4.525474578	3.565480047	3.37110336	2.940900066	4.190353139	2.441241749
AK1	7.271608997	7.324688876	7.252655048	7.304194002	6.977574159	7.65891261	7.636903761	6.990625336	7.366241873	7.279550469	6.560384251	6.380314056	8.086026166	7.331470106	7.240025186	7.406314771	7.626999651	7.124529274	6.858703768	7.155263352	7.343996458	7.40035804	7.812950422	7.268081472
AK2	4.453738739	4.178205002	4.186503379	4.933151309	4.692923568	4.678806593	3.856517954	4.42273926	4.028948223	4.498935875	4.039229245	4.209510686	4.06140673	4.255389515	4.276722853	3.827532477	4.580445899	4.918383256	4.226637227	4.122917203	4.210278395	4.705054819	4.635994672	4.396748269
AK3	9.23235076	9.154423864	8.958041176	8.668058237	8.898254338	8.516199273	8.789657732	9.157698681	9.406985996	9.248173299	9.410811528	9.279402354	9.229854805	8.45990523	9.442513875	9.293774126	8.906832719	9.080927441	9.410959145	8.998670969	8.838422248	9.217565881	8.590152653	9.060425692
AK4	7.204850491	6.368594462	6.751570319	7.802167535	7.559654494	7.009227155	6.982350192	7.262252166	6.740206282	6.563499862	6.64308813	6.75813634	6.749327214	7.403962374	6.804538773	6.582311197	6.57505193	6.692199905	7.215239098	7.146873845	6.626631439	7.194678948	7.683545723	6.269253317
AK5	1.568609845	1.63247761	1.772965687	1.486033672	1.64576436	1.603943344	1.459509611	1.477748443	1.625898371	1.624162768	1.54955552	1.819465237	1.797157882	1.685306538	1.638623065	1.654177183	1.651153652	1.514967343	1.680100579	1.666498791	1.740905452	1.617165987	1.563013461	1.355004607
AK7	3.002185992	2.809757343	2.870871424	2.705546509	2.670241202	2.905525652	3.071786844	2.664861245	2.551742063	2.902074651	2.712622645	2.54190398	2.494802407	2.57112471	2.591606865	2.541906972	2.545621983	2.435904992	2.687932224	2.317341851	2.383556687	2.54155608	2.640499269	2.392729033
AK8	2.718425343	2.663764727	2.662231804	2.422011761	2.652909705	2.800816506	2.601187781	2.760703989	2.59409034	2.636476705	2.315731602	2.52210385	3.018760962	2.743888494	2.812820959	2.734244519	2.574888422	2.709391723	2.912216722	2.773697106	2.715694082	2.349159925	2.691214399	2.642530161
AK9	3.03515149	2.432799975	2.911223501	2.671777046	2.236067422	2.449884136	2.300438206	2.304547003	2.437841974	2.846124166	2.698976794	2.592227431	2.31814229	2.463148973	2.317293949	2.623968566	2.327391362	3.133738473	2.530917928	2.255076188	2.711817635	2.832467239	3.088372815	2.213376899
AKAIN1	1.737584742	2.024239763	2.192679365	2.039956487	1.751030844	2.020542684	1.642559548	1.868914041	1.754212001	1.822256795	1.670187265	1.905374836	2.023821912	1.774109137	1.739805836	1.983983311	2.13561419	1.916441622	1.679199919	1.863435645	1.60362615	1.923678584	1.945272439	2.084006304
AKAP1	6.945547354	6.889433423	6.926010343	6.986046854	6.314082244	7.463396827	6.775986937	6.980857	6.780075556	7.206707353	7.495124976	6.358452127	7.446590117	6.839339151	6.945691397	7.133385456	6.578667447	6.783873153	7.225043613	6.704263026	6.081154506	6.619515304	7.509605833	6.439186948
AKAP10	4.90616581	4.616438633	4.749019762	4.231376261	4.47221387	4.739538999	4.772257948	4.969531224	4.420830042	4.085954057	4.518459564	4.989741489	4.213180381	4.03689	4.651635339	4.438942899	4.848222156	4.773520929	4.358434405	4.531483504	4.592724737	4.569602659	4.648711999	4.158810204
AKAP11	8.541337728	8.435234096	8.25637228	7.698312633	8.17460806	8.637711475	8.568189384	8.665801667	8.334806751	8.438688262	8.883328446	8.287203181	8.765135578	7.287747515	8.221998705	8.437591229	8.671108444	9.125096615	9.141991651	8.773311038	8.820680429	8.725966994	8.918238371	8.303417597
AKAP12	6.179252018	5.661447105	5.139898253	5.714539267	4.433281874	5.861915514	6.174439812	5.012558538	6.260518554	5.61947263	6.300420913	4.254878516	3.622445822	5.02886639	5.512386382	6.707890396	5.714405743	4.657484397	5.67691258	3.712213725	4.150199403	3.921466759	4.658626364	2.76048134
AKAP13	6.658480658	6.375965312	6.965438788	7.52636202	7.554720861	6.28138876	6.937595402	6.286265546	6.611121192	7.219490444	6.050274503	7.162961577	6.644085785	7.10243902	7.174940707	6.965147779	6.385641992	5.691178588	6.310158038	6.158530265	6.625756824	6.497888062	6.284416979	7.824110698
AKAP14	1.858303849	1.814739848	1.838200822	1.902973678	1.835011478	1.822973115	1.881421337	1.862625134	1.96263646	1.846482047	1.624366226	2.188758867	1.563883414	2.318328455	1.791064397	1.815865072	2.200085072	1.801117463	1.843481922	1.781445749	1.685365566	1.727158318	1.894225147	2.029893702
AKAP17A	6.899796952	7.113340692	6.757343175	7.468719809	7.52188984	6.739574518	7.050354512	7.380739828	7.053936611	7.010841253	6.322958107	7.610705877	6.379394137	7.752951053	6.737375758	6.597232357	6.655935552	6.436359447	5.926285561	6.334128112	6.375844233	6.733475705	7.540364866	6.870707576
AKAP3	2.001624799	2.730971912	2.106365618	1.806647485	2.307631551	2.04011717	1.983840671	2.22336191	1.92674096	2.190236938	2.342936166	2.061077905	2.282779582	2.334579369	2.111316044	2.276170443	2.092249957	2.38994633	2.022187114	2.288103559	2.077206342	1.838660414	2.458707194	2.044447378
AKAP4	2.389806319	2.400243319	2.243240874	1.945178323	2.492379526	2.462546373	2.285739877	2.246397363	2.241285696	2.217517425	2.170357484	2.241916732	2.348610933	2.575884145	2.192657717	2.416794369	2.144220098	2.125260563	2.406636032	2.208454274	2.246009433	2.43393519	2.049769215	3.131216449
AKAP5	1.830221955	1.951556871	2.018527302	2.148771224	2.015338492	2.174889524	1.981503669	2.028581843	2.080001825	2.089087395	1.945569376	2.16374928	2.101974115	2.11773324	2.182569116	1.948350534	2.058078972	2.065512777	2.16128916	2.124298083	1.863991461	2.154350747	1.960477659	2.082590755
AKAP6	1.732854845	1.806313228	1.784152103	1.702451888	1.898121122	1.827111141	1.795612404	1.843809147	1.889661334	1.720676306	1.729387238	1.770399292	1.753634695	1.70102	1.809271739	1.782168269	1.849531222	1.760923422	1.782793494	1.837456876	1.813605855	1.827305856	1.845079218	1.802863854
AKAP7	4.124342641	3.868884682	3.702027057	3.797454666	3.620250287	3.764583218	3.710934128	4.17534423	3.23465011	3.834919715	3.843631482	3.468602615	4.37364085	3.630484483	3.241306376	3.889520478	3.458512739	4.100693304	4.096934702	3.129328888	3.509209022	3.860248452	3.433642898	3.308634833
AKAP8	6.354607403	6.508904108	6.352282545	7.22142712	6.872238587	6.438767591	6.604165757	6.538287285	6.584008499	6.302479142	5.868964385	6.523563715	6.252722415	6.770962514	6.312351877	5.961284705	6.428103289	6.571406295	5.716163455	5.795079328	6.369166661	6.955288425	7.006278595	6.910195247
AKAP8L	5.158528452	5.970502979	5.803828471	6.99558291	6.245846175	5.93489056	5.955588635	5.904097457	6.090185337	5.412002702	5.482273898	5.73068731	6.121190792	5.886620327	5.633858574	6.007316898	6.292230171	5.465612689	4.849439018	6.400920739	6.128927535	6.203374488	5.981388297	6.967789138
AKAP9	9.704852715	9.227380851	9.026248887	8.754131851	9.64599994	8.66592248	9.850629991	9.09518295	9.309010013	8.992668181	9.677994437	10.25778212	9.669743888	8.520662599	9.235151306	9.22688672	9.260408402	9.370535742	9.426801728	9.699625438	9.786474947	9.253911115	9.971632175	9.921336314
AKIP1	3.164422436	3.866630219	3.310110631	3.365780863	3.689027424	3.21282497	3.282624435	4.092468552	3.550548836	2.942052172	4.029861346	3.631559523	4.49072136	2.997031825	3.017860515	2.999280821	3.601265633	4.477648639	4.494335626	3.8840443	3.808846925	4.127793496	4.342987519	3.248016272
AKIRIN1	6.837570709	5.28046599	6.554186537	7.467006132	6.086020323	6.600049619	6.579461344	6.594353531	6.112802255	5.633620934	6.421369199	5.820751004	6.633730456	6.535931361	6.041598876	5.301815585	6.81572006	6.998543997	6.865568432	6.603327036	6.953073962	7.039626257	7.51446086	5.666759949
AKIRIN2	4.811206224	4.305028957	4.499120969	5.124843597	4.622421416	4.233612789	4.935992496	4.001811791	4.507034473	4.185385729	4.33595774	4.290354883	3.925244771	4.58263845	4.317330971	3.622285682	4.431662057	4.39060271	4.452732802	3.628490076	4.115031472	4.443975105	4.460249044	3.769009901
AKNA	5.145765507	6.496964579	6.366780651	6.468770161	5.22816805	4.629052838	5.537693809	6.910490372	5.379912928	5.938493065	5.630128414	6.781010795	4.785533675	6.044083038	5.475242253	6.148228846	5.477725349	5.134513393	5.193604654	5.352179524	5.536105422	6.17399382	6.003110477	6.670829428
AKNAD1	3.705825977	6.207063511	4.787517456	4.898905008	5.428493505	4.370815306	3.334654312	4.737439696	4.199540844	6.441755791	4.052563318	3.928027512	4.327083914	5.99410677	4.717830638	5.350827274	3.149292893	4.1154689	3.507207321	3.202811139	3.332852854	3.558718264	3.943701526	3.530218609
AKR1A1	7.563585764	8.844908704	7.608577575	7.549293465	7.885274816	7.955537772	7.655501477	8.279157117	7.533036401	8.006095102	8.236082398	8.037443036	8.357782706	7.293979941	7.468495665	7.68660673	8.388278307	7.889413934	8.287368668	8.407812435	7.918363285	7.879071234	8.110815649	7.543805743
AKR1B1	10.00177106	9.341679385	10.07207099	9.515707871	9.237605285	9.619946042	10.75767086	9.554869868	10.30571805	8.766315305	10.00892245	9.274552723	10.48345325	9.232141632	9.616829356	8.847523315	10.46790845	11.0629408	10.54182187	11.15239387	11.42109713	10.65096109	10.26393411	10.53942645
AKR1B10	2.802775855	2.574792251	3.090246898	3.484414332	2.274566523	3.528343072	2.782187729	2.167852494	2.819728039	2.503850723	2.789727941	2.155132955	2.460278966	2.672169917	2.913922482	3.123191482	2.113854427	2.89461672	2.808441073	2.461927596	2.73725411	2.76370391	3.369196739	2.723778992
AKR1C1	10.32056513	10.72378725	10.01278346	10.01391008	10.555878	10.79039264	9.922696482	8.937665533	10.07708757	8.619456894	11.18926254	10.67304453	11.1451081	9.748093577	10.07165351	7.545415415	11.122585	12.02014299	11.72216516	11.47244859	12.41098614	11.55635442	10.99890292	11.9394603
AKR1C2	12.1451069	11.60825473	11.84862195	11.08864952	11.67343913	12.0597729	12.06843014	11.31276117	11.48436453	11.19929531	12.26173327	12.55655347	12.1423171	11.7244672	11.2363556	10.38765709	11.68188243	12.8367604	12.83579708	12.65152189	12.13145021	12.69935092	13.00328839	12.18600938
AKR1C3	4.577068397	4.489772584	4.731166955	5.07591969	3.732047563	5.121664924	3.567314583	3.764233721	4.077903653	3.555061153	5.962162427	4.95496372	4.86563607	4.762599376	4.201413918	3.304271852	4.966893408	8.140406309	7.831952648	7.292704476	6.979479714	8.39433891	6.836543226	8.562240455
AKR1C4	1.87279139	1.765209025	1.889503864	1.864017641	1.911103985	1.594685682	1.883111406	1.837465584	1.779546247	1.642186108	1.682706755	2.763708407	1.881094824	2.049303519	1.73475666	1.932403152	1.914082925	2.230132408	2.129454558	2.184720466	2.3046133	2.742639892	1.923500678	1.824111527
AKR1C6P	1.828208217	2.007744668	1.733062984	2.209072803	2.266715067	2.117103821	1.971800277	1.802039121	2.032343205	2.092288081	1.838473059	1.909217329	1.797660786	2.135781232	2.06593551	2.149409051	1.847534755	2.245234509	2.237450226	1.877192589	2.056766806	2.17328896	2.098333417	2.475222189
AKR1D1	1.44892404	1.35772731	1.422967612	1.599089373	1.510941144	1.587341847	1.602610706	1.400047773	1.476497328	1.461584043	1.574797853	1.323072642	1.763136096	1.350406765	1.223758539	1.501149367	1.679733395	1.151837644	1.835561531	1.395746976	1.502896095	1.485607283	1.671456688	1.430310922
AKR1E2	2.501347051	2.808206855	2.728554853	2.472123469	2.64047472	2.592600779	2.522869126	2.492776963	2.673898155	2.725309514	2.46106576	2.449651905	2.713635256	2.657159526	2.810569171	2.444872304	2.445352082	2.419283052	2.532945283	2.61403087	2.406490602	2.458447817	2.416529432	2.398767638
AKR7A2	6.251010387	7.617692908	6.676119211	6.936625076	6.994020574	7.155711372	6.278281107	6.763600358	6.60922184	6.772087766	6.925531973	6.458045372	7.304833303	6.400205289	6.576925909	6.853666955	6.308120611	6.103646121	6.528282209	5.985310842	6.353856315	6.140794086	6.642912275	5.867718028
AKR7A3	1.875380778	3.394704902	2.828365378	2.406375714	2.489369863	2.590113433	2.554829252	3.016083645	2.620464524	2.787975092	2.661443804	2.01975258	2.83569319	2.654209934	2.438454869	2.747537535	2.633535325	2.299944738	2.465197476	2.692782027	2.388679765	2.527351234	2.4202238	2.170601865
AKT1	4.522063621	4.570286504	4.758867777	4.905173324	4.997088078	4.833635616	4.731838944	4.791009876	4.508007413	4.622928418	4.573067051	4.349374586	5.15554896	4.434755674	4.633575894	4.82024267	4.807878834	5.040200974	4.954858142	4.781658751	4.699247245	4.977685278	4.392779155	5.119237229
AKT1S1	4.005911567	3.920732818	3.608454196	4.71239974	4.533980912	3.661551773	4.482990409	3.593507408	4.151785177	3.721258197	3.803983989	4.345291241	4.211276413	4.607707732	4.222348184	3.534514357	4.943706995	4.23069953	4.046219503	4.689874849	4.512593362	4.269205336	3.960898563	3.861290369
AKT2	2.647841233	2.826960621	2.705262915	2.902347869	2.802068447	2.637847263	2.760543541	2.993490985	2.740714683	2.858070247	2.589065739	2.792208434	2.684446236	2.910669751	2.750717466	2.887276297	2.677572041	2.553010779	2.626639163	2.634611491	2.740743995	2.927132129	2.779619058	3.028393006
AKT3	6.904738313	6.950471668	6.422193304	6.305462635	7.267464745	5.874831394	6.645398896	6.630186172	7.01966214	6.803503739	7.095421836	7.359097997	6.353390456	6.817949019	6.661124231	6.229027834	6.614861751	6.836518362	7.021294267	7.046521689	6.782925472	6.932177615	6.764151355	6.746509157
AKTIP	6.146772788	6.230107878	5.677026419	5.690891499	5.792134075	6.687258449	6.049412047	6.121455837	5.731120968	5.801266715	6.768390575	5.844615455	6.047102561	5.360319162	5.66727504	5.435802742	5.543508297	5.921502314	6.222758543	5.611632491	5.325243909	5.879668195	6.956354471	5.687885147
ALAD	3.351046762	3.890965028	3.820046053	3.415596706	3.586363326	3.525899288	3.581365858	3.58017418	3.271966657	3.355586954	3.48117591	3.523733121	3.880110203	3.345863994	3.452681672	3.566582081	3.020522861	3.374563312	3.451670787	3.703946334	3.129784635	3.436631476	3.585510907	3.45541838
ALAS1	6.667493716	6.974811965	7.572505762	7.287308523	7.42960828	7.176917742	6.436884587	7.055093947	6.730807711	6.879624346	7.804727286	7.460465498	7.916621535	6.810558209	6.684087371	6.682451131	7.810559859	8.465915414	8.292902704	7.622132176	7.714325148	8.138656369	8.191124159	7.844878745
ALAS2	1.884860789	1.976188082	2.251970774	1.954832978	1.73896159	1.874576653	2.132547261	2.009895546	1.829082012	1.954775755	1.806333815	2.210047666	1.926664586	2.087241322	1.946443055	1.856559893	1.95557549	1.927233515	2.076098271	1.906596254	2.031490413	1.990207594	1.651543397	3.309823068
ALB	1.670779746	1.644670994	1.675602444	1.648208623	1.815551055	1.672243277	1.747277814	1.737521324	1.668371675	1.695769903	1.655902961	1.761343804	1.557299584	1.610216343	1.639970375	1.612586768	1.474991878	1.716832015	1.741143375	1.785135905	1.53423932	1.696690971	1.57549116	1.823790275
ALCAM	5.870293401	7.283950048	7.083067395	7.528158441	5.409635484	6.310730629	4.680652166	5.517333577	7.059591124	7.573240279	7.562312739	4.809619631	6.005354639	6.934856091	6.77948067	5.550758641	8.209952225	5.927555137	7.482760496	7.273661559	8.398548133	7.650052914	6.978822068	7.679190425
ALDH16A1	3.273761111	3.203986404	3.215968342	3.018248969	3.357267053	3.863985979	3.090847532	3.201167772	3.253987365	3.123294966	3.151573482	3.459090841	3.274891509	3.051359597	3.08091396	3.002250951	3.093925144	3.507809878	3.422086199	3.294062533	3.141872179	3.427302131	3.575531235	4.774517857
ALDH18A1	8.381039941	8.506191566	8.433314128	8.481060839	7.891357878	8.290658958	8.435143528	9.064640744	7.820799972	8.202244572	8.353053926	8.791724151	8.295802879	7.418311657	7.950909781	8.44776335	8.942262287	7.416310132	7.695018167	8.706507833	8.268301428	8.46634234	8.174528381	7.472901792
ALDH1A1	1.35779192	1.731646402	1.706102516	1.433583816	1.362257242	1.661816933	1.616969165	1.294184429	1.430841603	1.534745281	1.69595288	1.683767645	1.627836303	1.75058221	1.487388372	1.492866583	1.830762022	1.253286577	1.834017179	1.60722833	1.561950693	1.895514397	1.474836664	1.755247616
ALDH1A2	3.18756073	2.735358099	2.384204532	2.375983151	3.229883249	2.902496548	3.220690075	2.892776267	3.658377419	3.224947919	2.94217063	3.266335334	2.986707172	4.129836866	2.415079322	2.431796905	4.1589132	2.900282954	3.069142204	3.153255346	4.942408282	3.667915607	3.964609973	2.263015055
ALDH1A3	4.949245828	5.030467224	3.63077098	3.679088936	5.153098231	3.803558988	4.847818301	4.525882415	3.814784423	2.989133732	4.851245754	2.827360201	3.976948862	3.851087618	3.767989825	2.84206849	4.885128437	4.354186461	5.055449479	4.644264861	3.96503678	4.392361607	4.997888842	3.285426989
ALDH1B1	2.680584011	3.299673736	3.11777336	2.98356049	2.832190462	3.296491588	3.181223495	3.23464501	4.361226136	3.034272898	3.542702141	3.028481587	3.171240132	3.087784474	3.984606016	3.140739658	3.402413903	2.894346777	3.40935294	3.303649699	3.146751668	3.102213458	2.929044046	2.998465307
ALDH1L1	3.14365065	4.017422599	3.735752886	3.852013216	4.117240335	2.473321911	2.633234482	3.475813172	3.099484426	3.581385539	2.670850583	3.419833144	2.492771784	5.10812914	3.060827979	3.153565913	2.810725807	2.840002271	3.266020985	3.219343894	3.150765575	3.079683051	3.173197276	4.233081611
ALDH1L2	3.880021142	4.28531632	3.793782354	3.753870281	4.02791605	3.236391465	3.889456873	4.714940988	4.884106077	4.284881635	4.018159633	5.223948944	3.42582057	4.100574823	4.780380091	5.86398967	3.930575073	3.281033969	3.825471332	4.039407319	4.063360808	3.29784863	3.843026651	4.189739449
ALDH2	7.202004777	9.59453325	7.999823541	8.708327426	9.160136562	6.737630414	7.305010303	8.894327166	8.142083046	7.950596574	8.29303531	9.305071745	7.81591683	8.9376484	8.066882037	7.554070438	8.356841189	7.622798401	7.908513833	8.466539272	7.777553045	8.581747505	7.58830796	9.198933014
ALDH3A1	2.384669621	2.160235097	2.235142702	2.170124027	2.103475449	2.734890285	2.37441224	2.129858972	2.219943108	2.190548932	2.235514501	2.201612069	2.718682468	2.236636936	2.223050218	2.179559077	2.62139415	2.523885809	2.530664272	2.820054973	2.342356775	2.41352431	2.400904784	2.113120049
ALDH3A2	6.877337463	6.973027734	6.559997016	6.964110584	7.150266057	7.808637417	6.934921626	5.646866748	7.290508284	6.483903979	8.042029078	6.743144971	7.931301673	6.337005034	5.865523653	6.151593082	8.149867315	8.566006954	8.758036929	8.393164113	8.349726482	8.360120878	8.827452005	7.417686263
ALDH3B1	2.851070447	3.774347267	3.590872981	3.845960083	3.627469331	3.313598058	3.018339032	3.493896251	3.37233922	3.385823852	3.520786417	2.834873704	3.235913395	3.479077554	3.480698293	3.435119747	3.359735258	3.129595319	3.331291297	3.00333504	3.291732401	2.964804477	2.993004908	3.737255173
ALDH3B2	1.684615863	1.93629943	1.798509117	1.93265321	1.847006762	1.86308173	2.01876615	2.056921045	1.89688523	1.852598571	1.761436776	1.723516949	1.852401809	1.96201574	1.812510394	1.562274464	1.879104681	1.941766397	1.783226118	1.734777394	1.932864966	1.841370811	1.886378638	2.006420427
ALDH4A1	2.255633241	2.283386469	2.348377971	2.269980724	2.180548906	2.399687555	2.33072995	2.238717304	2.440617566	2.240640802	2.208576851	2.384412082	2.11155473	2.225075831	2.413331868	2.287010978	2.394014171	2.24269926	2.277420755	2.321134365	2.330436471	2.247060871	2.188193994	2.554440521
ALDH5A1	2.341237471	2.829123896	2.455351988	2.192569354	2.015955131	2.319491009	2.326511514	2.522571954	2.13339837	2.506481136	3.601348789	2.199308929	2.83187053	1.992001372	2.120974788	2.44656571	2.208536568	2.447869358	3.332348762	2.649001934	2.113207385	2.373607495	3.133899258	2.131199053
ALDH6A1	7.780909367	9.073889613	8.603377597	7.908142429	8.070679416	6.779337823	8.204785644	8.350804789	8.640162385	9.222231988	8.295002644	9.092815583	7.866558578	8.982084557	8.376921576	8.407063084	8.362292284	5.656928056	7.440651476	8.215685813	8.194139912	7.293127784	7.778016189	7.937348008
ALDH7A1	3.269857889	3.506669431	3.51874486	3.851651432	3.315684642	3.066351224	3.49377811	3.572219441	3.257127506	3.30830256	3.107941553	3.370076932	3.253981565	3.409617715	3.40587228	3.155850515	2.964056106	2.9396761	2.935497203	3.15013641	2.842849731	3.400269574	3.106292568	3.118556458
ALDH8A1	2.451040184	2.149146471	2.259186013	2.761147486	3.383508433	2.799720035	2.462373502	2.347445433	2.831167449	2.145720425	2.1676224	1.892988858	2.077800121	2.491440836	2.05484946	2.6233032	2.375610119	2.713771983	2.519967771	2.332945982	2.958345181	2.199769597	2.061736685	2.006605352
ALDH9A1	7.873310842	8.071587503	8.031320255	8.63363832	8.329662907	8.061948963	7.8067776	8.285238605	7.570589996	8.276052951	8.450745855	7.884365116	8.260838203	8.625273274	7.563152234	7.856546771	7.911611264	8.071532436	8.24367105	7.854226123	7.54893941	8.146369816	8.518960026	7.564762576
ALDOA	9.507566042	9.713184782	10.14439077	10.64847086	9.427064454	9.830392978	9.781778191	9.356865598	9.531484821	9.602984406	9.677229431	9.633887428	10.08577861	10.00883711	9.787873899	9.611688096	10.13675132	9.758698739	9.750071989	10.17624989	9.675384147	9.770652967	10.15647716	10.46910144
ALDOB	1.743759426	1.671255264	1.86032942	1.861784539	1.794990741	1.753860528	1.721172028	1.85347651	1.886350983	1.807341887	1.832850366	1.84288267	1.755171406	1.838221989	1.802908699	1.765398833	1.739132438	1.682306013	1.753875101	1.80851794	1.806644529	1.815852433	1.493609895	1.961072563
ALDOC	7.309456623	8.112797732	8.407205968	9.125305783	7.998940392	7.821811554	7.559880935	7.266348742	7.251277236	8.799455603	6.884762553	7.322315598	7.753997896	8.605592509	8.25027068	7.696774703	7.451527296	7.248585094	7.015737186	7.692934758	6.412703294	7.593545756	6.882411382	7.877234601
ALG1	2.253886249	2.489242258	2.424657931	3.464595621	2.845857332	2.551449473	2.57505148	2.561201647	2.386129957	2.158210279	2.447477728	2.443114723	3.013729864	2.998999983	2.762875844	3.605018615	2.879185249	3.890285327	3.155405554	2.007737336	3.459786148	2.968167304	2.893576225	3.178503409
ALG10	1.962183359	1.565744859	1.627333753	1.82084268	1.999403853	1.467317987	1.708261849	1.775304696	1.758676891	1.575899189	1.969392039	1.877794713	2.029182913	1.883009385	1.908314502	1.832054583	1.356267617	2.175380188	2.143313354	1.558928297	1.547983972	1.850116567	1.8606619	1.536917887
ALG10B	4.730907378	4.501721478	4.236591467	3.83615592	3.919915935	4.162709368	4.013086117	4.367633681	4.258888345	4.460486844	4.453482279	4.632226409	4.318277573	3.898918889	4.626521963	4.611903427	4.111362216	4.721562305	4.367948335	3.780086774	4.17846755	3.852795186	4.398192231	3.543138251
ALG12	2.635013278	2.554721918	2.465116909	2.490965857	2.644643873	2.734151635	2.685332427	2.722526296	2.760615983	2.375951323	2.502731109	3.144120684	2.754860084	2.873177069	2.367940979	2.22654142	2.475779915	2.630726677	2.475689933	2.446694514	2.412670784	2.850067459	2.395477753	3.09144307
ALG13	7.380347539	7.0440791	7.20751073	6.881746122	7.567526858	6.835347201	7.169320758	7.733806979	7.459147871	7.613726293	7.160592165	7.960630984	7.491171882	6.793824635	7.702540776	8.172506828	7.475876728	8.55738056	7.192668331	7.972668427	7.626186459	7.876760521	6.609845815	7.404299657
ALG14	7.876965862	7.8289899	7.86885209	7.258285841	7.35207873	8.364311016	7.927129309	7.788179668	7.71485968	7.396709897	7.541560337	7.110627308	7.912086065	8.343769026	7.581596128	7.59257414	6.999296916	8.386825042	8.071921411	7.989564134	7.185560912	7.701310428	8.612482448	7.355847391
ALG2	9.63798272	9.641810287	9.736324658	10.50137556	9.857773524	9.989374742	9.261700968	9.519505557	9.660197579	10.40899969	9.144709944	10.49661522	9.282573892	10.21085659	9.99145051	9.756812092	9.635716352	9.722863998	8.897354922	9.204361872	9.522667413	9.972656087	10.64281455	10.03642457
ALG3	4.734700084	4.383508413	4.554243745	4.583363342	4.505470134	5.198844613	4.521504131	4.86336144	4.252822886	4.303367851	4.755038382	4.468860916	5.359816593	4.617370095	3.78931497	4.081595294	4.951832328	5.124772989	4.971797576	5.722130769	4.947584863	5.014483822	5.134448719	4.412299379
ALG5	8.838576997	8.965066363	8.930940195	8.87711746	9.163889174	9.50837732	8.98427467	9.365627223	9.166239805	8.710939546	9.145285534	8.804497275	9.690585237	9.242069755	9.033945218	9.009727081	9.08406266	9.33231967	9.477733968	9.239424641	9.246297928	9.353814677	9.850626835	9.259044029
ALG6	5.118796013	5.275089362	4.366235566	3.913854153	4.290030318	5.673895503	5.178876088	5.094849515	4.193623264	4.571960565	5.751429983	4.113474187	5.789361746	3.580432132	4.324190882	4.252828719	4.21827415	5.796382855	6.372420855	4.805578801	4.456218164	4.915742659	6.289063812	4.075132488
ALG8	7.031000804	7.695056528	7.365740374	6.689268108	6.912211545	7.545932198	6.740731579	7.109160589	5.698849836	7.094294314	7.044005696	6.186698965	7.103229111	7.480307611	6.481777797	6.501910847	6.86107228	7.300083184	7.395169894	7.581670064	6.437894465	6.979690222	7.749561469	6.257116334
ALG9	5.554628742	5.734252361	5.736853305	5.831750251	4.953473839	6.333267397	5.878090798	5.830355226	5.5427698	5.813212356	5.969230244	5.451046232	5.528096306	5.608479344	5.384336701	5.86330134	5.120648627	5.601627406	5.791446412	5.994348268	4.690028447	5.949649487	6.214549205	5.232496927
ALK	2.141092394	1.910555157	2.099564723	2.028798534	2.211969387	2.179142071	2.256303964	2.145290951	2.434747481	2.056982873	1.983259417	2.187508851	2.147657947	2.046512928	2.060038466	2.270364649	2.305808339	2.165569248	2.133671215	2.27767132	2.13313833	2.258122932	2.029011758	2.355253186
ALKAL2	1.532317324	2.264705149	1.580999263	1.483132164	1.443813988	1.796218909	1.502788158	1.955015698	1.431935118	1.683761933	1.816920223	1.79115175	1.49177468	1.638139635	1.792143297	1.557484989	1.517035261	1.580555705	1.465212146	2.125366916	1.545682842	2.02376333	1.574581835	1.614406418
ALKBH1	3.649175801	3.929285732	3.811690721	3.982000184	3.60035385	3.430429475	3.492300867	3.824196234	3.74457487	3.741167999	3.642129788	3.65121567	3.379706598	3.904479062	3.581737857	3.302963706	3.562946396	3.459327711	3.024914181	3.144303968	3.390854541	3.448965266	3.497413599	3.088942712
ALKBH2	4.426719058	5.748708261	5.397639826	5.022709567	4.636481436	4.973815079	4.91519598	5.663341033	4.126815954	5.419757919	4.661078965	5.024342838	5.010767318	4.450809082	4.590378238	5.163577188	4.71830405	4.045916184	4.599432547	4.429080535	4.261382997	4.532993793	4.253423514	4.105559455
ALKBH3	6.80116005	7.765166785	7.677035039	7.699728946	7.206108542	7.072812081	7.062775096	7.703773473	6.598356726	7.709643186	7.160745098	6.985736142	7.019858793	7.59034764	6.774500576	6.85467322	6.323572484	6.749061067	7.11999815	6.118152982	6.170775116	6.933638658	7.620211159	6.557997682
ALKBH3-AS1	1.789758454	1.510150117	1.701531932	1.650086678	1.58652963	1.572775041	1.531429775	1.501405962	1.688246198	1.894286932	1.625660997	1.704230213	1.704842939	1.602289143	1.676924251	1.692918717	1.456211022	1.629176078	1.703559262	1.6419663	1.491726554	1.553504639	1.558639054	1.58241931
ALKBH4	2.686225256	2.761330562	2.695266877	3.172775879	2.743310303	2.918095263	2.923655006	2.969926485	2.809808273	2.57513224	2.156706169	2.529342486	2.910303605	2.867871496	2.477856911	2.529350004	2.646171257	2.909756665	2.884932963	2.901169681	3.049970089	2.974916575	2.957281899	2.509939657
ALKBH5	5.068913131	5.690534629	5.35284432	5.985603556	5.796574676	4.837336433	5.286615343	5.63477076	5.288663824	5.185016546	5.021509294	5.400675906	5.380740682	6.222309012	5.334249949	5.215317177	5.824648242	5.300853845	5.116422043	5.526268343	5.616085299	5.985082203	5.755254605	5.563064879
ALKBH6	5.308277227	5.984020542	5.738998626	6.367364401	5.642694195	6.441881074	5.45650176	6.060841155	6.082753422	6.000375949	6.382533051	5.819714279	6.16317067	5.24391123	5.978560342	6.643197352	5.360335832	6.3788559	6.025554418	5.656202519	5.717545544	6.384546806	6.519905411	6.379735997
ALKBH7	4.676887719	5.156074965	4.840337352	4.926383736	4.697733782	4.392571613	4.674100327	5.29757161	4.70769898	4.644299398	4.739054632	4.940947585	4.796405148	5.32945401	4.694824385	4.766921948	4.829522205	4.481564263	4.56773995	4.916458192	4.692320351	4.468411876	4.716110694	4.816577783
ALKBH8	3.831877007	4.159524734	3.887086324	4.430292514	3.987330619	4.10321247	3.612599759	3.572489713	3.634404313	3.924039365	3.87922373	3.404608799	3.734787089	3.373912278	3.346279954	3.880099844	3.583790802	4.445241291	4.127101629	3.403754189	3.444293489	3.706408095	4.609427924	3.735780425
ALLC	1.682746363	1.988282757	1.717897042	1.912886685	2.122628134	1.886048883	1.879444397	2.026206146	1.91660528	1.864719369	1.707302902	1.882356158	1.896523939	2.028059573	1.907007209	2.01236615	1.780886238	1.890950761	2.071180283	2.07184146	1.79916077	1.723987936	1.611400445	2.097550508
ALMS1	4.3298625	4.267045483	3.961891218	3.9212578	4.292589999	4.887781264	4.362608811	4.349086103	4.489131158	4.644821391	4.759687589	3.743155064	4.47393126	3.551215993	3.76327665	4.527819366	4.034667691	5.381517803	5.24614041	4.801935247	4.287180701	4.770882708	5.226161393	4.164099136
ALOX12	2.799187397	2.392682317	3.120726502	2.5841728	2.600210579	2.831746285	2.842642324	2.623092579	3.010143543	2.603071788	3.36219953	2.677770832	2.703004082	2.864668949	2.833764212	2.433136011	2.750729176	2.673743895	3.216523055	3.110981441	2.611537056	2.248129652	1.925771932	2.088973748
ALOX12-AS1	1.718408533	1.736967107	1.969411259	1.766252798	1.917975356	1.606619933	1.939643108	2.031486091	2.2088519	1.895634447	1.829234158	1.791085506	2.145320494	2.036143701	1.86086704	1.850550488	2.030117211	2.07056973	1.852839357	1.650740549	1.804326933	1.595773645	2.100147895	2.099923444
ALOX12B	2.131751974	2.149168725	2.391505039	2.284511934	2.044439448	2.318807016	2.081916534	2.268422022	2.140668606	2.271810691	2.151001089	2.084104716	2.191675522	2.28731457	2.197716168	2.140263442	1.969997326	1.840630061	1.933959808	1.960774038	2.099649569	1.982238709	1.888015007	2.39112709
ALOX12P2	2.129923937	1.969857185	1.810467026	1.87269679	2.186010474	1.939247	2.014648104	2.080893594	2.320285313	2.247886409	1.981695146	2.157852541	2.137151443	2.324070979	2.208984639	1.93246714	2.130956	1.988442324	2.037175989	2.253615473	2.312928468	2.085012388	1.798894711	2.039054146
ALOX15	1.931725095	1.925683558	1.786683069	2.021895518	1.967027523	1.899245307	2.095780414	1.622462411	1.703563313	1.826933931	1.86736637	2.009527699	1.758460989	1.63389919	1.854874543	1.873776776	1.732755523	1.703543837	1.798170334	1.864841891	1.875250664	2.001709788	2.002183128	2.01026655
ALOX15B	1.692337425	1.48559514	1.714834629	1.633061303	1.562707614	1.474855469	1.677499644	1.536637131	1.659356746	1.482127396	1.43963532	1.932005438	1.75327469	1.576782597	1.646412518	1.716307959	1.665911977	1.704873993	1.732400674	1.675247592	1.661215125	1.645236285	1.559927846	2.020006637
ALOX5	1.813044196	1.815111923	1.698347627	1.681106375	1.861973915	1.882826795	1.841204038	1.898827995	1.890161377	1.784121955	1.598738891	1.886700674	1.81494438	1.900320068	1.776682395	1.782259775	1.704464797	1.770058155	1.993699609	1.901608293	1.860450841	1.943315831	1.685116487	1.728198431
ALOX5AP	2.244998343	2.271961204	1.851841572	1.718841595	1.804386977	1.69562866	1.806798784	2.117119886	2.192766607	1.947554379	1.539979128	2.164250314	1.77388887	1.838171943	1.693752236	1.922463327	2.171806395	1.995300975	1.711208435	1.916269349	1.913221963	2.167324565	2.044230978	2.377350759
ALOXE3	1.52039757	1.754880465	1.719222583	1.787634916	1.775441917	1.73192104	1.83856449	1.874532963	1.699507303	1.594007913	1.630081121	1.761488349	1.503692996	1.947266754	1.727103637	1.757660485	1.688765908	1.63468351	1.663640057	1.937298038	1.678516373	1.684288264	1.549059008	1.795424294
ALPG	2.318247417	2.433832159	2.470888808	2.342559197	2.631894427	2.365147867	2.817089889	2.587683785	2.244872019	2.454507292	2.242001257	2.802139024	2.498872894	2.668923707	2.438367507	2.139177823	2.469922106	2.288130016	2.603049457	2.571795772	2.313076426	2.616363225	2.301074113	2.625219619
ALPI	1.832468596	1.743254887	1.694638079	1.520005665	1.897667716	1.793260253	1.855890486	1.989636585	1.623310532	1.785805207	1.648323415	1.815614741	1.792987633	1.795093769	1.829128319	1.653436149	1.827321754	1.653068403	1.817663132	1.856982093	1.74874543	1.828641545	1.727733441	1.905759584
ALPK1	4.752576529	5.234059788	5.077824165	4.511593913	4.331131377	4.090374225	4.693347035	5.165022055	5.364959462	5.555206284	5.347219888	5.767682187	4.876543061	4.728977717	5.47544569	5.947018989	4.640966057	4.550850685	4.965229076	4.63277155	4.820539114	4.353948489	5.111064648	4.99700732
ALPK2	6.494383364	4.485822624	7.471777622	5.632794855	5.242544854	5.034181292	6.924808119	6.743212055	6.770610994	6.235215149	6.291611277	5.224470524	6.597583851	5.952464289	6.940498915	6.77925334	4.881069421	6.216691739	6.032612609	7.658158023	5.115898629	4.878960808	6.428964493	4.998090712
ALPK3	4.812027953	3.399608599	3.759891274	3.294271101	4.619921685	3.73880937	4.675772214	4.280757781	4.253686002	4.119495711	3.765787252	5.278763287	4.132222602	4.378389036	4.346753799	3.323299059	4.396532296	4.323064465	3.947637271	4.305768865	5.13732238	5.105435406	4.157746662	3.400538328
ALPL	1.663698654	1.720838642	1.821819697	1.666237709	1.582843344	1.533077531	1.751569146	1.741672319	1.735151403	1.733864421	1.472658203	1.663052571	1.681189923	1.703870155	1.547939623	1.603646394	1.669052236	1.577446902	1.618279563	1.773161007	1.553976081	1.634900033	1.440652947	1.750171888
ALPP	1.357612976	1.354203324	1.588949379	1.500003428	1.498416739	1.226645153	1.443645753	1.49151502	1.556849772	1.382534285	1.59646749	1.441504863	1.62949517	1.55428126	1.498022527	1.522921743	1.79330843	1.373912167	1.40688896	1.654843935	1.415387427	1.514101693	1.399738488	1.612486402
ALS2	5.727817518	5.420184389	5.752302063	5.919244141	5.031047587	5.491435438	5.262384908	5.440192436	5.357481065	5.85832885	5.413392114	5.562022746	4.942943092	5.329786177	5.534868231	5.82718019	5.227993001	5.637768663	5.251894502	4.733951756	4.950125211	5.414479955	5.843591889	5.24704765
ALS2CL	4.304858605	5.767045996	4.780671622	4.852215611	4.673935126	4.257855912	4.455211187	5.542157257	4.286818817	4.954941526	3.966767718	4.27859739	4.092144841	3.982519522	4.746965399	6.126106953	3.81009468	3.991630272	3.992640859	4.263515028	3.611424896	4.469239123	3.75965298	4.991761016
ALX1	2.224606716	1.751578824	2.050364704	1.775963968	1.676114276	1.636648499	2.032921878	2.062591011	1.59927542	1.797984267	1.688413771	2.022776459	1.96250058	2.051873259	1.674469245	1.7997799	1.472895801	1.935233162	1.716994378	1.911517384	1.877557557	1.68423617	1.889938053	1.867788113
ALX3	1.256233906	1.240681417	1.466821956	1.24313759	1.315014549	1.130619689	1.507431833	1.367645331	1.464674065	1.333324596	0.973982465	1.690196922	1.274318173	1.220539194	1.226989004	1.264129289	1.611821937	1.421004882	1.483975965	1.41429832	1.440298446	1.528641377	1.165841236	1.288372995
ALX4	1.790717838	1.848642273	1.94048365	1.629323278	1.945498475	2.053825576	1.995951091	1.889813671	1.876563297	1.619446551	1.895192673	1.759957529	1.901174014	2.123948084	2.090102098	1.686790508	2.226843872	1.703297499	1.924131598	1.817834218	1.859127463	1.707280954	1.715927241	1.882588094
ALYREF	8.908948116	8.906166976	9.265825549	10.21077064	8.832670757	9.068073245	8.85181463	9.340263049	8.461913608	8.476229278	9.018447091	9.042547835	8.614979595	8.826279377	8.587455953	8.146618954	9.521118214	9.387307239	9.21466927	8.741342106	8.896879427	9.721012628	10.02771408	8.348393488
AMBN	2.330075999	1.734503697	2.143203866	2.137110744	2.211661003	2.535594802	2.738701289	2.073334164	2.408363752	3.10478798	3.532855585	2.0374797	3.079542476	2.486125082	2.556075681	3.017603003	2.721492322	2.63515374	2.631405214	2.253807891	2.645840709	2.045172267	2.251886068	2.350360319
AMBP	2.310376282	2.151807506	2.311842778	2.332431387	2.531832237	2.567169029	2.383906877	2.318998304	2.346648136	2.147358046	2.48190169	2.463646507	2.667035107	2.553207393	2.288888742	2.46504081	2.543664267	2.087739692	2.333804533	2.378421541	2.330506368	2.297664292	2.110122928	2.507870104
AMBRA1	3.868543297	4.088627615	3.967945676	4.229914972	4.238555415	4.145665986	4.069930416	4.225288172	4.385520644	4.101193369	3.930540246	4.089996842	4.276200671	3.843804438	4.154478689	3.920792845	4.293275006	4.127414047	4.135734606	4.205995235	4.212381402	4.093974766	3.970951302	4.088328232
AMD1	9.429173438	9.166990078	9.327314516	9.250913418	9.267690297	9.686523692	9.364232804	9.042726723	8.668416845	8.667209919	9.069067773	8.738727511	9.159635689	9.267911253	8.506069411	8.428814421	9.260500596	9.456469914	8.863654756	9.194922711	9.379911202	9.591960964	9.366892797	8.959674042
AMDHD1	1.740918122	1.909775974	2.343975336	2.444764138	2.034976054	1.907456659	1.96692654	2.099334413	2.02363215	2.214521157	2.235280658	1.597779646	2.15779833	1.980259863	1.937324412	2.025131674	1.9185675	1.725637138	2.002505961	1.917077148	2.063138985	1.613076864	2.33779806	2.17219228
AMDHD2	2.806867712	3.07770992	2.797925422	2.967486712	2.882352081	3.16065742	3.007819287	3.004991923	3.030721293	3.229145249	3.000364068	3.455395105	2.903182656	2.851791374	2.681076662	3.081773961	3.028819649	2.780051887	3.141034497	2.91131802	2.818125306	2.777135146	2.837748778	2.980076504
AMELX	1.825280787	1.608016373	1.924393353	1.891698286	1.737415286	1.41824027	1.815736544	2.045062686	2.076684826	1.813055368	1.780790811	1.935211738	2.038577686	1.713675735	1.872464054	1.881461959	1.844374903	1.618376678	1.87745541	1.494053936	1.649377155	2.074104103	2.033206179	2.244653527
AMELY	1.567274415	1.292516929	1.68121604	1.404501372	1.314850943	1.62734681	1.563711139	1.495569489	1.346955077	1.461751692	1.146247752	1.256894975	1.606559023	1.318571797	1.479898752	1.204251965	1.305475499	1.236089097	1.39631511	1.060869048	1.237738443	1.663199725	1.691170018	1.925318074
AMER1	2.289662664	2.399175584	2.641718808	2.296234395	2.402052284	2.516361412	2.529182173	2.486464003	2.260486903	2.199865657	2.22399309	2.712621404	2.398637356	2.174892141	2.306957934	2.141858747	2.354093146	2.221891026	2.400470364	2.44567503	2.540653784	2.75241879	2.387897426	2.130339761
AMER2	2.046013648	2.01787785	2.110477655	2.149554301	2.134626179	1.989822024	2.152619184	2.012316131	2.113993584	1.868407898	1.918219316	2.22759834	2.058525171	2.166910472	2.168797037	1.9792347	2.144781371	1.867772003	1.969127304	2.105691439	2.103414702	1.941957006	1.903666397	2.251541376
AMER3	1.872649902	1.9499901	1.8532098	1.812154267	1.845964809	1.824927758	1.837046489	1.85085197	1.916093497	1.819926129	1.705722425	1.985421609	2.006607722	1.953894092	1.813395016	1.812656994	1.858604294	1.862543786	1.84587907	1.785559165	1.845056962	2.004809524	1.688412996	2.002100241
AMFR	8.235532583	6.435890283	7.245172614	8.27617876	8.09394524	7.866273819	8.224592875	8.295707441	7.349433004	7.168316493	7.716289569	7.175621349	7.101534642	6.696476603	7.434010929	6.464985775	8.000455476	7.428971763	7.485994153	7.56394653	7.63647391	7.581711644	7.848941324	7.643276315
AMH	2.470197768	2.096276789	2.168876859	2.961310084	2.508789495	2.114720086	2.236303044	2.634710832	2.389691349	2.44340989	2.338402268	2.396081395	2.213850184	2.658042938	2.233785111	2.496156595	2.487272706	2.080166804	2.470417644	2.281343788	2.293684124	2.827932833	2.407583151	2.222089272
AMHR2	2.062105734	1.929399425	2.03981194	2.13833213	1.928209543	2.0134385	2.153071085	2.184732478	2.139676229	2.264392816	1.999017422	2.075322327	1.908120609	2.293193365	2.12966327	2.272132944	1.998200893	2.01880396	2.11896156	2.20080349	2.177266418	2.111312883	1.711509063	1.921856117
AMIGO2	7.099793998	7.224026432	7.141272088	7.02062664	6.684252856	6.096375754	6.983906194	4.615950312	7.336351727	7.530759408	7.970763183	6.91701289	7.469639887	7.274207337	7.678198379	7.519448564	7.852119882	6.357432749	7.815544771	6.627617171	7.554368019	6.500254929	6.855542899	5.855729211
AMIGO3	2.744492195	2.873722156	2.576612804	3.545668712	3.246030995	2.853124801	2.683901922	2.922543444	2.682704144	2.739150215	2.61084892	2.769520564	2.562956893	3.850420998	2.868828305	2.428040889	2.553924196	2.40316297	2.796973074	2.431115893	2.749011997	3.059198801	2.802193674	3.172393307
AMMECR1	4.320557088	3.376358421	4.224938663	3.719337225	3.202934357	3.885043601	3.882074358	3.421217786	3.752852852	3.348462115	3.710518771	2.917104922	3.725481597	3.450128114	3.613617759	3.344323657	3.840440567	4.976025642	3.990498772	3.835452568	4.622579661	4.147433317	3.817079567	3.577633725
AMMECR1L	9.538239493	9.015990579	8.980380518	9.203663475	9.616037154	9.226586207	9.687003333	9.38812391	9.302696645	8.644061755	9.150898586	9.333847822	9.089802894	9.338484468	9.030855365	8.890679889	9.368631699	8.958743937	8.975634035	8.751173891	9.302815008	9.299385668	9.076494421	9.096417222
AMN	2.035975788	2.013514735	1.974374089	1.947825938	2.244217913	2.034993853	2.083145415	1.936248961	2.149940764	2.009617685	2.208231442	2.152196057	2.374547289	2.175070677	2.221044124	2.083432964	2.322496703	2.250862795	2.070564991	2.395613467	2.297063768	2.19849456	2.20704948	2.827475838
AMN1	3.175302162	4.316379147	3.28178002	2.313287951	2.489939631	3.196647474	3.115609972	3.15717143	2.396021993	4.268913035	3.561055975	3.050156951	3.190305845	2.753978055	3.048004047	3.338280925	2.637715088	2.801479264	2.676878321	2.484532453	2.339080371	2.398003132	3.10707023	1.941203866
AMOT	3.690893093	4.903453929	3.972272428	3.162732383	3.629469484	4.503723237	3.980300882	3.660286442	4.033586692	4.959937028	4.235018906	3.339548069	3.495898812	3.744339596	4.198783332	3.910219398	3.410684085	3.039665634	3.469661013	3.569302701	2.973446334	2.593293794	3.324397944	2.539158736
AMOTL1	5.49101279	5.205104225	5.793552724	5.301005196	5.299255603	5.552611771	5.814341801	5.896558449	5.155606954	5.539253403	4.868632894	5.830235066	5.072169106	5.532861619	5.528367989	5.53428458	5.336115734	5.452034345	5.040765619	5.547998519	5.06213669	5.636256589	4.940971522	5.220037853
AMOTL2	7.563015694	8.204363212	8.393330481	6.004838189	6.287760371	8.611197119	8.161794965	6.654033287	8.118876249	7.230015454	6.698617632	6.270110045	7.557412964	6.747288012	7.698112959	7.521370439	6.681353965	7.203936883	7.369523314	7.321781368	6.078596233	6.38332421	7.135916674	7.580995386
AMPD1	1.468562723	1.265881	1.362900611	1.441687996	1.6684345	1.489516665	1.750910602	1.597413189	1.553691376	1.438976722	1.218999394	1.517957994	1.417390641	1.793833689	1.367480478	1.420488218	1.510308486	1.403020707	1.504128818	1.491349325	1.482823979	1.446007697	1.447839539	1.635861788
AMPD2	6.427264113	6.576375935	5.786741553	5.738292271	6.12277532	5.445809163	6.530587546	6.990329141	6.167297293	6.399101645	5.803407582	5.986079996	6.350493057	5.737838699	6.453689464	6.517017077	6.417731067	6.32407997	5.829496525	6.968605226	5.82550814	7.063088881	6.406698628	6.648720753
AMPD3	6.184443085	6.729904743	6.850134927	6.313461063	6.307419128	6.212426961	6.253537513	6.642478012	6.625200112	6.597044368	5.927800841	6.456721593	6.192068142	6.747838341	6.706600047	6.456974736	6.528820877	6.17000824	5.729949028	6.553411742	6.45410828	6.490475077	5.79745947	6.73082509
AMPH	2.263483164	1.956952519	2.216365608	1.854521349	1.729144293	1.926928375	1.958890153	1.900025848	1.90414483	2.84683883	2.177184334	2.080315462	1.936192249	1.807044183	2.100975987	1.89902263	2.184585791	2.048860419	2.049789746	1.909901399	2.115941541	1.831731032	1.711961486	2.052005403
AMT	2.64264109	2.648390384	3.299236413	2.978940453	2.640610202	2.832207503	2.834193096	2.86254759	3.057062845	2.98162873	2.703410537	2.986003669	2.949497362	3.032975221	2.987596279	2.888799049	2.635048724	2.689361461	2.662858882	2.748840614	2.787851661	2.788120531	2.681524302	2.538867369
AMY2B	7.504529609	7.409926593	7.666715969	7.814171596	7.731124513	7.031438885	7.66233599	7.068999097	8.229910055	8.576770134	7.284473642	8.47164972	6.824110694	7.572747103	8.632494996	9.215894854	7.051314613	7.884702624	7.369338397	6.521786892	7.535760916	7.134543945	6.363817224	7.640928154
AMZ1	2.248758268	2.363936715	2.264747421	2.43980949	2.44453846	2.366669796	2.371541067	2.468575433	2.484217732	2.317915874	2.567746069	2.535924579	2.382275682	2.431168135	2.506488407	2.675266162	2.586883137	2.262862865	2.484320692	2.675996579	2.731065724	2.371730656	2.265605992	2.338014993
AMZ2	8.943587846	9.693970361	9.340143769	9.685702518	9.384698519	9.08981668	9.210547726	9.551231711	9.080720845	9.147749817	9.673962865	9.41461467	9.501899017	9.233456165	9.150899459	9.166920222	9.175409728	9.242681744	9.52125991	9.291680143	8.707824276	9.573949932	9.343687288	8.445070698
AMZ2P1	6.793826771	6.965437461	5.905994036	7.948114289	7.91669188	5.915693631	6.077549048	7.682954147	7.367223968	7.389219424	7.181711776	7.758977046	6.825836561	7.52928722	7.482463549	7.267185169	7.026219173	7.368049655	6.091764975	6.751480332	6.690345378	7.345895864	6.208364043	5.798263382
ANAPC10	7.485193045	8.143276642	7.94426418	7.588951488	7.646769755	8.016729818	7.711030326	8.164595113	7.500984729	8.014846549	7.976783248	8.073602512	8.085243847	7.86462411	7.53266763	7.173122385	7.905199798	7.991095184	8.16866617	7.35271597	7.791290891	7.51085166	7.449206778	7.350843565
ANAPC11	4.767118086	5.09259332	5.212260368	5.494087486	5.064038485	5.064106824	5.024286243	5.396668716	5.023900299	4.866173231	5.153391307	5.181435743	5.161437049	5.470758615	4.785617134	5.148691428	5.114818407	5.231241312	5.296536243	5.17048557	5.278571604	5.257142888	5.206329027	5.290236237
ANAPC13	9.550070574	10.30093333	10.14495501	9.963198919	9.510649229	9.815560011	9.459054448	10.33082014	9.764136963	9.870686722	9.604781518	9.843597967	9.815698963	10.19327468	9.701402755	9.60681413	9.640940292	10.02196527	9.614247594	9.920151301	9.714459308	9.948864599	9.563518816	9.538680669
ANAPC15	3.343993014	3.819476561	3.771876791	4.742399614	4.255239517	4.303153039	3.586751623	3.861896429	3.939897127	4.15854463	3.679562537	3.756510234	4.023606963	4.944729614	3.95704112	3.962625908	3.531888608	3.900537387	3.889110964	3.749615579	3.570317023	3.359775539	3.887992821	3.51201836
ANAPC16	8.857838091	9.670764187	9.4307547	9.419482372	8.959739918	8.837704502	8.828565535	9.631968835	9.351544926	9.338546128	9.256314604	9.251941849	9.083415385	9.600161319	9.159222275	8.973690599	8.956669264	8.999558209	9.230500672	8.784368375	9.238139914	9.246140225	9.218951666	8.693155259
ANAPC2	2.951801028	3.368074846	2.931505903	3.111687102	3.078578901	3.35971291	2.920001323	3.164848985	2.8483368	2.810282389	2.820243485	2.91076969	3.596818988	2.776864759	2.777251393	3.01822174	2.99025847	2.858406575	3.087165829	3.325841327	2.920575175	2.956637482	3.293676166	3.900183165
ANAPC4	6.72740837	7.764412025	7.29351649	6.356599121	6.666524843	7.277021705	6.685848696	7.490216961	6.818052332	6.720314225	7.333920703	6.450588904	7.386535914	5.832443983	6.523519583	7.60799735	6.209893689	6.626165587	7.24886489	6.415851894	6.994872369	6.45246029	7.076331793	7.096171375
ANAPC5	7.604925563	8.106171737	7.798540938	7.616010437	7.570453192	8.301491137	7.588989383	7.954257816	7.330776884	7.455402275	7.979300176	7.313526157	8.299254554	7.140958464	7.260207373	7.61862929	7.650043391	7.99284171	8.397065848	8.023348265	7.798649863	7.899479101	8.461801574	7.758307272
ANAPC7	4.409312138	4.464183485	4.944641334	4.406385239	4.041640868	5.333288192	4.407886875	4.669356553	3.993743257	3.987750584	4.617151466	4.254109816	5.163344117	3.918431156	4.061172957	3.679676819	4.440257351	4.947810197	4.974227533	4.602902303	4.270675502	4.827797954	5.287039329	4.136482312
ANG	8.31674681	9.630844424	9.067471716	8.555510422	9.092361155	8.342573727	8.474604893	8.848627417	8.908030286	9.225690045	9.105638948	9.29973565	9.302637373	9.259468118	8.582748547	9.017923293	9.725830938	8.830018438	8.531903207	9.866952631	9.044998475	9.674041258	8.621952691	9.213070398
ANGEL1	3.556222937	4.249582132	3.659762961	3.776586171	3.936971753	3.451635067	3.592967197	4.025918745	3.898169903	3.686989716	4.004858226	4.078889252	3.599308385	3.599291961	3.932199053	3.692771401	3.936673796	3.451350136	3.836920167	4.241250051	3.831091178	3.918806614	3.437432663	4.12025814
ANGEL2	6.98806487	7.252191086	6.974952779	6.856654967	7.197062518	7.073807345	7.163738951	7.429831432	6.797226358	6.539909576	7.454380295	7.237409747	7.250091919	6.234632599	6.775090633	6.994175072	7.104468531	7.543294529	7.401125046	6.910772158	7.152848779	7.573345379	7.427417751	7.262121121
ANGPT1	1.755382228	1.856238311	1.978904248	1.749037249	1.432539194	1.791831668	1.851364434	1.93197413	1.841703218	1.816414564	1.585592322	1.928727588	1.984490821	2.341768882	1.893483865	2.078646459	1.585364507	1.682162284	1.916981596	2.133248114	1.863532713	1.845102741	2.07727297	2.573110935
ANGPT2	2.44412789	1.949294273	2.206120537	1.788476912	2.529626987	2.424152056	2.273215221	2.429692642	2.656033373	2.808410404	2.624248196	1.699502951	2.229478016	2.064135754	2.942103055	2.855017927	2.448081857	2.156991269	2.402287396	1.804400157	2.557617512	3.270722449	2.663288687	4.899029977
ANGPT4	2.117108339	2.10659605	2.317138254	2.155657757	2.488746498	2.552542451	2.353881533	2.397573708	2.576154931	2.189276552	2.156066003	2.255631999	2.266703454	2.47911894	2.746984157	2.556852721	2.229642848	2.30982234	2.327549916	2.590292347	2.22551484	2.03338184	2.187508906	1.968188936
ANGPTL1	3.833149793	3.015575146	2.727419715	2.423165305	3.048782821	3.251065367	3.340406494	3.022240074	3.190568676	2.728336786	3.565660515	2.936533158	4.645984623	2.445583225	2.734001721	2.793226712	3.913845416	3.022380301	2.95171863	3.785761027	5.135115165	3.44414469	3.007814219	2.635215586
ANGPTL2	8.766710987	8.836866503	7.378980666	7.170316356	7.548627453	9.12141561	8.41676579	8.684421347	7.683981689	8.507858678	9.122949585	8.044077937	9.765586971	6.728363584	7.698564415	8.862587591	8.404566091	7.69462936	9.198924072	7.593616367	8.812075193	7.866784279	8.548964452	7.716976261
ANGPTL3	1.147785699	1.041656714	1.274567583	1.285968683	1.466212492	1.54239082	1.755567539	1.338667058	1.172430557	1.384276956	1.431822955	1.496438412	1.417477628	1.347662736	1.242891275	0.971348346	1.320692131	1.248197742	1.570115881	1.381711123	1.481521798	1.478784558	1.238638925	1.563402236
ANGPTL4	5.844337705	4.318750063	4.758787534	5.793463585	6.098683781	5.111317932	7.643657891	4.382716038	7.168610887	4.688201658	4.291439138	4.74604604	5.548676761	4.881900293	5.860033505	5.759007443	6.778304034	4.434455802	4.601735287	6.042322048	6.573808249	4.837094755	4.592853254	3.662238559
ANGPTL6	3.154002841	3.439764377	3.147856335	2.847676258	2.825596265	3.257102926	3.426328321	3.385417033	3.103840902	3.074772641	2.757842145	3.078097246	3.112683875	2.843882239	2.817657227	3.026451744	3.248483433	2.964579621	3.007773952	3.349744149	3.381416975	2.966356337	2.563258235	3.359853002
ANGPTL7	2.169019879	2.935393226	3.164033087	2.58170733	1.166880293	2.694916414	2.460504588	1.919950915	2.886893376	2.476616518	2.070258144	2.76673767	2.653084532	3.351510782	2.545417775	1.985158485	2.770975955	2.105490421	1.922573588	2.980492958	5.370469112	2.319574882	1.606426996	2.970318462
ANGPTL8	2.08829798	2.302120193	2.297247024	2.150274345	2.166569039	2.344482324	2.240800874	2.16941371	2.134432609	2.238588596	2.22810944	2.105842214	2.196630296	2.146010989	2.096237314	2.216668174	2.251225365	2.158147012	2.196264798	2.250282097	2.374240582	2.12745383	2.087028907	2.478306904
ANHX	2.435058726	2.231199389	2.257340417	2.395137666	2.342500778	2.34200645	2.350096035	2.303484627	2.377826393	2.217783953	2.092517289	2.292159877	2.289038373	2.186485828	2.334026557	2.506815731	2.374610035	2.329428468	2.327707704	2.293636382	2.22404285	2.314655869	2.106585047	2.380461376
ANK1	2.022404852	1.944716523	2.008426633	2.098667297	2.087515169	2.067955848	2.123345127	2.097940489	2.193293637	2.084969945	2.021363304	2.070190221	2.136401621	2.143636405	2.057352697	2.120575535	2.052393097	1.955052572	2.032530836	2.167768683	2.127185973	2.110743828	1.94505304	2.321056745
ANK2	5.65276208	4.807601074	5.572490798	4.623604807	4.50616093	5.11357644	5.478765966	4.554667555	4.738961503	5.958819691	4.818326777	4.314969613	4.59894445	3.834940443	5.321259733	5.373299025	4.317769825	4.199782741	4.044464391	4.023457586	4.260968629	3.960629312	4.39164719	5.104615723
ANK3	6.217401679	5.682893807	5.777449024	5.282049614	5.878657754	5.321076973	7.024784426	5.913229031	5.256402089	4.62193332	5.060606216	4.928819871	5.685409224	4.858874895	4.77742994	5.261110721	5.696753102	5.942747268	5.135269734	5.781778682	6.024134507	5.875845762	5.6397984	5.145411798
ANKAR	1.614744083	1.672150131	1.570053913	1.402129607	1.596323006	1.576332494	1.594658446	1.556905378	1.767517478	1.501813862	1.492994999	1.511763614	1.565408844	1.549538889	1.554246133	1.606916473	1.590059008	1.611924658	1.552701921	1.4679786	1.6053258	1.242496717	1.303330631	1.333944681
ANKDD1A	3.529477376	3.285271053	4.267217891	3.727871244	2.838085325	4.173431264	3.377306363	3.688907716	4.940564494	3.624229735	3.396326256	3.54400016	3.105954927	2.86983756	4.83273651	4.699210446	3.226708434	3.787036256	2.765800485	2.716432961	3.695144616	3.584683835	3.371259345	3.79888104
ANKEF1	2.296810802	2.309573131	2.413069806	2.440958329	2.167126994	2.784463626	2.467169087	2.311631938	2.497298346	2.089884861	2.073985691	2.402055522	2.479652511	2.230614951	2.311250043	2.158740083	2.253900259	2.430994919	2.447944434	2.04265501	1.895744254	2.607663329	2.279607312	2.296499736
ANKFN1	1.462518322	1.634920092	1.415980075	1.312134303	1.421468061	1.486024249	1.526179942	1.556169375	1.477986002	1.482419435	1.35061014	1.343035879	1.431176397	1.909361543	1.362269308	1.687017895	1.659611229	1.495885485	1.432382058	1.613270859	1.573577808	1.418813811	1.548611953	2.091204298
ANKFY1	2.674318294	3.21725958	2.9919889	2.861969141	2.939556137	3.459658672	2.589225051	2.891614432	2.845619928	3.104787933	3.069375699	2.963516476	3.091072389	2.509787244	2.517698409	2.839337221	2.778458735	3.129618639	3.269065267	3.201987615	3.086387876	3.123628993	3.532544711	3.646569957
ANKH	6.077697776	5.71131223	6.046700076	5.528873411	6.379486267	5.90189079	6.001696493	6.446910856	6.282191253	6.10096245	5.776983189	6.090693862	6.734217401	5.869033488	6.315211533	5.827285239	6.050370994	6.125347375	6.26861564	6.82951816	6.582929306	6.234064545	6.356464552	5.947328883
ANKHD1	8.19387141	8.784926066	8.24723818	8.904393501	8.766639529	8.461148689	8.430456942	8.781173115	8.960449342	8.895086179	8.488581528	9.070324163	8.475908942	8.360168903	8.904153407	9.008587799	8.395541773	8.359653158	8.138146751	8.185402159	8.30693328	8.458697881	9.111682179	8.640976719
ANKIB1	7.987471284	7.236336568	7.608400668	7.849127187	7.325076205	8.020580941	7.993740376	7.589332324	7.450165748	7.441457692	8.063104085	7.721054292	7.578001329	7.031752184	7.479187451	7.607502766	7.717215699	7.844301919	7.887153702	7.367611947	7.851260557	7.846266623	8.579706972	7.798917006
ANKLE1	2.308986211	1.881998883	2.004996572	1.636445777	2.118139718	2.017111212	2.320955493	2.13351899	2.053545643	2.150136316	2.013165963	2.280346808	2.090317051	2.146901802	2.205566954	2.303183276	2.124583894	1.976584649	2.071639238	2.029705579	2.086478798	1.895124624	2.250817114	2.363738664
ANKLE2	6.55475413	6.10766729	6.519410552	6.651150992	6.594036396	6.587420958	6.603983826	6.883134727	6.122457463	5.845914825	6.879461275	6.030420194	6.287197451	6.915014822	6.106552699	6.161602782	6.736915629	6.62825002	6.698561762	6.648270238	6.532986706	6.449218107	5.920323358	6.916077857
ANKMY1	1.554051946	1.798635015	1.932095054	1.585094599	1.777978193	1.772159362	1.743929367	1.719549058	1.891132506	1.824329729	1.601505412	1.642218624	1.921899045	1.681741579	1.831224516	2.25144866	1.979956087	2.037142132	1.889276994	1.855806711	1.854741146	1.661767207	2.037103319	1.60092777
ANKMY2	8.86308147	9.578428283	9.642786977	9.428346947	8.750488991	9.194212209	8.931006999	9.148449441	8.712946073	9.846005686	9.345402865	9.177102832	8.653769095	8.858847803	8.885162571	9.351805057	8.292192245	8.384214549	8.853994478	8.271447472	8.233443962	8.877661104	9.646429996	8.869593837
ANKRA2	8.671287871	9.38529993	8.286170814	8.487000232	9.174920651	8.371165052	8.47442503	9.377474685	9.433764258	9.046952463	8.847951158	9.154969449	9.159287329	8.034113254	9.479687579	9.837892109	8.763417866	9.164891449	8.770093763	8.807603028	9.272758644	8.763282554	8.048757504	8.725151697
ANKRD1	1.741824943	1.488330828	1.597726133	1.45484981	1.531705437	1.700375154	1.755578325	1.785209391	1.669562711	1.630755204	1.621799794	1.495301708	1.524617641	1.622333716	1.760928581	1.719646548	1.627663527	1.282304942	1.737033191	1.293673906	1.602206043	1.749097029	1.437354965	1.581679547
ANKRD10	8.302508572	7.806122069	8.276370014	9.073833338	8.630025311	7.63199787	8.137398946	7.801672164	9.072383123	7.556682116	7.482313549	8.306184665	7.248020228	8.622809399	8.790223096	7.977308535	8.228964539	9.584106105	8.205110891	8.522136175	9.414245742	9.376072037	8.312477766	9.396934628
ANKRD11	7.570043925	6.742284384	7.440261382	7.582531235	7.156089504	6.335679308	7.644781952	7.261209922	7.337736046	6.966339698	6.871351405	7.25556492	6.641908495	7.333572491	7.319855975	7.210271502	7.147732565	6.37217558	7.059444853	6.417060494	7.130079565	7.392037358	7.455936098	7.491108862
ANKRD12	8.124241774	7.431733051	7.417728561	7.691108902	7.797460693	7.368623838	7.331496019	7.030174446	7.852250937	7.801186352	8.197849614	7.714737954	7.415327734	6.94267841	7.826000537	7.755385232	6.926827561	7.975695659	7.981055646	6.721179908	7.719223461	7.638714631	8.299517034	6.823570689
ANKRD13A	7.806657283	8.748955994	8.240817863	8.026385769	8.22792076	8.424537668	8.011768865	7.707076573	8.040375937	8.3878811	8.591701342	7.67073555	8.238576524	7.35890818	8.297012861	8.587501281	8.094176477	7.448942929	8.070488235	7.757260529	8.058123329	7.364869477	8.064476414	8.325103258
ANKRD13B	2.393943593	2.655642194	2.366083805	2.479550633	2.651852229	2.488515904	2.770937778	2.442635467	2.526454866	2.599587661	2.437500909	2.488882257	2.638072575	2.591768307	2.507447953	2.140736691	2.630089293	2.456646857	2.410706606	2.746222421	2.47350218	2.745084319	2.446535221	2.844303104
ANKRD13C	6.48649605	5.920894215	5.803737429	6.206275518	6.097743032	6.348494266	5.831895182	5.815740451	6.397754818	6.047644462	6.070664437	5.277544774	6.21164505	5.458169423	6.086973535	6.315554721	6.21965385	6.543384669	6.218833781	5.76087797	6.391062443	5.924982601	6.136108195	5.388969592
ANKRD13D	2.358767618	2.425876858	2.390349546	2.447087339	2.567631044	2.392311679	2.590067765	2.574050057	2.279637301	2.281584581	2.298874628	2.289762101	2.538290626	2.295352129	2.332417393	2.269175424	2.229405149	2.335655882	2.614997622	2.537277478	2.599493097	2.758453783	2.437871132	2.393174897
ANKRD16	2.750381876	3.204045059	2.475813695	2.802366337	2.63566686	2.82678877	2.574029394	2.863828719	2.631014691	2.377377289	2.806323839	2.509907971	3.086040534	2.413370166	2.436872638	2.342654999	2.421250347	2.659767911	2.871929202	2.586402088	2.571021211	2.545320485	2.973312853	2.321154947
ANKRD17	7.403628086	6.493940363	7.220016706	7.335667129	6.560857999	6.586636849	7.148874436	6.270365449	7.542524325	6.531891375	6.616693585	6.650800959	6.728028176	6.738995728	7.373829313	6.759778423	7.069191142	7.129444771	6.845027747	6.967664139	7.407119091	7.23883059	7.293214972	7.496041961
ANKRD18A	1.165770912	1.540213914	1.455268216	1.752387589	1.19802522	1.21443799	1.794846008	1.451377281	1.022736707	1.189096124	1.506634606	1.511321662	1.223548222	1.713848523	1.201315324	1.137158954	1.163527078	1.206748138	1.699881132	1.456957225	1.01363042	1.382823396	1.45660652	1.301833225
ANKRD19P	1.864670057	2.047097843	2.155432066	1.715172666	1.922056702	2.252785096	2.309466925	1.735368489	2.07965364	1.850735783	1.999683445	2.039479925	1.961736522	1.935026924	2.021821454	1.992146443	1.945465676	1.788148132	2.104568128	1.813154652	1.840538289	2.157220725	1.717186682	2.126227099
ANKRD2	2.251007484	2.267687582	2.437787903	2.338404476	2.044270738	2.004666964	2.40095749	2.501824097	2.139449907	2.322590857	1.952898912	2.236561394	2.16619798	2.280957211	2.061023584	1.984044824	2.272047509	2.174387413	2.144247621	2.349228518	2.245086444	2.480948025	2.26232051	2.088134186
ANKRD22	1.87630669	1.857340548	1.870029108	1.891294474	1.777143136	1.973031386	1.95705663	1.866373703	2.023519897	2.009937957	1.540567899	2.155732059	1.873236065	1.896508572	2.05917077	2.048591789	1.949839452	1.754199687	1.762078386	2.0147246	1.989535108	1.812041212	1.845071137	1.997954878
ANKRD23	2.199473916	2.033377974	2.049865099	2.07610803	2.183425859	2.182481877	2.276390447	2.230946464	2.225494629	2.195798176	2.252038406	2.338677009	2.141432792	2.031074799	2.260354231	2.305522796	2.157472026	2.072335135	2.189791992	2.20859554	2.257901508	2.000558188	1.932575911	2.394886373
ANKRD24	1.95716213	1.737467221	1.817019993	2.038313341	1.883626405	1.855747908	1.806251883	2.107475613	1.927436247	1.843567118	1.800949126	1.981166366	1.734694438	1.799533881	1.89947395	1.896285049	1.883430186	1.776606806	1.989303361	1.927732724	2.052865848	2.077396589	1.739746794	1.99385988
ANKRD26	2.273120051	2.541647716	2.474741266	2.264025255	2.2520426	2.266009976	2.210300942	2.497646076	2.476729735	2.348520444	3.162758273	2.587179973	2.409009182	2.162567855	2.346507776	2.581313343	1.992117382	2.590353565	2.73604088	2.312544315	2.339372778	2.280831397	2.640590966	2.380324407
ANKRD26P3	2.498533143	2.216261296	2.104980311	1.989075109	2.25717475	2.220965337	2.474243309	2.049854384	2.28876435	2.326778174	2.099279914	2.403692931	2.224547016	2.046444026	2.113048818	2.468760763	2.431886439	2.26341312	2.402704912	2.303300654	2.2821391	2.341876829	2.001435332	1.91645239
ANKRD27	7.803996695	7.622374893	7.410975481	7.845333689	7.670895499	8.165998159	8.135635005	7.719709056	7.704884345	7.644105044	8.523523419	7.227502064	8.30691748	7.218840675	7.711506799	7.923112781	7.920302309	8.212983374	8.282072303	8.021012429	7.99357024	8.049934611	8.160639038	7.446597446
ANKRD28	9.67198937	10.19622183	9.960503798	9.929232335	9.970785792	9.195547262	9.565282107	9.817079377	9.378940968	9.849324773	10.22783056	9.75759428	8.851671741	10.0485663	9.282150019	9.663668225	9.728698675	9.994244995	10.48371204	9.21978639	9.178659307	9.733797141	9.353738636	9.64774042
ANKRD29	1.190818108	1.643031102	1.580941233	1.552208677	1.354766641	1.29523855	1.361563898	1.351574536	1.310192613	1.353671146	1.640954836	1.517985449	1.209532023	1.493179529	1.448454443	1.285339362	1.380659717	1.428361864	1.245707328	1.1924979	1.255239141	1.247157298	1.370736105	2.221008069
ANKRD30A	1.581608968	1.681811429	1.60718069	1.420623303	1.515568537	1.597573706	1.611951995	1.63747253	1.582345149	1.510319529	1.450153371	1.62927367	1.418401933	1.541492832	1.602884576	1.412197703	1.523598147	1.273966647	1.628318772	1.687677177	1.649345518	1.485429516	1.157732352	1.390427534
ANKRD30B	1.698984212	1.486762071	1.684879141	1.688932	1.625375847	1.556299842	1.928571599	1.78156711	1.798908935	2.026837809	1.601601604	1.826015458	1.693727937	1.791280123	1.510375616	1.993805491	1.752308871	1.475690395	1.534356976	2.075425871	1.654776211	1.655412618	1.684798047	2.276903975
ANKRD30BL	7.838711617	8.098243147	8.233801978	8.838780949	9.129449649	8.643753964	6.576726406	8.82304458	7.991773024	7.790798054	8.39021477	7.886910527	8.685423228	8.063560984	8.299348389	8.902690043	9.040821559	8.621521501	8.460307974	7.999927391	9.168457248	8.935028326	7.381770698	9.225147037
ANKRD30BP3	2.602312069	1.862465916	2.383777534	2.302984587	2.383347649	2.419782673	2.280388973	2.225455601	2.870063938	2.614383299	2.198267061	2.738877633	2.29949037	2.407605355	2.409423668	2.347125619	2.450164609	2.41344583	2.344717997	2.612660094	2.393014622	2.130871835	2.143962519	2.65774973
ANKRD31	1.959936873	2.187894718	2.223839103	2.154223442	1.667173358	1.869393888	2.135100978	1.868126435	2.188638683	1.97088842	1.836698569	1.825125447	1.937261808	1.926391121	2.231642921	2.152105037	2.10681782	1.857658016	1.854517981	1.6065397	1.988713116	1.993985279	1.711939834	1.388195774
ANKRD33	1.892569168	1.916294616	1.980464045	1.663381505	1.672443859	1.895363313	1.79631369	1.990925163	2.009046487	1.953274368	1.879054708	1.982668079	1.632973402	2.263762976	1.486917714	1.735450579	1.760197333	1.685644314	1.759211144	1.867364296	1.806165126	1.803130943	1.647174677	2.006340117
ANKRD33B	1.2396558	1.481051336	1.596604689	1.621261837	1.276791877	1.398823556	1.530071679	1.70035624	1.880808687	1.489119188	1.548727633	1.32192269	1.712148063	1.122501691	1.733954396	1.45116412	1.327024775	1.345105368	1.65561408	1.511794456	1.304660926	1.626704833	1.3528945	1.591702491
ANKRD34A	2.323395344	2.146836244	2.102213569	2.209579885	2.262125072	2.041806711	2.498838492	1.9797763	2.153631374	2.225782917	1.982034833	2.174419178	2.134250449	2.444878439	2.318371148	2.010282853	2.330501981	2.118836293	2.082537504	2.297401892	2.236312724	1.922933573	2.187881653	2.229013807
ANKRD34C	1.449613929	1.217001448	1.314620186	1.427026054	1.644787506	1.388913559	1.395931253	1.103660375	1.432185604	1.480359338	1.571134453	1.420953506	1.380737161	1.431092654	1.638239975	1.288047108	1.475353266	1.406210118	1.483121182	1.214677268	1.135948479	1.302251804	1.444900448	1.725040898
ANKRD35	3.780370875	4.826569012	4.571198306	5.232543181	4.225436898	3.695689573	3.945325658	4.721582569	3.884935587	4.050589253	4.495296947	4.257480503	5.107570843	3.948806811	4.43391521	3.939602918	3.446891308	4.622417097	4.74621843	5.048795558	3.840968452	5.186320244	5.382068238	4.630572702
ANKRD36BP2	1.513202889	2.024697753	1.872058214	1.537601241	1.364501413	1.984303737	1.748958158	1.790403212	1.785359202	1.765814592	1.921371369	1.142541653	1.656255458	2.035136317	1.237242954	1.703666316	1.599745549	1.631830187	1.328764263	1.767901165	1.929412422	1.494912823	1.505725508	1.999333413
ANKRD37	7.31881526	8.281290622	8.764460563	9.099713691	9.053618502	6.943466318	7.729152896	7.652873743	7.411764134	8.691850965	6.535113593	8.676638576	6.751327042	9.574705694	7.927893157	6.770678112	8.084029928	7.727417394	5.948489142	9.071738908	8.076369239	8.52140413	8.257022647	7.680792026
ANKRD39	3.235053184	3.634689757	3.417421229	3.691583405	3.056166435	3.352920103	3.587512802	3.513821304	3.157217832	3.158862358	3.385378144	3.452259421	3.739721487	3.014346177	3.257050493	3.569165216	3.132263647	3.732716784	3.573292725	3.685870409	3.04418686	3.69774476	3.872941897	2.733279551
ANKRD40	6.517587625	6.073428849	6.271061636	6.426263197	6.37871859	6.234379242	6.410506897	6.215602512	6.01001484	5.71932263	6.199805272	5.946032388	5.989534474	6.546507989	5.733120582	5.594433139	6.126578604	6.310210168	6.066434563	6.281716692	6.065778369	6.301887479	6.177469437	6.309959445
ANKRD40CL	1.491030546	1.322768864	2.053009885	1.746949911	1.570367027	1.435747295	1.868878926	1.748088317	1.467022074	1.814852181	1.64147505	1.520520885	1.928175961	1.77119607	1.788225858	1.795083608	2.078823327	1.640608506	1.733515158	1.888881156	1.778932919	1.639558488	1.63690534	1.623545116
ANKRD44	3.827070834	3.685142143	3.687632579	3.797573532	4.239925711	3.386196763	3.882169814	3.639598197	3.820610038	3.873340293	3.774491914	3.953662157	3.81835901	3.602701645	4.171106705	3.959324031	3.619388305	4.686479148	3.837735421	3.953574904	3.769092876	3.871589201	3.675875696	4.013597873
ANKRD45	2.004035952	2.054775269	2.057720604	2.100807755	2.135940281	1.990575418	1.779607394	2.031556524	1.866576157	2.035057492	1.794090803	2.10870148	2.446241986	2.135358051	2.18955009	2.369239162	1.795260115	2.180377496	1.937591491	1.820220022	2.095388175	1.934812872	1.939091656	2.237660673
ANKRD46	8.212736079	8.978535088	8.104623685	8.06241686	7.866522872	8.134738703	7.874004831	8.494791093	7.750469467	8.154326356	8.43448899	8.056002746	8.199774024	7.634408201	7.730273106	7.867906828	7.546149936	8.106463943	8.270160713	7.708846626	7.425185072	7.883824023	8.237136504	6.624707895
ANKRD49	6.758500268	7.909976784	7.15117617	7.032985241	7.178113783	7.292159272	6.197501605	7.229232528	6.992165902	7.03728249	7.20074573	7.135527781	7.16645923	6.902808877	6.965465743	7.210769552	7.003327084	7.250990744	6.936794332	6.9778527	7.235485236	7.460707295	7.783702585	6.74478084
ANKRD50	3.514586521	3.21787954	3.30035035	2.549321884	2.93291209	3.081336709	3.632635916	2.780211174	3.600867685	3.096937631	3.265422906	2.490876806	3.280239927	2.690217335	3.041088582	2.692896612	3.993421011	2.955276961	3.264294914	4.327248181	5.274015987	3.319911328	3.495195896	2.928773343
ANKRD52	3.15723069	2.968887868	3.131650414	3.452416562	2.994992429	3.290932332	3.302184392	3.087468489	3.11855162	2.680441908	3.092723363	2.719166606	3.238835156	3.537441929	2.977692351	3.003574666	3.200277759	3.355058946	3.150558514	3.176850691	3.222372296	3.671837122	3.425722839	3.120714638
ANKRD53	2.259831202	2.158279447	2.572383423	2.428971445	2.241170703	2.329413309	2.343658142	2.445050891	2.181316498	2.261293208	2.316563918	2.050282013	1.992792447	2.306702195	2.415404167	2.02961855	2.396302333	2.156106487	2.068124908	2.613480827	2.260992467	2.241915247	2.237789524	2.855429704
ANKRD54	4.552898867	5.291655185	4.933337341	5.198524903	4.99223957	4.906118862	4.856322043	4.954491742	5.1582062	5.322178197	4.821731603	4.858706556	4.980312776	5.746762958	5.226767059	5.39606823	4.773449675	4.701244113	4.750827187	4.965781643	4.95317492	4.817123948	4.704196423	5.018033924
ANKRD55	1.468004306	1.473550316	1.559652871	1.819564768	1.551381952	1.364846887	1.543619633	1.424322703	1.651113719	1.689222882	1.721193092	1.81592023	1.729166519	1.846121314	1.410685122	1.806143484	2.106636168	1.530685082	1.696495629	1.49199468	1.735874449	1.248761355	1.683307108	2.101880599
ANKRD6	7.656054677	8.65982079	8.730973883	8.372873264	7.608059993	8.407492226	7.66728802	7.533945007	7.011381182	7.962551013	7.849718103	8.1866774	7.53002256	8.175006941	7.472866889	7.641481329	7.335248362	8.607640797	7.694795989	8.522602707	7.677070231	7.663043401	7.594272184	8.081647249
ANKRD60	1.796029291	1.785516446	1.640836477	2.067785869	2.065856902	1.660407885	1.785015068	1.938022935	1.889295421	1.744115563	1.699217814	1.792749642	1.730272006	2.204801026	1.650210104	1.776432469	2.019955627	2.074656118	1.998533183	1.638067349	1.844648751	2.010454664	1.60995117	1.474462243
ANKRD65	2.692944326	2.578644971	2.637071283	2.432932354	2.7790483	2.623879981	2.659277209	2.902127505	2.607550294	2.519280893	2.65412321	2.744711223	2.879361496	2.393458603	2.436527992	2.863490082	2.570416236	2.927901705	2.663757507	2.804509688	2.707508578	2.732845911	2.685641205	2.609398475
ANKRD7	1.288310436	1.364039362	1.55599529	1.34596016	1.548932335	1.688287676	1.490930421	1.512889431	1.232079397	1.448795583	1.468303244	1.085538701	1.537555006	1.659302765	1.367055905	1.717902561	1.326391904	1.740014699	1.584596127	1.817581747	1.567446854	1.511642005	1.337347383	0.927817882
ANKRD9	7.265893273	8.091588366	7.150825476	7.314340819	8.003422791	7.430726748	7.141292322	7.892633372	7.407517349	7.734388858	8.043993465	7.946904198	7.829351491	7.818519647	7.696336507	7.546291899	7.836135748	7.300681896	7.223645549	7.856208066	7.477980876	7.609460635	7.518644168	8.575902928
ANKS1A	6.728975073	7.447420852	7.265226423	6.771069126	6.493656264	7.168138303	7.012713304	7.725714411	6.786554343	7.188357539	6.857098787	6.736010919	6.947913949	6.308426573	6.738103714	7.097941371	7.093145321	7.079464176	6.782661536	6.875473529	6.538944928	6.960406103	7.135272126	6.388966258
ANKS1B	1.535807985	1.540866034	1.49598874	1.424023072	1.479963455	1.583492791	1.640467914	1.40394949	1.401172896	1.615368414	1.469273317	1.401232508	1.451198699	1.635607304	1.496022848	1.426645785	1.555006127	1.357661016	1.430320267	1.559357329	1.501291761	1.525480528	1.36557835	1.659971201
ANKS3	3.284843769	3.693945235	3.395251433	3.559124313	3.398774793	3.207077319	3.174577307	3.715102942	3.426688665	3.248160152	3.234093826	3.780251664	3.435238467	3.469729396	3.341293756	3.565699731	3.357322285	3.029852641	3.382219045	3.447131999	3.575743868	3.573229142	3.560563959	3.627801107
ANKS4B	2.064828705	1.981054336	1.896883244	2.302496537	1.943374829	1.865173706	2.125468652	2.09572001	1.75601378	1.959283145	1.804002283	2.054311294	2.042378607	1.777424466	2.024693334	1.888964252	2.025794207	1.906874651	1.92253594	2.070473078	1.92743834	2.022919056	1.934973077	2.053062142
ANKS6	2.894046501	2.788164699	2.808660972	2.720809522	2.524911361	2.8814089	2.782848404	2.649647255	2.505263198	2.48251191	2.613985057	2.582267923	2.577869953	2.714181423	2.679373571	2.544830332	2.801156546	2.471728936	2.661523808	2.565482589	2.779164189	2.687433183	2.694063974	2.725647426
ANKUB1	1.983626474	2.078899352	2.02288935	2.00849932	2.210059217	2.048711001	2.073121227	1.974372878	2.208334166	2.097771825	1.930420154	2.216015785	1.970182643	2.226679343	2.115499185	2.284174694	2.056617839	1.979800956	2.048998113	2.236933104	1.934901066	2.102601811	1.902398053	2.136017034
ANKZF1	2.91501579	4.001548195	3.719755054	3.839281928	3.548820152	3.066154059	3.169165398	3.540738031	3.295365333	3.431402007	3.34524182	3.209042043	3.188463596	3.434666751	3.443783831	3.333648867	3.581273363	3.215219416	3.428126149	3.750143652	3.162891105	3.464922121	3.46709606	4.001055662
ANLN	1.91580115	2.048181562	1.823677675	1.986329403	2.132628186	1.870901824	2.181677042	1.669789853	1.857469881	2.000164971	1.876234297	1.64848805	1.93772362	2.012267544	2.033583257	1.945122212	1.903660977	2.075462965	1.634955885	1.838562626	2.005978136	1.473620928	1.888774497	1.907814322
ANO1	2.119211717	2.148837016	1.881752472	1.929210882	1.856536525	2.164865701	2.075885667	2.097059373	1.709391644	1.729356366	1.797148934	1.638635629	1.950007667	1.781630863	1.778000548	1.902814935	1.698150549	1.693889769	1.945900745	1.720551873	1.67416504	1.861121988	1.757182401	2.114391413
ANO10	5.66891246	5.437949145	5.229619328	5.024595228	5.547600503	5.586817358	5.946832719	5.835276469	5.117622919	5.599454785	6.057260468	5.121326915	5.825091495	5.49276411	5.590262382	5.430264367	5.901035301	5.378790703	5.683010845	5.781059008	5.463337212	5.183321541	5.382896045	5.00775778
ANO2	1.576788729	1.324964689	1.288963202	1.244771083	1.51224897	1.299110073	1.652894682	1.223326118	1.413342766	1.321784752	1.124822729	1.462605064	1.405205361	1.377509473	1.37857167	1.565342307	1.427110323	1.195903725	1.337758563	1.222721338	1.548570372	1.242192041	1.242000899	1.353071649
ANO3	1.152209947	1.066620123	1.169777958	1.312227799	1.084268711	1.295544455	1.200169693	1.288533338	1.308609247	1.218172116	1.452634152	1.113589732	1.099179592	1.217331594	1.010994774	1.440563394	1.308506803	1.371990698	1.15724456	1.307021951	1.10526786	1.382716927	1.157965298	1.400971227
ANO4	1.576858244	1.514271738	1.533074717	1.416302267	1.434938128	1.710697061	1.62947589	1.480793346	1.313918888	1.406402776	1.346962024	1.676477073	1.487407249	1.397619341	1.645671197	1.692590111	1.302555389	1.478896498	1.451040503	1.527816286	1.574119398	1.64791607	1.355613596	1.930510341
ANO5	2.127652066	2.055175437	2.250742705	2.409038028	1.795722331	2.024137546	2.097301986	2.041712658	2.216810318	2.236381278	2.184848312	1.981132998	2.379267255	1.988686282	2.085107304	2.025460481	1.963239709	2.482215747	1.888846169	1.973456864	1.664857272	2.048483252	2.34469116	2.22518754
ANO6	7.452640574	6.749450939	7.280069573	7.114305124	7.043047571	6.715495167	7.347021378	7.112912107	7.036084368	7.226699913	6.560551295	6.71444642	7.091727039	6.953956998	7.321682146	7.309161266	6.975066568	7.35856064	7.034771405	7.476907919	7.835512994	7.230369282	6.733813316	7.312887569
ANO7	2.463443228	2.070853553	2.187582757	2.301440055	2.496752869	2.39842224	2.472791588	2.469320291	2.376355552	2.356805513	2.035859094	2.463891198	2.403557899	2.348570206	2.424396755	2.258356641	2.641521368	2.647097231	2.269889204	2.68379634	2.510376356	2.546329462	2.481245571	2.616852802
ANO8	1.87100888	2.061681976	1.947336819	1.846380249	2.16167628	2.052023133	2.156142036	2.157726894	1.975282746	1.991464172	2.097539797	2.105787689	2.13368727	2.018436571	1.973868507	2.038215607	2.051902674	1.885055001	1.91966809	1.946791152	1.978962951	2.032945762	2.177220916	2.108141732
ANO9	2.021319032	1.987744816	2.363018916	2.251641079	2.007549413	2.165081297	2.127637079	2.097036269	2.174925377	2.181456674	2.10670411	2.234695893	2.282109872	2.416583815	2.200429895	2.057454273	2.339576001	2.08522778	2.296852905	2.136598428	2.217572958	2.078719636	1.779719007	2.071234779
ANOS1	2.744970167	3.21165132	3.115037371	2.312637213	2.821828817	2.877843159	2.703917771	2.307718089	2.203830746	2.429417835	2.360740298	2.085791606	2.409312987	2.545026508	2.406935676	2.029131649	2.235957917	2.263887439	2.069588761	2.308107992	2.278133517	1.974723538	2.47797385	2.072472175
ANP32A	7.706492793	7.687360208	7.97580592	8.026198311	7.302326266	7.867398161	7.612833487	7.90092979	7.63040883	7.827133668	7.716762592	7.228032241	8.073606358	7.683129863	7.9861013	7.378619755	7.796505158	7.982185908	8.46250307	8.374994621	7.78152237	8.305515661	8.47565542	7.977700329
ANP32A-IT1	2.970718513	2.889866381	2.986830359	2.791310517	2.588920514	2.416981839	2.668913966	2.430035367	2.125777775	2.111644526	3.084628873	2.463129135	2.436235543	2.249028749	2.450251248	2.611459525	2.525653338	2.804705707	3.142039065	3.238699702	2.520118142	2.959585456	2.767300363	3.500687839
ANP32B	12.44208692	12.35067986	12.19205442	12.41378543	12.31530306	12.18209269	12.38842472	12.463886	12.1738658	12.30223594	12.55611647	12.53652146	12.17621234	12.32815942	12.23431869	12.39355797	12.47770188	12.25043191	12.32745873	12.20809539	12.3441897	12.33118173	12.35758947	12.27090073
ANP32C	1.453187659	1.731827486	1.804136349	1.561857578	1.696295791	1.866653776	1.942846408	1.692368452	2.026123171	1.853371488	1.945059999	1.85458444	1.502585241	2.136062472	1.866250195	1.520932466	1.404642464	1.685560049	1.620193515	1.625969465	1.757859326	1.693507555	1.689619133	1.736363542
ANP32D	1.780047765	1.975619152	2.171072539	1.783015854	1.937194839	2.010398324	2.035947429	1.673732495	2.003346257	1.92630593	1.459547849	1.818684681	2.226707414	1.894142971	1.842722585	2.067325247	1.969831984	1.80108111	2.075221515	1.831534927	1.821090445	1.748114528	1.950993123	2.318736258
ANP32E	7.863539007	7.001993515	7.688419718	7.783164672	7.571509532	7.441042834	7.896248285	7.852458199	7.874695266	7.762191188	7.778525557	8.360790111	8.1136022	7.584241527	8.002086022	7.752588488	7.985828989	8.42583101	8.143740265	8.078494583	7.893360476	8.230478378	7.90601818	8.052580164
ANPEP	2.868510936	2.207209472	2.598465465	2.044410256	2.911609028	2.238424894	2.77025218	2.500975588	2.600050066	2.211996884	2.461489896	1.898252384	2.588471574	2.349025191	2.686559327	2.576342013	3.39453821	2.408360326	2.524636942	4.005419751	4.136480261	2.920502882	2.484966289	5.919794996
ANTKMT	3.427462789	3.611574289	3.762732494	4.031367565	3.4925441	3.506529808	3.653446115	3.901254196	3.361677049	3.418115587	4.136845928	3.299829052	4.540209724	3.629177084	3.539325122	3.747668059	4.017765508	3.830785978	3.775235789	3.714489737	4.28000915	3.512248542	3.752335522	3.567069304
ANTXR1	4.046829398	4.845818504	3.891068022	3.62745297	3.827581107	3.631757279	3.765601494	3.932991033	3.709878948	4.079876332	4.036869589	4.006216865	4.10313982	3.398599088	3.507409783	3.645619596	3.957460111	3.704471083	4.10337565	3.870272673	3.862964426	3.723707106	3.452389005	4.46242178
ANTXR2	3.525706848	3.562083503	3.520098394	3.683685952	3.620316553	3.167050025	3.388304117	3.432007846	2.90020707	3.33863747	3.268379112	2.965426871	2.974021938	3.333204211	2.902830125	3.265691323	3.106092297	3.690361559	3.449945799	3.705038102	4.01173627	4.419128808	3.984777055	4.694089368
ANXA1	13.2721798	13.1756948	12.98769436	13.04740094	13.46230661	13.32809548	13.28095595	13.12104001	12.95295816	12.98951862	13.2749416	13.18238017	13.14350162	13.27458082	12.95023463	13.07550844	12.98801241	13.74872043	13.49169489	13.38245693	13.13558431	13.3648578	13.27428856	12.92762632
ANXA10	1.141842376	1.368165017	0.972829944	1.188878081	1.481897566	1.418091347	1.22172101	1.220830969	1.228748124	1.074864999	1.278845594	1.437224837	1.44513604	1.197365519	1.110923997	1.280696121	1.01845845	1.55940495	1.020653298	1.113749712	1.170736605	1.427182841	1.048972229	1.468988897
ANXA11	6.887462799	6.223764722	6.668205349	6.332594493	5.977655451	7.127554874	7.014057331	6.305652503	6.156229181	6.820737985	6.761913695	5.526471197	6.26102063	6.034255096	6.04182731	6.658433687	6.164816659	6.024399062	6.916350087	5.670815674	5.698744095	5.979510532	6.550075367	6.235637765
ANXA13	1.628985898	1.476583335	1.745028673	1.526401983	1.659980098	1.701597679	1.766412676	1.51588827	1.653158147	1.628955982	1.65372802	1.919510262	1.56693473	1.395401624	1.467580594	1.663443959	1.549763757	1.857398677	1.672485603	1.657594683	2.036486154	1.714090268	1.593264803	1.643335822
ANXA2	12.64014337	12.42984271	12.6297337	12.78828974	12.65798815	12.98605427	12.63533962	12.51778296	11.9984497	12.72044904	12.57922589	12.39320091	12.51591595	12.44844477	12.26482557	12.7910074	12.28158371	12.59635805	12.78967071	12.33542951	12.31018235	12.52971107	12.34015989	12.4880602
ANXA2P1	3.260503305	2.781464114	2.780080183	3.322579212	3.438201247	3.261837083	3.169909085	3.199730362	3.521013871	3.15429508	2.964377454	3.262897157	3.228525934	3.130146978	3.13363033	3.430586001	3.229997198	3.404944604	3.545390856	3.142744759	3.13298071	2.947118829	2.69412435	3.104038773
ANXA2P2	6.617497796	6.045886973	6.065355085	6.710224134	6.820682757	6.824686665	6.531719567	6.390350728	6.363860053	6.376359147	6.315174242	5.83942537	6.525888502	6.347012525	6.317343492	6.808338598	6.266405388	6.951511532	6.728275645	6.335578196	6.451883988	6.061564673	5.930668786	5.699938858
ANXA2P3	3.272511437	2.761016812	2.459918802	2.896550068	3.231607228	3.051076418	3.31247522	3.148427503	2.685974556	3.24172881	2.530371636	3.08211504	3.456455076	2.525433682	3.156440139	3.583886877	2.881645974	3.447296999	3.10626842	3.0018939	3.093720201	2.951462971	2.211985494	2.775238685
ANXA2R	3.141979388	3.482474556	4.19612025	4.076677884	3.760285621	3.102210593	3.320294732	3.744197181	3.657202308	3.882126253	3.398436903	4.114404803	3.218000099	4.285350955	3.565362489	3.280873689	3.715850044	3.173604249	3.549800856	3.599010527	3.281393047	3.594738704	3.83664887	4.111682602
ANXA3	1.454221114	1.551367715	1.474097348	1.194899646	1.325450223	1.668744702	1.119799116	1.410540251	1.402360909	1.328069037	1.367814977	1.326053503	1.106667578	1.580280052	1.377707209	1.426561463	1.193256447	1.395080187	1.485209753	1.18148381	1.18161673	1.165896791	1.412375261	1.487123679
ANXA4	9.41907977	10.02992965	9.962389308	9.544344677	9.055480503	10.39833291	9.20649086	9.487961729	8.978274984	9.72910724	9.808530003	9.248529716	9.465782611	8.851842733	9.34889655	9.573735609	8.31618821	9.484564002	9.983210967	8.782084581	8.984198452	9.125229264	9.318395614	9.467133778
ANXA5	12.46191522	12.51465817	12.57159087	12.78406265	12.56513367	12.51810573	12.58156543	12.64528353	12.1999562	12.62623144	12.48842946	12.54911688	12.2384806	12.56585114	12.41945199	12.51400504	12.35709117	12.96312422	12.54408228	12.44120704	12.1657107	12.76014633	12.67174424	12.2907793
ANXA6	4.396107103	4.762837427	5.684742998	5.867361148	5.173782626	5.161182751	4.896485387	5.232463182	5.178179006	4.779892084	4.526710515	4.947036165	4.344085529	4.97579146	4.651628939	5.051138271	4.364111563	4.751354285	4.700095495	4.906541405	4.596495789	4.851365379	5.376401894	6.57721389
ANXA7	10.69114146	10.93271096	10.65020359	10.56211301	10.78215387	11.0867548	10.65116939	10.96100515	10.56312869	10.55779642	11.16408373	10.65528584	11.1240241	10.10655178	10.50242867	10.59316641	11.02477007	11.2242682	11.1962663	10.93973075	11.08320787	11.03944154	11.0585628	10.59688432
ANXA9	1.708279255	1.642422717	1.698810301	1.599705527	1.773764095	1.622556186	1.95127557	1.830355741	1.82812007	2.004466043	2.047949016	1.785087427	1.703313801	1.993371729	1.74716674	1.966235407	1.836373872	1.731465966	1.725594681	1.862182039	1.925472291	1.744047585	1.870599455	1.596582882
AOAH	3.026307143	2.721629606	2.592698778	2.942716768	2.857243208	2.757205208	3.303273529	2.775361572	2.522144798	2.879399644	2.685451078	2.828323079	2.853099364	2.984479332	3.044423228	3.243182196	2.884025798	2.454560836	2.823406296	3.013034997	2.885319906	2.76017784	2.931637168	2.677829972
AOC1	1.329323477	1.517152088	1.764359386	1.548520184	1.592691575	1.596557393	1.750433111	1.597073076	1.445103177	1.752591463	1.744185559	1.874424991	1.538993583	1.653163349	1.726073866	1.7788805	1.810616223	1.500412032	1.537300741	1.41874418	1.626033029	1.557517967	1.633081616	1.734419127
AOC2	6.560301986	7.73867071	5.817641891	5.77048456	7.852347113	7.410488389	6.376326721	6.264024469	6.580071903	6.33296102	6.754548772	5.765856427	8.103728523	5.170386803	5.019490897	6.915427136	7.682694267	8.172130839	7.673816189	6.935874585	7.101608162	7.472412223	7.104733113	7.574612492
AOC3	7.928703318	7.323566534	6.869899645	6.960587436	8.518658713	7.680720768	7.620491446	7.683936342	7.24327738	6.34921132	7.233181227	6.092404718	7.9276507	6.332084192	6.750236812	7.170364482	8.219874773	7.823181415	7.178878508	7.448999383	8.320024639	7.668990263	6.888954022	7.514055174
AOC4P	2.807998269	2.604714637	2.67206619	2.740827421	2.875788632	2.906767018	3.121002074	2.907614796	2.945880928	2.800359894	2.658719229	2.843265353	2.881105254	3.235509588	2.784446818	2.800063699	2.738521372	2.905761118	2.694575242	3.145110634	3.09487384	3.041231966	2.624338632	2.931892823
AOPEP	8.675195932	9.182790126	9.483956594	8.71926198	8.930183564	9.25794927	8.615585521	8.651568825	8.800855142	8.353856252	8.874724623	8.845999827	9.054957395	9.13393815	8.806640581	8.882200568	8.744660308	9.34609319	9.451993079	8.534481208	9.072461347	9.173240475	9.40056242	9.459993845
AOX1	3.847141696	5.294992941	4.487183912	4.58472377	4.840265817	3.56013298	4.165419929	3.897548941	2.687581729	4.039458451	3.934566365	3.296152333	3.153197258	3.561103153	2.843616806	3.246838699	2.94410469	3.45766156	3.532027417	3.14441502	2.866113725	3.14834113	3.023749319	2.834844663
AP1AR	7.812921272	7.163582818	7.307253711	8.254787268	8.293869399	7.349949878	7.327298677	7.548048442	7.964758499	7.819254725	7.959179927	8.199967321	7.153035923	7.60231831	8.044224075	8.222114952	8.160989041	8.863727015	8.061706499	6.742700833	8.254146583	8.011741292	7.894835409	6.951985337
AP1B1	4.092924109	4.310377602	3.990161389	4.299672387	3.859333081	4.605360428	4.334362249	4.387022801	4.016036774	3.751315852	3.885114536	3.875151998	4.15084209	3.962023908	3.806748045	4.166007379	4.173397333	3.935422672	4.291245333	4.299701177	4.206060505	4.366263416	4.018141237	4.372444718
AP1G1	7.450757699	6.921473754	7.473065522	7.945458471	7.346010303	7.163310885	7.67304634	7.136524318	7.04177874	7.288211817	6.568497521	7.473334715	6.924237973	7.393309438	7.346329656	7.307624209	7.077331447	7.058881954	6.404293564	6.749371622	7.087794024	7.35821252	7.575389343	7.586960418
AP1G2	3.225284569	3.969522289	3.656111692	3.131965998	3.610055957	4.13732147	3.512498178	3.584432492	4.080793246	3.398440402	3.344705522	3.696452061	4.075121029	3.323103015	3.508207496	3.952630742	3.46080849	3.846611063	3.597615465	3.772326154	3.88216918	4.018210726	3.514988439	4.85707578
AP1M1	4.021378421	4.615341531	4.475111953	5.342072959	4.190302382	4.755456201	4.26217384	4.109377958	3.747762007	3.906985134	4.307146422	4.095257942	4.498592176	4.787503672	3.90928488	4.250835834	4.276119264	3.95954041	4.446373001	4.678259429	4.151542439	4.242647705	4.185202526	4.249607892
AP1M2	1.86012578	1.786549799	1.741831654	1.745792496	1.823071573	1.913144876	1.863536078	1.882755124	1.962522318	1.842265001	1.516018774	1.870394886	1.897277954	1.911466416	1.848485465	1.883032907	1.84840675	1.7799371	1.856823036	1.79927712	1.870827261	1.848448365	1.834419663	1.89330196
AP1S1	2.249548292	2.477694994	2.2461049	2.151549501	2.472416507	2.341268384	2.462890468	2.444778485	2.309267363	2.325281946	2.224931803	2.434844799	2.275908728	2.37838128	2.270225723	2.299534629	2.403994423	2.387586866	2.486413169	2.395533015	2.319745443	2.524978709	2.499090924	2.31192428
AP1S2	7.181228731	6.668217627	6.744630727	6.163284058	7.176057302	6.56863795	7.682586324	6.681369237	6.199773448	6.774391641	7.466171489	6.890308596	6.818471524	7.691097145	6.171979166	6.498236009	6.940523694	7.360160288	7.314538908	6.857979053	7.262304903	7.315061573	7.010988446	6.92802984
AP1S3	1.764739597	1.919723149	1.82590847	1.76077679	1.799683814	1.875372889	1.837864744	1.859343167	1.852762919	1.615706238	1.64269112	1.629068578	1.749277103	1.951218765	1.870101205	1.719803954	1.993151395	1.822164037	2.027634737	1.708189432	2.007913828	1.730866352	1.782942447	1.923595996
AP2A1	2.203790884	2.369685499	2.453274682	2.113020285	2.264183302	2.28342566	2.403064134	2.408620274	2.347815257	2.160494674	2.248090377	2.223674869	2.687997193	2.374411677	2.260936454	2.301177475	2.295651186	2.068757142	2.35021527	2.415322576	2.330126107	2.429516599	2.110142557	2.619930273
AP2A2	5.54741253	6.199719675	5.517878851	6.521195773	5.59257966	5.741382272	5.551648726	5.969417176	5.444534053	5.578041897	5.772712572	5.434366738	5.269782056	5.458590307	5.595148021	6.009522668	5.26986886	5.622742718	5.672121885	5.397797862	5.344817888	5.749535853	5.35540304	5.992075868
AP2B1	5.258913723	5.554238495	5.68888166	5.377904895	5.433890418	6.163862262	5.265481909	5.39911046	5.537248661	6.289481234	5.945868312	5.550500789	5.153906231	5.247065615	5.689391787	5.884654284	5.528379689	4.749845047	5.328239097	5.282076826	5.153513443	4.732962355	5.108800876	5.552965527
AP2M1	5.904983672	6.414582718	5.902531054	6.664613356	6.429882529	6.914562937	6.005167329	6.07766213	5.692073532	5.605896002	6.184907094	6.511099822	7.221379135	6.286756036	5.575759796	5.578760239	6.42168256	6.395424879	6.883465301	6.62465373	6.09178838	6.783921208	6.558497166	6.027872652
AP2S1	7.12832052	6.78617803	6.512095764	7.246068431	7.31380967	7.502641775	7.320396987	7.068125343	7.516778616	6.466859092	7.353449585	7.531194819	8.420979726	6.858175774	7.188717457	6.729060523	8.224217192	7.226988547	8.147932982	7.902887561	7.68928755	7.748382866	7.811960402	8.050146061
AP3B1	6.3737841	5.536267678	6.16554027	6.487527307	6.402152807	5.845849935	6.487363811	5.67275752	6.078166053	6.159803208	6.563233772	6.05226425	6.267547368	5.79893017	6.245173618	6.395572289	6.280668906	6.739678044	6.697070701	6.654170148	6.631099008	5.937037219	7.01878125	6.469832429
AP3B2	1.906022476	1.879337167	1.835937005	2.027981668	1.719579599	1.810115465	1.941644135	1.771455953	1.770137327	1.649357696	1.743326418	1.699479215	1.737287281	1.718066459	2.00192008	1.811639795	1.815357546	1.584511213	1.776508086	1.796688642	1.811632447	1.563846202	1.779108612	1.636253562
AP3D1	6.998298588	7.13846728	6.761335448	7.454939746	7.342137491	6.961478459	6.992445063	7.637371582	6.919549573	6.730401299	7.231768134	6.949059169	7.508123247	6.665230085	6.538329735	7.087556578	7.283859575	6.725475085	7.180180241	7.008041509	7.057017633	7.265289903	7.964103758	7.382835408
AP3M1	4.096964363	3.984735629	4.026910197	4.096944774	3.895681653	4.838006947	3.959352878	3.941065516	3.728330088	3.855789909	4.427519467	3.976747169	4.148506857	4.181477358	3.805637224	3.616853597	4.301315675	4.846706326	4.421126923	4.498138592	4.346900678	4.438930961	4.986804555	3.705239435
AP3M2	3.424677083	4.629860796	3.977669761	4.768248638	4.063545776	3.792627954	3.500940199	4.547197553	3.843830332	3.972441783	3.83940279	3.699555362	3.227396632	4.056891544	3.825217646	3.744020723	2.912484364	4.045346367	3.462884251	3.368564384	2.996383947	4.227490467	3.562945775	3.698714682
AP4B1	7.044617599	7.955696689	7.855947353	7.48364903	7.047878498	7.530765287	7.268780621	7.69472821	7.293267355	7.741707822	6.876342567	7.250554023	7.131221597	7.393196484	7.493161178	7.791925785	6.47027172	6.541562821	6.535786935	6.295651496	6.541183472	6.888649406	7.316661052	7.307148477
AP4E1	4.252014247	4.001530059	3.871095434	4.049300318	4.1553774	4.078926723	3.955385811	4.135390621	3.918381606	3.645674099	4.498407485	4.052797355	3.70068466	4.082736346	3.967055767	3.760352163	4.187941495	4.568444312	4.552298264	4.116888851	4.414836061	4.514727296	4.710247775	4.263413666
AP4M1	4.204446425	4.864022306	4.081190924	4.10750204	4.346603264	3.985187039	3.962797543	4.283757272	4.012375467	3.973898813	3.996137691	4.42600029	4.442129934	3.798368614	4.183031767	3.83957005	5.020632862	4.328667961	4.271440487	4.357705755	4.185343402	4.877256628	4.222890406	4.329544951
AP4S1	3.643880411	3.528940725	3.755854612	3.68235872	3.467493255	3.91052063	3.584960161	3.610284194	3.746042827	3.459832147	3.810364418	3.740691508	3.472174572	3.962657976	3.429583437	3.552452561	3.545500067	3.840971193	3.916518989	3.604561965	3.631423387	3.655387757	3.951600148	3.672646548
AP5B1	2.068232232	1.890780743	2.226138595	2.151422073	1.942027529	2.24307065	2.301882916	2.30444495	1.967185484	1.980221217	1.996432181	2.213761162	2.205377542	2.58574078	2.179543482	1.936070215	2.318928319	1.99514191	2.21296294	2.102140974	2.178036347	2.469770304	1.914362126	2.156202688
AP5M1	7.283747177	6.567888348	6.840562509	6.928658676	6.832582445	7.290577563	6.905384481	6.911230855	6.520138698	6.46198129	7.479196181	6.751088463	6.755626683	7.301827245	6.491887455	6.201345268	7.126151823	7.688513794	7.707366743	6.483571945	7.09584106	7.588490264	7.832001589	6.274812721
AP5S1	3.944010857	4.884305677	4.780980434	4.061444039	4.411570765	4.749428401	4.865125473	4.439679563	4.17635795	4.986116523	4.413315238	4.892672009	5.179963942	4.050494807	4.352826073	4.854959783	4.437409669	4.551766913	4.280909636	4.484063933	4.290663036	4.248872958	4.170464586	3.843813021
AP5Z1	3.923765695	4.188004064	4.293659662	5.157418775	4.056224527	4.073510901	4.124667638	3.781184434	3.488178445	3.691539913	3.709651233	4.133975047	3.790700776	4.441554237	3.924356865	4.190211765	4.259768601	4.018072467	3.839553965	3.483170622	3.821939299	4.098979864	4.622817231	3.890127575
APAF1	2.761648315	2.691696539	2.774147213	2.773056633	2.529363233	2.493960388	2.738547081	2.636986547	2.836169825	2.978830184	2.540501807	2.683064183	2.538514333	2.49640361	2.684468059	2.95025309	2.809152264	2.505744712	2.516716549	2.801673281	2.895388574	2.419138982	2.541613491	2.454805495
APBA1	1.976379161	2.073107131	2.127153897	1.967950294	1.99855757	2.130784821	2.087227499	1.94906885	2.0150963	1.980726928	1.845759428	2.016217687	2.16912543	1.84443787	1.815192391	1.942675539	2.021040682	1.937502553	2.037864396	1.99015058	2.026693963	2.08444673	1.993019707	1.942215259
APBA2	2.110010488	2.096303893	2.193010366	1.851657031	2.00540441	2.043518955	2.063782793	2.025342339	2.153494078	1.965821994	1.982953639	2.310496061	2.186806219	2.233936295	2.045282347	2.27826228	2.41756774	2.110405653	2.113749588	2.117866175	2.170958983	2.029845116	2.021788962	2.345684691
APBA3	3.750613742	4.183799339	3.501331228	3.681703995	3.54379332	4.120375894	3.753906597	3.962068144	3.875885345	3.698127337	3.957616306	3.780461224	4.213833005	3.917264401	3.584756504	4.461191752	3.963978751	3.890115945	3.425984937	4.134826097	4.022983882	3.791923332	4.229483842	4.51728998
APBB1	3.205787711	3.121308143	3.264616708	3.37990945	3.085653896	3.227779295	3.378173873	3.156619333	3.643642446	3.163522564	2.767758802	3.421144809	3.141906498	3.277091032	3.329998672	3.10474862	3.66635131	3.030276771	3.310578017	3.449263415	3.086532078	3.175558433	3.138906982	3.911859801
APBB1IP	3.800162437	3.351510576	3.858275528	4.488877355	3.656696601	3.585288125	3.624905474	3.226477594	3.697366155	3.665995512	4.352282548	3.91530676	3.460280887	4.766043442	3.176062566	3.293406243	4.271474045	4.738319008	4.331372541	5.149006414	4.39084769	4.549628546	4.100995121	4.189584457
APBB2	4.688763195	4.558938249	4.779880626	4.678291317	5.013785337	4.712519511	4.824899785	4.841667266	4.803064146	4.763546522	4.738650787	4.231713442	4.79388669	4.263042566	4.749988377	4.776844683	5.256178227	4.453766074	4.379055337	4.702248968	4.790620222	4.314761049	4.768608514	4.364667311
APBB3	3.030061765	3.979411558	3.682008453	3.857106874	3.356779251	3.014371565	3.290915086	3.402232264	3.545364765	3.711368046	3.447001945	3.552054413	3.265946071	3.592507367	3.662980416	3.841563192	2.905335842	2.792469354	3.196033205	3.101719491	3.170969484	3.0078836	3.190285955	4.01408462
APC	3.64046133	3.263653601	3.76562778	3.942608793	3.263862159	3.647325658	3.428239088	3.324251929	3.232131316	3.504922675	3.757295131	3.507309002	3.572407729	2.804805582	3.447270026	3.30585324	3.306239289	4.303896289	3.849144162	3.559039736	3.404551683	3.672413745	4.196604578	3.338772782
APC2	2.039217104	2.127172296	2.253380018	2.246393613	2.379893457	2.062964027	2.369522878	2.355798145	2.237209991	2.178405638	2.152128235	2.580154253	2.202754095	2.410733375	2.442649787	2.189828632	2.20992601	2.010217286	2.30385063	2.141367813	2.17443901	2.242526514	2.131109181	2.188421443
APCDD1	2.720401317	2.609820362	2.156349362	2.108858649	2.552959858	2.571684625	2.22553165	2.303039509	2.147652788	2.267658748	2.113156083	1.997862256	2.185711486	2.062056473	2.225681163	2.250379387	1.975223011	2.137193738	2.22440451	1.889431091	2.012166528	1.93821504	2.149410238	2.107749331
APCDD1L	2.647629042	2.511788942	3.102211432	2.262046699	3.415116677	2.861337426	2.891656548	3.086666687	3.654319282	2.623562037	2.553409874	2.549225467	3.230877395	3.003141357	3.994347596	3.407557873	4.330300347	3.537603894	2.477100149	2.69585655	7.228501725	3.639161294	3.168662991	3.199188575
APCDD1L-DT	1.872945017	1.607590657	1.857929344	1.913274499	1.941927165	1.724346847	1.912455529	1.853216602	1.880167677	1.823183444	1.866694602	1.952701836	2.061895084	1.896726843	2.001777207	1.869104748	1.997692699	1.839162606	1.978830146	1.918072547	2.075767638	1.910809291	1.746475908	2.166471646
APCS	2.441010654	2.658589728	2.579680498	2.36285404	2.450758472	2.523831887	2.615591194	2.508423766	2.913894866	2.521916824	2.567286151	2.68610553	2.899749102	3.021356877	2.70003894	2.783274944	2.598905097	2.638861874	2.949955207	2.696130311	2.501616243	2.806163111	2.249523751	3.034226195
APEH	3.608277526	4.663952988	3.518229078	3.869379669	4.028234258	3.865601147	3.341022352	3.814780936	3.495205935	3.23350643	4.632142545	3.421733557	4.734250738	3.431624182	3.274460744	3.577463729	4.143093938	3.934553151	4.441487611	3.912098675	3.818634095	3.790580237	4.459763266	3.746117605
APELA	1.685231408	1.678544028	1.653331184	1.600158075	1.51879324	1.640809439	1.605976915	1.482608296	1.648836917	1.514359968	1.394116808	1.879105873	1.833417872	1.550904779	1.265687989	1.890942432	1.9640852	1.665208417	1.738428276	2.034231273	1.689647802	1.544307194	1.855692992	1.806301161
APEX1	7.799601084	9.300079713	7.953539168	8.349211471	8.377114373	8.839739673	7.966074342	8.277273246	6.981612709	7.843811935	8.356279802	7.886275778	8.803876344	7.93036438	7.336745069	7.1014519	8.381105961	7.816426756	8.648192152	8.015240298	7.810551172	8.139496519	8.289390858	7.63780573
APEX2	3.567263184	3.419052783	3.455073047	3.930843062	3.519533338	3.731133418	3.57016875	3.396374252	3.48015042	3.390589666	3.49547554	3.946393846	3.747503066	3.658869053	3.414775689	3.715932618	4.035747407	3.68115548	3.825454935	3.641140474	3.388533604	3.666575494	3.473585704	3.243039501
APH1A	5.519118673	6.055917981	5.417914996	5.739637486	5.678942151	5.90322226	5.751233023	6.062298784	5.569255103	5.597925851	6.128063398	5.451403183	5.977759875	5.409074446	5.738545867	5.398212988	6.529654217	5.415008385	5.981406889	5.725457629	5.822966271	5.806793848	5.594531001	4.926074655
APH1B	5.059425115	5.771374311	5.334745391	4.413545386	4.698594113	5.042948676	5.051508173	5.594233563	4.658873138	5.547274267	5.581794308	5.343349335	5.382776198	4.84181142	4.874468973	4.831316355	4.642305266	5.281836562	5.003093102	4.804525898	4.602508172	5.256186061	4.813443801	4.432392347
API5	6.019584461	5.907371887	5.824400309	6.516187386	6.22121755	6.292240901	5.885067498	6.221134405	6.521093313	5.823058832	6.164888944	5.927650418	6.147008157	6.025310969	6.511409119	6.419154002	6.356379006	6.516177497	6.377973118	6.444584295	6.322337586	6.152371248	6.157121295	4.952866082
APLF	2.435265181	3.066882286	2.040394711	1.99299249	2.698800956	2.552248949	1.999997505	2.139054934	2.346791823	3.023032922	2.654408969	2.461067942	3.693716971	1.981291116	2.712416845	2.501545399	2.239901868	2.897588495	2.749864539	2.272868122	2.936231596	2.158287592	2.459528576	2.177571343
APLN	2.58153786	2.992062433	2.949894274	2.876210747	2.642120269	3.107129442	2.824881599	2.617154472	2.79189631	2.736417343	2.56214273	3.073112528	2.751920062	2.754906553	2.790159696	2.712480867	2.376989981	2.492804925	2.665788522	2.660628549	2.87628862	3.125788325	2.659233342	2.839979495
APLNR	1.732704187	1.757018852	1.75088601	1.836128684	1.836083997	1.4578884	1.688982384	1.406396952	1.847089788	1.72237508	1.592179137	1.742960641	1.468566386	1.91012496	1.754388651	1.8979168	1.859498836	1.427687565	1.896835843	1.969885255	1.749609407	1.580700189	1.405296934	2.378946786
APLP1	2.267425795	2.103706627	2.029866221	2.261393398	2.145001526	2.100041352	2.332800954	2.102265635	2.413798375	2.036751283	1.993200609	2.151416575	2.245140053	2.773016933	2.135448535	2.261316239	2.638323771	2.211730967	2.408053486	2.267720531	2.415153864	2.19544357	1.893368823	2.337778034
APLP2	8.468475944	8.68875321	8.402891466	8.665475631	8.800430845	8.745740757	8.861791047	8.184172415	8.210628423	8.487805449	8.551345272	7.770369844	8.410413617	7.936228799	8.268280546	8.108575718	9.200042375	8.038727136	8.230338245	8.282911978	8.636217894	8.52964575	8.009582966	8.531120313
APMAP	7.696468465	8.214783099	7.932968646	7.862051756	7.622437242	8.506977331	7.926346587	8.173337604	7.400148116	7.597587235	8.276699949	7.037617566	8.156887586	7.898313843	7.218194934	7.575073098	8.36777648	7.718083348	8.33143345	8.002308969	7.983123912	8.090983009	8.34243048	7.157909078
APOA1	1.962571171	1.967321933	2.243001444	1.976187786	1.993069955	2.189972411	2.295095845	1.852686391	2.255161791	2.163304699	1.918662312	2.01766172	2.08492963	2.19945218	1.958459581	2.220178099	2.245418053	1.99590607	2.086998114	2.038732137	2.202590339	1.979638727	1.792172086	2.476659435
APOA2	1.730865644	1.639027887	1.615916751	1.487232313	1.518628076	1.666343162	1.566549747	1.590989224	1.684794599	1.671559036	1.588354713	1.841581882	1.515803587	1.605393403	1.613246814	1.750497292	1.596354427	1.483883043	1.639575912	1.564282679	1.441169212	1.616290471	1.379840497	2.113215865
APOA4	3.103835074	3.065283456	2.934778539	3.073530185	3.258433672	3.185242717	3.571191343	3.128107266	3.396458342	3.140299267	2.983609145	3.21707114	2.980863815	3.583597531	2.975208666	3.103248629	3.246999435	2.859830096	3.21731771	3.358539925	3.119782532	3.389283693	3.132360408	3.197709809
APOA5	2.239421568	2.20531499	2.213890121	2.182502078	2.216272373	2.239355289	2.148121711	2.115448394	2.325639147	2.169191072	2.126936135	2.351803678	2.110477682	2.170954411	2.249326802	2.170455732	2.412853462	2.165667456	2.222802463	2.281602292	2.307429942	2.245660681	2.269977161	2.43379833
APOB	1.68824362	1.790481329	1.902685794	1.671841031	1.675876091	1.697587788	1.703521701	1.842633007	1.90555958	1.651817764	1.834692297	1.982641765	1.782680347	1.680382245	1.719356846	1.795537498	1.633412284	1.801091009	1.711071093	1.909621421	1.802548126	1.699821799	1.713928702	2.041754423
APOBEC1	1.494332422	1.489817764	1.451977519	1.657664796	1.714191665	1.836300739	1.61874959	1.656617313	1.626626941	1.593598517	1.25480247	1.425254899	1.443992009	1.927145693	1.581550811	1.731263008	1.883218065	1.522910633	1.577739095	1.778888792	1.436553567	1.520528832	1.498022268	1.798571683
APOBEC2	2.391175714	2.049021188	2.495285229	2.562043335	2.265855482	2.324085765	2.344226761	2.262556027	2.79256394	2.297654109	1.975411716	2.653743112	2.274707213	2.592461673	2.229564196	2.067896264	2.266402964	2.468227282	2.276411028	2.322967039	2.339609368	2.239094337	2.384106325	2.303686544
APOBEC3A	1.530442765	1.724005335	1.594274702	1.879023041	1.839887223	1.432780791	1.748131445	1.820003083	1.830764091	1.644919343	1.666396517	1.968331511	1.81230768	1.406645405	1.930391166	1.653265308	2.080073637	2.101630199	1.504215002	1.601184322	1.624910993	1.940577973	1.337183138	2.112755283
APOBEC3B	5.342074136	4.991156603	5.424557648	5.001248237	4.210139615	5.213390908	5.704926813	3.595286641	5.783336725	6.309495999	4.835410559	3.944666209	4.210828421	3.620813694	7.428434388	6.106124183	3.697680068	6.28784544	4.324939483	3.710959959	3.03320844	4.078884805	2.908049351	2.454955999
APOBEC3C	2.647614961	3.084179117	3.091243711	3.242205836	3.003506926	2.865640381	3.141534049	3.280789745	3.354990805	2.988806981	2.873726106	2.667530964	2.803823263	2.981476521	3.087039576	2.46944421	2.599410253	2.629068016	3.061631839	2.845234999	2.858656875	3.112588384	2.645070814	2.519128317
APOBEC3D	2.676360678	2.142426881	3.057726753	2.675617729	2.568857294	2.716796443	2.976784142	2.563818069	2.891089373	2.555464818	2.409810915	2.848861026	2.689638811	2.499675567	2.87658707	3.050561901	2.939227871	2.970063066	2.770071829	3.060741796	2.446967965	2.460546012	2.253685893	2.992646989
APOBEC3F	2.045168679	1.793488331	1.979275761	2.003301271	1.988681453	1.858160163	1.682737594	1.825887195	1.502087505	2.045270843	2.279639324	1.793699987	1.871710993	1.85151642	1.745438134	1.773425735	2.307172596	2.070664577	1.90864696	1.629935112	1.731828715	2.022326587	1.850960253	1.737250306
APOBEC3G	3.859122339	3.077051202	3.146413422	3.269068916	3.229684831	3.38424593	3.62650529	2.987229371	3.666545918	4.785739058	3.263828029	3.096433847	3.563180562	3.248668718	5.780912957	4.997297023	3.000238584	3.683874867	2.878497874	2.878036743	3.160970228	3.079263487	3.272838128	2.858833158
APOBEC4	1.717676354	1.40101716	1.899836694	1.611293735	1.72109051	1.681768458	2.029163936	1.756994288	2.004300799	1.551506031	1.729824768	2.013264959	1.745230523	1.887853101	1.620570808	1.761831345	1.733672365	1.662128939	1.808816257	1.831979295	1.802067796	1.908616876	1.84298053	1.537048779
APOBR	2.200384234	2.076879955	2.437339717	2.095362796	2.213134596	2.172611727	2.107514626	2.407586877	2.001975496	2.315873011	2.078771452	2.038810735	2.328546281	2.288764887	2.141369628	2.141823381	2.427674398	2.017781489	2.189074368	2.241746152	2.23542894	2.331520885	2.103451094	1.708193904
APOC1	2.77283977	2.671045086	2.576835389	2.425376232	2.620447221	2.742560123	2.894328337	2.731070288	2.878698076	2.765997053	2.340216356	3.037184425	2.844991546	2.841654304	2.872644712	2.706074805	2.783550753	2.990346326	2.677844845	2.579314364	2.707429569	2.599590943	2.676497961	3.639361117
APOC1P1	4.569977732	3.691918139	4.810809804	4.060813711	4.175622594	4.443013602	4.417476229	4.192734547	5.512945799	4.385000567	3.994102685	5.318869957	4.176131236	4.393633855	5.605724699	5.974601048	4.325316062	4.396862115	4.411318814	4.522002993	4.78865732	4.563631392	4.251108121	5.98850798
APOC3	1.790189354	1.737890591	1.690924726	1.603362887	1.961353729	2.02499213	1.583815313	1.733206268	1.964467682	2.099106988	1.976003997	1.679167192	2.142278001	1.900811736	1.886767197	2.0841453	1.959412614	2.045098251	1.8184315	1.906932363	1.99509106	1.98478241	1.634732012	1.927175911
APOD	5.208310926	10.13589501	9.208699982	10.45795494	8.505248896	8.425211217	4.542903591	9.085236193	6.87663838	8.668024089	8.327794136	9.2941147	8.615760498	9.340175348	7.344172932	5.26304035	7.637512265	8.577677349	8.548256334	7.198273574	6.055771364	10.33694353	8.558813868	9.741990589
APOE	2.858039306	2.581317454	2.786877497	2.949503435	2.793901393	2.593980944	2.829643365	2.926727725	2.829772179	2.765414045	2.55089891	2.741374477	2.580627891	2.924817285	2.882391812	3.07595257	2.869358535	2.728953376	2.745652642	2.847284468	2.728039809	2.860216894	2.618142975	4.299955043
APOF	1.551814349	1.773924181	1.933810902	1.717696644	1.866130998	1.934351022	1.793801761	1.92317571	1.567455574	1.973396158	1.472618173	1.929623495	1.443169571	2.049723896	1.628604453	1.753992832	1.789996921	1.767740304	1.963582465	1.43073253	1.632633746	2.157793522	1.794831311	1.501842114
APOH	1.760619604	2.035180862	1.602494162	1.732128839	1.831385283	1.830777985	2.023297113	1.650548725	1.849646908	2.034224051	1.720987417	2.362635628	2.066594083	1.999354466	1.455222368	1.935338671	1.736101479	1.777549095	1.791783236	1.649823302	1.994258277	1.956422776	2.045841788	2.34768912
APOL1	2.632175519	2.751862427	2.585187204	2.978229585	2.864753543	2.539346773	2.876651412	2.864561804	3.148361682	3.010056074	2.847537272	2.902703331	2.769256647	2.8681098	3.362180528	2.729409165	3.010294842	2.972190432	2.881069463	2.853349582	2.554733205	3.075332299	2.692436672	3.298578848
APOL2	3.441487693	3.443364573	3.817474112	3.960107904	3.246347545	3.393895125	3.330617011	3.385233532	3.644381176	3.788037418	3.182637899	3.676655885	3.444482279	3.836372553	3.659678507	3.950085521	3.550035022	3.130319061	3.278248861	3.352765908	3.46059072	3.66999682	3.471459617	3.874319758
APOL3	3.483217829	4.025165496	3.82511821	3.253998612	2.990089639	3.035530204	2.844354325	3.352081765	5.138244526	3.894626969	3.804603325	3.50511938	5.127705919	3.165144864	4.709464724	4.061837397	5.007374586	3.765363453	4.144323612	5.492533174	5.694749442	4.508401491	3.171059181	4.225476553
APOL4	2.416306118	2.329363345	2.257216152	2.226970015	2.264715156	2.353764697	2.474211583	2.177386537	2.527402417	2.399813089	2.282177162	2.510840936	2.424595037	2.364917373	2.360198782	2.379123212	2.258033277	2.139307793	2.422390416	2.412354167	2.242515212	2.368631514	2.249315487	2.543032034
APOL5	2.324843605	2.001956691	2.204548025	1.923734991	2.067713966	2.082213516	2.219328811	2.187608635	2.410016173	2.168793392	2.147981619	2.438739276	2.217228892	2.172717045	2.31515601	2.230202063	2.023232981	2.182960529	2.369428954	2.207008642	2.205906396	2.131995271	2.206841548	2.673293273
APOL6	2.373887682	2.348270861	2.405026725	2.518145119	2.567545282	2.360472486	2.492484954	2.45431059	2.793675442	2.463461849	2.571664336	2.402582986	2.512301578	2.382673338	2.554167772	2.446747003	2.685820962	2.356262426	2.568764521	2.413199253	2.553611655	2.574562081	2.254283622	2.70695421
APOLD1	4.505262016	5.674954351	4.478121024	5.242385562	5.427992198	3.924636021	4.234700088	5.474030999	4.719851821	5.412291424	5.028882811	4.873423498	4.367762137	4.951244528	4.906510582	5.424122721	4.867714369	5.293615345	5.395316817	4.44975274	4.513192754	5.176420495	5.789065004	6.008116697
APOM	2.913949812	3.378113883	3.007861377	3.210661254	3.138532802	2.829497743	2.645740441	2.716154504	2.945475763	2.984376448	2.879525379	2.865002246	2.900440001	3.941010514	2.858008475	2.933130915	3.034077988	2.680525131	2.950270766	2.766775898	2.669411058	2.691840616	2.454056696	2.85251037
APOO	4.558667709	4.583117805	4.714420312	4.648000845	4.823886036	5.641885185	4.494426762	4.579778095	3.602837267	3.853027188	4.945129266	4.180208641	5.149093201	4.811296399	3.698555278	3.518410373	4.574355433	5.578216367	5.612424421	5.197159095	4.725495111	5.263069027	5.551417004	3.957339878
APOOL	4.764187674	5.167444673	4.215991045	4.116329539	4.316037116	4.65048874	4.582183391	4.46900754	4.380196862	5.014983321	5.035993611	4.095591957	4.736207357	4.251777651	4.277681751	4.729291875	4.291765515	5.013342522	4.861045037	4.381915998	4.184613818	4.231144076	4.738469897	3.762676897
APP	8.675786512	8.086377321	8.130168489	8.512573652	8.700922024	8.39938498	8.649543603	8.139265706	8.933409434	8.913133972	8.750320641	8.703545491	8.367573931	8.641229409	8.718160232	8.985018687	8.765896463	8.218934394	8.396210694	8.460431773	8.695876791	8.151487751	8.259540786	7.709573574
APPBP2	7.691471756	7.745028912	7.457739518	7.556088515	7.394155164	7.410997138	7.374127782	7.762234868	7.858234948	7.281384208	7.403035278	7.391414139	7.011758015	7.070204164	7.527537452	7.170186255	7.360190338	7.31235291	7.358207184	7.196916718	7.497843977	7.358047874	7.52931048	7.025361086
APPL1	7.001951028	6.914706564	5.730499631	6.515814722	7.019396347	6.672274581	6.791212654	7.275973854	6.585057413	6.482500575	6.973255951	7.034604987	7.185704607	5.415013128	6.591403801	6.74158254	6.672106622	7.061840582	7.732128029	7.089275372	6.983720503	6.894716907	7.119749743	4.674901394
APPL2	7.211134073	6.619132162	6.239002733	5.974228021	6.826929066	7.038186171	6.936794138	6.164804546	6.537459705	6.069734294	6.492911177	6.42145753	6.146693165	6.349229976	6.054983014	6.739501801	6.203114498	7.203581604	6.602694255	6.65806021	6.727385523	6.838611356	7.476136098	5.830691255
APRT	3.756271158	4.861644343	4.251578513	4.262096247	4.195657592	4.566473429	3.900139488	4.199550596	3.497796117	3.734903793	4.049227907	3.396143265	4.359839932	4.341987733	3.508442452	3.87420734	4.255287856	4.714540159	4.455831413	4.15163156	4.219213961	4.199346947	4.303468943	4.229420648
APTR	5.456920199	6.626020866	6.360418808	7.039082252	6.952171998	5.528053634	5.414885005	6.067631644	5.841982635	6.974457155	6.529664898	7.211758339	5.908362454	7.558310114	6.049238781	6.077995858	6.559810179	5.748102545	6.062099268	5.584633565	5.961726392	6.104888987	7.131618243	6.586908235
APTX	5.831468969	6.456443986	6.497610918	6.26754512	5.822115013	6.13049996	5.392273215	6.504840508	5.682829693	6.296618706	6.175686979	6.165576177	5.347023016	6.757672555	5.95583929	5.463203639	5.561663615	5.330214507	5.91826177	5.274630354	5.014693589	5.73713078	6.361473122	5.209089471
AQP1	2.639465294	2.062270944	2.455888617	2.16072403	2.057446206	2.445684356	3.403518891	2.283436121	2.549733935	2.509875286	1.875211655	2.223399817	2.099032714	1.791368148	2.425100717	2.48849336	2.222345072	2.101213444	2.155157623	2.404411161	2.999721303	2.145919241	1.896678662	5.589392255
AQP10	1.71336371	1.399251115	1.609806055	1.747968947	1.839775479	1.647316112	1.663330478	1.615862123	1.703995069	1.823436542	1.585570822	1.49367301	1.731789645	2.070858917	2.037286468	1.535217518	1.724947075	1.800142769	1.655156351	1.717431646	1.536333233	1.477427465	1.814462545	1.524442543
AQP11	1.831089625	1.872717831	2.07101143	1.715213021	1.945513851	2.243189881	1.876003775	2.07757834	1.937133305	1.899854742	1.980693324	2.128653027	2.254962499	1.854809672	2.063349915	1.874383302	1.683253863	2.078893879	1.976882126	2.090436962	1.982545697	1.946195919	2.137545536	1.88984086
AQP2	2.129372003	1.970348794	2.126150578	1.97975788	2.131190059	2.164572514	2.15327575	2.169643203	2.391193314	2.152003359	2.02168473	2.207474906	2.324490011	2.349179629	2.182199964	2.319735256	2.201606518	2.21229475	2.160806939	2.209022595	2.169190455	2.036126124	1.851500201	2.394089777
AQP3	3.964214096	4.442596172	4.686995279	5.302533686	4.196894176	4.891752546	4.019481029	5.158355279	5.237378126	4.781565729	4.221177911	4.680048875	4.538680661	4.965200385	4.698767176	4.568028683	5.071307974	5.026607673	4.312008514	5.236994286	4.353624621	4.762106125	4.909127514	3.739897101
AQP4	1.392310222	1.31392916	1.495043392	1.489877631	1.399652906	1.314840788	1.377433928	1.406686241	1.289617546	1.341403967	1.397978684	1.367313489	1.422262078	1.492089032	1.303398259	1.455910979	1.359782786	1.35114492	1.44021901	1.492400318	1.553629712	1.417468901	1.473351147	1.408086383
AQP4-AS1	1.27233403	0.837645626	1.277835382	1.180160865	1.228095311	1.076639603	1.144716796	1.305463206	1.072465947	1.077631061	1.137959515	1.279700174	1.12610728	1.301768135	1.37209823	1.125141511	1.264744048	1.071703005	1.174672458	1.107638745	1.25059418	1.214152211	1.15770363	1.289831782
AQP5	1.958582025	2.018057153	2.235869573	1.827296027	1.888124606	2.023747116	2.038092576	1.945214682	2.117622028	2.018695335	1.886374626	2.044461879	2.290337245	1.859818672	2.004931417	1.946926673	2.279176166	1.923060827	2.009030819	2.090450826	1.960904881	1.958427219	1.901773229	2.091944034
AQP6	2.160681808	2.080245857	2.119221978	1.906426636	2.129111071	2.195778554	2.336913999	2.277483842	2.24089298	2.023447796	1.979142859	2.224706028	2.234564598	2.155072811	2.228875394	2.166696946	2.156515791	2.0213551	2.294011051	2.272377802	2.222160346	2.166797316	1.900138483	2.37866689
AQP7	4.196826131	3.816284889	3.845670345	3.180102171	3.318396564	3.667470179	4.185334471	3.534871634	4.361972451	3.705743399	3.21413532	4.621185725	3.970354279	3.658261689	3.559514247	4.013264758	4.47819218	4.025772288	4.030839796	3.670200457	3.845219749	3.574780494	3.257563986	4.437352828
AQP8	2.206772556	2.157444583	2.180797395	2.267441521	2.350587554	2.301182058	2.085084206	2.283584549	2.176601128	2.287332801	2.044443042	2.592292712	2.395414938	2.255873148	2.317619722	2.244107616	2.462094691	2.302980452	2.430988722	2.294418411	2.343620289	2.390471624	2.079244506	2.589383517
AQP9	1.811916444	1.70689889	1.874102251	1.743940322	1.63338588	1.790257259	1.858944357	1.750244824	2.073538173	1.933096955	1.475070756	2.214205418	1.687154955	1.837206489	1.990882113	1.853820347	1.961681974	2.023449826	1.716002433	2.017501799	1.992323654	1.83414524	1.584118779	1.831310613
AQR	7.501630128	7.971691224	7.91447625	7.733157783	7.582116132	7.921316701	7.670815292	7.64746617	7.460021594	7.9633241	7.88087541	7.431885524	7.71633915	7.489111849	7.380199432	7.658718367	7.976922479	7.624155447	7.522870293	7.231241723	7.420749844	7.333809593	8.225919276	7.292353535
AR	2.699678808	2.792321024	2.494314819	2.851426908	2.740372077	2.393840246	2.551627148	2.294057166	2.388076633	2.69742402	2.04112175	2.164819933	2.254157671	2.23886673	2.321037522	2.201851983	2.642246555	2.232890085	2.541319788	2.357196342	2.142172116	2.450649276	2.299264687	2.113766575
ARAF	5.393420253	5.85223065	5.264513456	5.270392172	5.347722418	6.126250099	5.511242108	5.530615489	5.831393034	5.472497374	5.114117942	5.43694975	6.013559816	5.221108972	5.005282609	5.320372992	5.859416663	5.80362632	5.509497224	6.740089544	5.594749588	6.117572554	4.8712237	5.565882126
ARAP1	3.69917363	4.265085841	3.845653943	4.260724553	3.835287543	3.710120315	3.868075315	4.08749978	4.090416035	4.130385748	4.16500571	4.392980907	4.388800468	3.643033233	4.244983557	4.608500999	4.50461107	3.915106839	3.738728535	4.351612281	4.23780054	3.976275463	4.288769392	5.743852642
ARAP2	6.034861725	2.997826973	5.512481107	3.592305521	3.866130043	5.215889079	6.074345487	4.279795728	6.175587824	4.587157719	5.529487981	3.506286391	4.978179889	4.274971857	5.653412298	3.545236048	3.907849296	5.443427704	5.256412546	5.565340068	4.334153262	4.780353506	5.391483214	3.677049334
ARAP3	2.9551664	2.230055808	2.756670352	2.227833104	2.431003764	2.521282786	2.836756602	2.740172585	2.785440966	2.496166561	2.728161508	2.660706184	2.671194261	2.170727146	2.511229525	2.677434466	2.639554078	3.174487672	2.590225334	2.911806729	3.054182627	2.771569494	2.313783558	2.949072848
ARC	6.653020656	4.405047348	5.621059817	4.811493516	6.233157695	4.945482231	6.744184287	4.338499847	5.228614562	4.384490276	3.773095044	4.023815955	5.295286134	5.037692409	5.75274307	4.440165112	5.826340541	5.14944744	4.237235119	5.421125679	5.306638562	3.910539656	4.932608738	3.528666237
ARCN1	10.35953298	10.16745245	9.975263729	10.72148724	10.61631119	9.968142406	10.38184071	10.44505092	10.61157107	10.34806771	9.932088126	10.53410051	9.843202648	10.62840747	10.3826643	10.29078661	10.53608132	10.09172541	9.262053712	10.23701307	10.39241712	10.38772235	10.44224117	10.07007379
AREL1	4.19870577	3.750414274	4.02738372	4.649039794	4.023329355	4.184540068	3.860221816	4.052152347	3.755474476	3.62377861	4.681468162	3.427217361	3.91343218	4.368901356	3.627578669	3.932802331	5.239178483	4.843245702	4.270844464	4.588489133	4.743303993	4.586684356	5.295088955	4.705664805
ARF1	8.957231321	9.197405298	8.624789126	9.074907845	9.173026293	8.739156274	9.107725391	8.933495222	8.873128922	9.062866938	8.458127221	9.431216511	8.601800622	9.347566744	8.764323162	8.602839273	9.467316753	8.490256689	8.390263521	9.091738648	8.755227235	9.22879857	8.948408519	8.476673078
ARF3	5.101554136	5.643891018	5.415746271	5.281413498	5.310742327	5.769807035	5.190440171	5.567824728	5.165502676	5.148540867	5.66306066	5.424805916	6.122641236	5.613340621	5.032605845	5.23333358	5.595141474	5.816166741	6.033763055	6.057266735	5.492468466	5.610244977	5.466725792	5.305982162
ARF4	11.92657301	11.73658182	11.69297031	12.16238806	12.26829244	11.79840456	11.99590949	12.20917047	12.09039873	11.76525593	11.77906506	12.27512256	11.69908326	12.22918496	12.01129778	11.94633453	12.21028178	11.99801442	11.73317628	12.04750577	12.16926634	12.13471786	12.38621754	11.36630112
ARF5	3.992470233	5.345950542	4.422641487	5.428549974	4.852280816	4.712620099	4.342554173	4.772748204	4.454203388	4.126866924	4.720804124	4.679003347	4.917863039	4.177888647	4.178895635	4.473257933	5.067212349	4.51611706	4.848978081	4.174351234	4.624788073	4.413395457	4.428024913	4.637543631
ARF6	6.184932022	5.878140256	5.716267368	6.355214564	6.278790208	6.280472473	6.317698994	6.279980512	5.993408435	5.613616012	5.960452162	5.846234337	6.129057441	5.799863017	5.567534247	5.387801315	6.515933259	5.822258222	5.774035124	5.977862457	6.15377383	5.957198117	5.914747519	5.928422199
ARFGAP1	3.702981336	4.080136281	4.222815733	5.456878	4.34651124	3.951861844	4.211945516	4.627518323	4.458992185	3.74434681	3.514330693	4.443540172	3.794857258	4.372391546	4.400867828	4.593342912	4.548126976	3.825847663	3.339371904	4.375661722	4.223718047	4.364657319	4.001371324	5.835189932
ARFGAP2	4.761247967	5.655329648	5.136470267	5.579323224	5.362049771	5.79813818	4.612868999	5.003591689	4.743671351	4.911540419	5.00440239	5.374960534	4.614705083	5.298126349	4.238408008	4.724023701	5.549808481	5.11582564	5.153468566	4.456988202	4.853101147	4.832337666	5.15119752	6.662003115
ARFGAP3	10.91721757	10.53664676	10.40212937	10.64012824	11.22982954	10.44440886	10.7896524	11.53034722	11.25104862	11.12286215	10.59989337	11.38001954	10.65578414	11.12582027	11.15125066	11.28448832	11.08551536	11.06853724	10.50375822	11.04260736	11.08423798	10.88143732	10.70092142	10.65172805
ARFGEF1	5.620676326	5.51966321	5.355250269	5.358270268	5.411979996	5.524208265	5.601221132	5.487421056	5.580836049	5.266745574	5.912833598	5.794908811	5.389705773	5.008695465	5.34763828	5.513752786	5.794712796	5.530833934	5.46249123	5.489254594	5.845607697	5.597828559	5.908675429	5.185588042
ARFGEF2	8.624807282	8.204472258	8.128754464	8.15737469	8.689550149	8.538786822	8.451679673	8.335501163	8.119202361	8.277165633	8.630285578	8.46168996	8.267717771	7.898825952	8.178602015	8.158074508	8.482038107	8.638107418	8.410423354	8.354918576	8.301619973	8.256882716	8.357905662	7.917492438
ARFGEF3	4.695480691	4.624147803	4.317773345	3.981996986	4.64470515	4.169152783	4.461112642	4.422325752	4.247585871	5.120066338	4.4127972	5.000562266	4.198152458	3.59731179	4.782837919	5.205304172	3.623202735	3.9074889	4.488914983	3.488120745	2.979016874	3.826849311	4.455333858	3.408034924
ARFIP1	6.408466119	6.977639007	6.196173622	5.787299933	6.449827262	6.450620745	6.528075697	6.540062428	6.802587571	7.147838292	6.64650517	6.524959094	6.650030018	6.433986892	6.654288141	6.305393559	6.27822427	6.470356674	6.634569326	6.333556699	6.391167266	6.436528996	6.510363591	5.421935384
ARFIP2	4.839339351	5.57255608	4.730526465	6.157511884	5.773148184	5.192454753	4.848861476	5.545864578	4.763071146	4.538665902	4.560342426	5.657622902	4.873854886	6.225938992	4.813627463	4.870574206	5.518448359	5.29952025	4.05864619	5.308170416	4.871101666	5.833025593	5.005908546	6.567453574
ARFRP1	3.250889304	3.697071113	3.561925109	3.484313643	3.364202648	3.384679691	3.752950248	3.756561721	3.440387776	3.403071189	3.503520565	3.726537701	3.701714397	3.14634142	3.279098358	3.066789965	3.7055085	3.243757321	3.678203946	3.881996148	3.568767516	3.747470268	3.639603418	3.591207568
ARG1	1.76500647	2.005690513	2.118053503	4.053519078	3.121641717	2.172991283	2.056302105	2.123694075	2.010676575	1.833306116	1.665966436	1.530832657	1.373254067	2.075487833	1.67659545	1.770927246	1.973537498	1.823258138	1.683411898	1.53953384	1.929666408	2.021837258	1.98331123	2.602492591
ARG2	6.127107875	6.999680168	6.19748596	7.026901695	7.636547212	4.861697207	6.558430171	7.16181804	5.198982049	6.786156099	5.913597684	6.711156303	5.305418286	7.253025946	5.586796766	4.703757176	6.04768222	5.430625863	4.725248698	6.140171428	5.312183168	6.35109901	6.015257932	5.810714082
ARGLU1	7.49252721	7.679333627	7.806585806	7.3987533	7.157708705	7.484609207	7.445646017	7.229599718	7.73277838	7.963792542	7.132644341	7.426205844	7.195231856	8.12862867	8.136603242	8.097104388	7.015627573	7.00484464	7.188844344	6.90852333	7.412963642	7.15130843	7.069668548	7.911089497
ARHGAP1	6.058866131	6.376373145	5.597043434	5.632904723	5.894119889	5.908244854	5.64469044	6.341584494	6.216756471	6.651669849	5.650293282	6.463535352	6.478117961	5.466651027	6.356249113	6.262255585	6.249194173	5.408164682	5.702784992	6.006544109	6.110222774	5.484728007	5.722832054	5.960860024
ARHGAP10	6.35312794	6.328385592	6.395209384	6.550665888	6.35009534	6.123053905	6.454374012	6.279125848	5.673719269	6.200407933	6.250482319	5.797708514	5.948215274	6.232898959	5.977352491	6.498162031	6.075918062	6.426073528	6.141844079	6.475182829	6.012614249	6.071807129	6.113233738	7.300049443
ARHGAP11A	1.783161326	2.517905244	1.74184342	1.869897434	1.874098705	1.629881808	1.519484356	1.904176241	1.784223826	1.746074089	1.917163052	1.671401921	1.793353279	1.544115726	1.486552341	1.703692133	1.731288587	1.446512837	1.72023733	1.79900913	1.550077018	1.587029779	1.785926851	1.753795784
ARHGAP12	5.971110434	6.524737719	6.03160649	6.156442737	7.125039557	5.434321581	5.371109176	5.810785056	6.707407154	6.554192471	6.092780332	6.765402746	5.803714903	5.875426161	6.840648582	6.97642303	5.97232113	7.506866903	6.718089524	6.347803149	6.14623216	5.798860719	6.662379316	6.503201467
ARHGAP15	1.586937892	1.482205952	1.578198855	1.559608828	1.360929775	1.429973223	1.655233081	1.556098437	1.746099426	1.578497541	1.5126353	1.413755977	1.833337097	1.484384195	1.538323173	1.672813101	1.658644311	1.347075016	1.504764263	1.681571637	1.611077638	1.468652411	1.395825605	1.555278874
ARHGAP17	7.903971446	7.393817232	7.509191808	8.084691169	7.787873062	7.622869078	7.951689849	7.993072572	7.260968131	7.108698342	7.690373443	7.290063868	7.523416672	6.934642995	7.336755071	7.481379068	7.594893207	7.330286667	7.602142516	7.438970546	7.491062905	7.917264624	7.63404402	7.789277109
ARHGAP18	3.017110235	4.485940654	2.746497659	2.801136421	3.783441513	2.887938258	3.361153723	2.994006664	2.81757832	3.892619194	2.615996137	2.588103311	2.952003688	2.489694556	3.15217328	3.333072677	2.113574564	2.493184024	2.546450887	2.634805538	2.049483661	2.337638993	2.600224737	3.23198435
ARHGAP19	4.390500947	4.854636574	4.395398305	4.165523325	4.214982289	3.727381437	4.148410975	4.425450486	4.138915736	5.149762629	3.872149064	3.962409509	3.841946622	3.890960378	4.287113907	4.433478786	3.777381765	4.003426843	3.719016135	4.317070197	3.845653512	3.937488627	4.178660662	3.649251973
ARHGAP19-SLIT1	1.368687405	1.455953737	1.403746961	1.32601507	1.686806362	1.915883721	2.017684045	1.482453385	1.71824311	1.226101844	1.312929213	1.486859367	1.807500859	1.730909349	1.313634443	1.073488251	1.676882475	1.504390002	1.401669246	1.686621711	1.654260641	1.797967203	1.080284589	1.586290458
ARHGAP20	2.487434755	3.256330675	2.633098303	2.661627819	2.871120104	2.471045832	2.458358168	2.189322299	2.623915718	2.721660478	2.578629222	2.423360093	2.524485867	2.66356211	2.619679688	2.468203427	2.752887644	2.384696137	2.317289829	3.214024537	2.811999397	2.392985263	2.357486899	3.044727675
ARHGAP21	5.981246049	4.835058765	5.828998738	5.674525566	5.410037881	4.87783822	5.518765279	5.272043912	4.879970155	4.933622086	4.991800154	5.579932282	5.769532293	5.100748866	5.466957451	4.563678975	5.475925736	4.643993838	6.003765975	5.530226772	6.073837527	4.428737946	5.533617754	5.332904641
ARHGAP22	1.957018525	2.486403882	2.363569819	2.30938882	2.133024123	2.395507225	2.336015722	2.628766281	2.214071539	2.449171413	2.473806104	2.294273209	2.343995971	2.053423396	2.217324044	2.906761968	2.555745994	2.597581576	2.551127412	2.423101721	3.321145892	2.464060768	2.115024231	2.233626769
ARHGAP23	3.211941439	3.172718802	3.212978126	2.965733049	3.159018565	3.365278488	3.42288931	3.174072825	3.343444625	3.120837386	2.945316735	3.106386299	3.157823922	3.582141771	3.200859917	3.201388036	2.909848743	2.920769428	3.115316937	3.312082901	3.277940334	3.280695732	2.977800745	3.685348863
ARHGAP24	3.662451323	5.090124187	3.655428279	2.837050756	3.964667631	2.754703704	3.419643651	3.773694215	3.352851837	3.552537415	3.307107077	4.180150084	3.438773416	3.156154937	3.203212264	2.645813518	3.303908735	4.209569536	2.746670822	3.537717097	3.251235434	4.026370844	2.89698407	3.885099686
ARHGAP25	3.895297581	5.485338602	4.141235279	2.774703653	3.554081727	4.263029857	3.398854095	3.71497217	3.503816372	4.775192107	4.897204527	4.141506693	4.04159529	3.026618864	3.569106695	4.229647299	3.829206988	3.789352525	3.815522909	4.203828222	3.210597513	3.414419596	3.666231888	2.933756119
ARHGAP26	2.639128492	2.577945254	2.423043518	2.341913926	2.814017312	2.552863268	2.565794728	2.281903503	2.608993644	2.448127253	2.409167626	2.44892652	2.571125999	2.316574884	2.594726915	2.445243252	2.524450704	2.794916562	2.493619138	2.156367129	2.492745902	2.336229182	2.401572383	2.890494802
ARHGAP27	2.524478736	1.744182486	2.15591651	2.295230834	2.285142203	2.223828746	2.649010146	2.047254637	1.972548327	1.962725267	2.437047212	1.934539562	2.037495181	2.30668059	2.223280818	2.077272224	2.207933022	2.119599674	2.149756458	1.879936241	2.116448305	2.079754147	1.641643385	2.187176215
ARHGAP27P1	2.801840188	2.726916478	2.891050284	2.726593872	2.674336112	2.546807418	2.767706881	2.769726302	2.561466783	2.59189315	2.562863554	2.537988974	2.94542517	2.859849042	2.619126641	3.082976611	2.762693617	2.557750596	2.702457047	2.7204518	3.170804796	3.012050385	2.323396997	2.527332417
ARHGAP28	1.452563372	1.26774434	1.613864524	1.45766015	1.63284704	1.817354552	1.667906532	1.401429839	1.441497337	1.549976739	1.489807451	1.453643377	1.645012874	1.590980816	1.473211239	1.389592694	1.581275353	1.485757855	1.509140396	1.428470007	1.699155082	1.389838687	1.535832403	1.489852604
ARHGAP29	10.81290628	11.6422737	11.25624576	10.30503104	10.34623178	11.48850505	10.68172834	11.73920765	10.52464027	11.12062944	11.47617072	10.58966346	11.01323766	9.754891861	10.44835289	11.03729144	10.50100479	11.55930348	11.90350674	11.19700287	9.562569623	11.28127173	11.07660371	11.17506931
ARHGAP30	2.912506709	2.964657109	2.888782091	2.636823614	2.826364594	3.165237939	3.167176106	2.851308958	3.109750667	2.885757231	2.831622852	3.128583981	2.994475396	3.009169744	3.039239319	3.21280488	3.25108272	2.688076186	2.961074906	3.164686369	3.259244229	2.939499747	2.624207601	3.483288043
ARHGAP31	3.80739608	3.801714027	3.65616167	4.198847707	3.842342948	4.537133485	3.731813777	3.634124361	3.333977701	3.407112015	3.955252148	3.589363798	3.56574772	3.849617766	3.789357383	3.807949979	3.563180056	4.315608498	3.880692103	4.432543085	3.322944071	4.022898254	3.694389431	3.982935309
ARHGAP32	4.685421691	4.808520731	4.91207327	3.84986265	3.966617428	4.114828394	4.441192612	4.50261374	3.99611109	4.773802146	4.639432551	4.463665397	4.402049169	3.817118943	4.063905017	4.996591414	4.106763279	4.328978973	4.31383042	4.573028036	4.178950523	4.208767353	3.944175077	4.401702759
ARHGAP33	2.200573079	2.196842918	2.159507399	2.108918508	2.235765682	2.404535714	2.215680541	2.172025916	2.220484191	2.169287088	2.103660043	2.241260486	2.282118856	2.368113907	2.166288178	2.258374555	2.238823199	2.170078191	2.40666179	2.280523752	2.399011053	2.44162417	2.095828018	2.178960479
ARHGAP35	3.283511029	2.703732851	2.740620118	2.968130754	3.022056002	3.360438898	3.281138164	2.930550851	3.210183446	2.722322085	3.299896714	2.940811678	3.20928231	2.70993524	2.972005605	2.861362139	3.53312966	3.233063991	3.378992815	3.310193871	3.456464995	3.418114008	3.292531538	3.38187389
ARHGAP36	1.340137333	0.896645258	1.332484598	1.465847032	1.145065484	1.644339526	1.561813566	1.269275974	1.202584787	1.461608228	1.09486915	1.262473473	1.022957351	1.200280543	1.118412826	1.311697609	1.366914977	1.25538495	1.291604919	1.284439556	1.217112351	1.089791516	1.143111568	1.545569165
ARHGAP39	2.807861244	2.696411619	3.108995587	2.318908785	2.870128189	2.993311054	2.831859776	3.041181519	2.990318012	2.64679338	2.702081383	2.806925458	2.968575485	3.163612653	2.729833276	2.641900361	2.792359169	2.66763075	2.792319255	2.599997454	2.8173638	3.040472796	2.836714254	2.85917712
ARHGAP4	3.001187918	2.687532959	3.031181615	2.862505596	2.696508806	2.742670277	3.049476427	2.937699792	3.269227861	2.903048132	2.87100894	2.89457985	3.117547256	2.99784945	2.994474468	3.326832019	3.180595523	2.653888885	3.120508236	3.151935843	2.995810111	2.765913027	2.731895977	3.347964534
ARHGAP42	6.124412795	7.87086173	8.057881666	5.717724723	6.408585266	7.098466418	6.557059787	6.805134087	7.714214424	7.335579503	7.945887679	8.062999096	6.886769543	5.465354762	7.511829548	7.598967374	7.558795182	5.947671422	7.58710304	7.529136688	6.024619915	5.460943188	6.650504904	6.29563578
ARHGAP44	3.720039318	3.348516197	2.657867185	2.636358528	3.410282352	3.730868868	3.541885005	3.16516099	3.316709308	2.820397621	3.370248857	2.718162135	3.570987125	2.495111262	2.574983345	2.848083322	3.85137708	2.682739238	2.931038932	3.801310509	4.128084939	3.259246799	3.358955969	2.864262149
ARHGAP45	2.262993439	2.677372294	2.419596089	2.52901692	2.614759415	2.523405515	2.74872007	2.646236806	2.514754667	2.623118943	2.452731926	2.542781386	2.476606702	2.708907601	2.474853162	2.54756691	2.479696538	2.414714975	2.547899817	2.425035337	2.456528541	2.548507608	2.386604864	2.436322396
ARHGAP5	8.648085646	7.421670763	7.132011349	7.657965501	7.621597151	8.007235076	8.359169763	7.555014438	7.996869736	8.294122363	7.924510234	7.345340223	7.172587124	7.158576461	8.077108248	8.369987756	7.884075691	7.986567862	7.703694777	7.736647669	7.967434832	7.363909807	7.671274433	7.085702713
ARHGAP5-AS1	5.893774512	6.518940987	6.706167836	5.924273761	5.377182256	6.412200347	5.84269408	5.708143542	5.002687986	7.745390675	5.587296033	5.752133656	4.574560422	6.943491928	5.734873087	6.287030056	4.498260832	5.240955637	5.296894895	4.73640651	4.105953535	4.891007155	5.298253217	4.062745376
ARHGAP6	1.807364809	1.789784618	1.604440985	1.686464245	1.960750751	1.581702263	1.944851845	1.731875305	2.116173565	1.727168859	1.683130148	1.640004808	1.793439221	2.093351879	1.980436387	1.720745581	1.838783104	1.873609066	1.669440333	1.926242127	1.836791507	2.101792173	1.752797125	2.616153161
ARHGAP9	2.303162242	2.313875706	2.396990005	2.256420774	2.285036996	2.197540583	2.406546942	2.332473073	2.36648371	2.22272835	2.379480962	2.329115532	2.388126624	2.341712437	2.279312629	2.493669614	2.173022843	2.285969757	2.341324751	2.357045913	2.385725576	2.19679246	2.241270364	2.401864847
ARHGDIA	4.363481172	4.186893294	4.221307765	4.900420911	4.404957679	4.861010511	4.761962781	4.181077153	3.918301781	3.835612753	4.125603474	3.685085797	4.498502807	4.676338078	3.944694718	3.856917607	4.499960186	4.20710526	4.5747294	4.492289472	4.224795227	4.509096253	4.095914116	4.478569693
ARHGDIB	2.989456095	3.36879443	2.794630241	2.578005851	3.539551718	3.199492526	3.048520341	3.184149338	3.681957303	3.00861163	3.619835074	3.517416129	3.923017909	3.096159193	3.114460054	2.928639791	3.516517467	3.731335767	4.344758462	4.797075625	3.49924416	3.249618175	4.048162502	3.753582604
ARHGDIG	2.559951501	2.693190001	2.295925554	2.842111957	2.8321272	2.648754444	2.544372853	2.700199995	2.684111326	2.432405791	2.207828345	3.023676703	2.561593934	2.565757716	2.606097406	2.728029393	2.865418999	2.591289785	2.471205902	2.563845288	2.535060943	2.567658513	2.634934487	2.714741844
ARHGEF1	2.965028457	2.947344639	3.047376177	3.535924686	3.18461625	3.568791295	3.311024826	3.374705396	3.398800012	3.06546818	3.081000881	2.9005141	3.374109264	3.340180297	3.19800748	2.92775482	3.186282476	3.217503826	3.246964402	3.152009777	3.341375053	3.285421808	3.32878247	3.113798241
ARHGEF10	6.061646287	6.456857216	6.474694384	5.574591495	5.561141429	6.105032334	6.556017593	6.212022368	5.801626758	6.102602154	5.992669973	5.193387338	5.176034246	5.871386257	6.160105789	6.527287733	5.901448118	5.030691721	5.842584194	6.188019475	6.284802741	5.843590592	5.585326928	5.698335361
ARHGEF10L	5.722793144	6.087264365	5.960973352	5.587049071	5.598221197	6.347343384	5.659338022	6.548953602	5.91960486	6.147700154	6.012820548	5.923451916	5.99753445	5.628193438	5.867867001	6.152286907	5.811467676	5.966796616	5.757120658	5.9070879	5.775688861	6.119538616	5.81791913	6.302957962
ARHGEF11	2.301081436	2.201049221	2.064182536	2.253395743	2.514698445	2.555691504	2.20564402	2.333537382	2.345233095	2.129428394	2.321124881	1.973004681	2.498860046	2.31225596	2.129104478	2.509243757	2.707027564	2.492855459	2.42731592	2.603800678	2.438229833	2.584842493	2.366276956	2.540163074
ARHGEF12	4.412458438	4.028130026	4.236911311	4.041596328	4.033137581	4.207199209	4.113233469	4.154164266	3.958615325	4.066319123	4.64096991	4.41710086	4.199525672	3.729662264	4.226383628	4.071764674	4.470938972	4.673881279	4.510072979	4.638505709	4.717406253	4.629474836	4.582810431	4.59889804
ARHGEF15	1.657001804	1.781088243	1.848903011	1.805761751	1.688453248	1.651444169	1.675296521	1.906293477	1.750102486	1.894680865	1.642659068	2.137509026	1.939230222	1.80446911	1.84455625	1.890512716	1.714354542	2.01264209	1.919252704	1.899398721	1.878294459	1.981892023	1.732654976	2.490041402
ARHGEF16	2.475236228	2.298548122	2.269671404	2.143294083	2.434858182	2.696138405	2.3907946	2.404360327	2.698050135	2.504743758	2.27689651	2.626398103	2.465808365	2.303039649	2.43820691	2.248190833	2.535644239	2.302974703	2.40362899	2.614692191	2.411819265	2.414910625	2.259215489	2.436511071
ARHGEF17	3.10812594	3.217101191	3.184545525	3.003114765	3.047521698	3.619970156	3.16200331	3.122187587	3.433582671	3.129226545	3.021884725	3.077992006	3.193572398	3.176521613	3.20284307	3.17677164	3.473120244	3.082397543	3.249120581	3.369096568	3.040162829	3.210607717	3.12167297	3.49136928
ARHGEF18	6.142982899	6.276860307	6.20800389	6.547210665	6.112598831	6.585819111	6.213068592	6.413248175	6.011270674	6.113457519	6.316104632	6.075999405	6.391121124	6.016740269	6.23887388	6.086234371	6.73036114	6.439506341	6.247805474	6.534234843	6.336419702	6.629670187	7.092732859	6.404000532
ARHGEF19	3.373229766	5.485722911	4.014665458	4.813562144	5.832869411	3.709671934	4.174275435	4.486080191	4.651875585	4.540915104	4.61177913	4.329405799	4.792758759	6.975620788	4.472011407	5.110361589	5.872817292	4.062400042	4.421392736	4.790310512	5.185344691	4.565390378	4.705512087	5.785562327
ARHGEF2	5.581464308	5.17208388	4.689238011	5.412277937	5.095388687	5.44374625	5.491301319	5.246945414	4.857542833	4.945459673	5.180956474	5.499687972	4.71814884	5.169957363	4.892784781	4.876073977	5.868470644	5.052388271	5.362444023	5.214812301	5.095416991	5.317768835	4.864906898	5.830452485
ARHGEF25	2.620945801	2.814531733	2.785589649	2.870863341	2.698290355	3.017739624	2.65833354	2.940991427	2.659146414	2.590798732	2.834686488	2.750461899	2.806605069	3.208202057	2.719940432	2.981644047	2.902181741	2.784007899	2.845372941	2.84890114	2.826736024	2.964790855	2.670528947	2.9338402
ARHGEF26	3.237607547	3.629146375	3.891881514	3.652886434	4.214831863	3.046233373	3.243960818	3.643917214	4.394963565	3.829452839	4.045455566	3.675747323	3.480814902	3.377020357	4.64234481	3.696190383	3.416626399	3.390000486	3.774256128	4.340715408	3.419374126	3.177728587	4.003390475	3.51702265
ARHGEF26-AS1	1.423868358	1.844974322	2.058939104	1.793036591	1.740020327	1.672945645	1.825791634	1.532212716	1.930248956	1.840379834	1.76703193	1.781141463	1.799113409	1.5332025	1.834499401	1.790189576	1.748089713	1.622646028	1.558539581	1.607140464	1.532777058	1.577566529	1.732671227	1.884741945
ARHGEF28	2.866323581	3.080330534	2.964537163	2.551528001	3.181280113	2.833494822	2.703056942	3.12591975	3.2734878	3.152187289	3.027136999	3.171349228	3.196149993	2.764792556	2.848598433	3.013383788	2.931861147	3.2741711	2.78587289	3.135374145	2.921317908	3.083284291	3.064343891	3.376143138
ARHGEF3	5.513160386	5.677945231	5.503739698	5.435660734	6.010420508	4.560006382	5.171653921	5.489467958	5.722991859	5.989485194	5.97018412	5.757800432	5.738124443	4.703138621	5.795207179	5.402454742	5.818279544	5.200374875	5.165897295	4.920097329	5.364283436	3.778958668	5.425924406	5.639426224
ARHGEF37	3.89549733	4.399269526	4.746967979	4.256351726	4.160076711	4.16592652	4.146868874	4.292091319	3.620222289	4.287247565	4.155723264	4.436784332	4.251463505	4.425917865	4.206592846	3.898150714	3.782912273	4.239198589	4.2341785	4.588656358	3.778675908	4.462808153	4.341482145	4.194778663
ARHGEF38	1.66993043	1.209661127	1.578456034	1.689616186	1.418769636	1.517702596	1.557523327	1.281586134	1.829733427	1.610659277	1.538060067	1.233254298	1.650054256	1.769138955	1.705099321	1.959719552	1.942230895	1.628057405	1.587752981	1.668993673	1.612724103	1.408214888	1.396584662	1.448382195
ARHGEF39	1.747910618	1.762302872	1.684037937	1.748465439	1.831745485	1.795256759	1.885027414	1.79889411	1.964542759	1.522996817	1.585461194	1.910894652	1.581815145	1.673725343	1.787338309	1.676158082	1.674833823	1.759645226	1.8056444	1.683001141	1.746032616	1.603301243	1.745439283	2.124727047
ARHGEF4	1.711188584	1.831844292	2.082230875	2.198827176	2.07065715	1.88539883	1.716563561	2.103522633	1.943681069	1.951342361	1.808449489	1.941655397	2.035936814	2.123793547	1.795623356	1.813616859	1.970504303	1.95170073	1.926474023	2.011360304	1.942544377	2.129073228	1.806839718	2.26456505
ARHGEF40	5.158905101	4.280304116	5.662005912	4.279902468	4.330957321	5.988030329	4.911952283	5.143280995	5.146785703	4.546539248	5.248309743	4.93064405	5.20529732	4.322649611	4.901441717	4.943915235	4.795917742	5.855651633	5.462003197	5.59657731	4.66356513	5.77817202	5.712468935	5.605448627
ARHGEF5	5.393422451	5.587032045	5.341261266	5.369076558	4.605132505	4.966357608	5.336892417	5.592669037	4.624932248	4.65614498	4.948233983	4.895811974	4.525849958	5.511716853	4.513426515	4.260050824	4.69705105	5.359100444	4.586492438	5.281125294	3.991283054	5.293107022	5.232864986	4.959891156
ARHGEF6	4.52451524	4.961664305	5.932695806	5.351270064	4.856985911	5.311847309	5.187556888	5.572649101	5.334050736	5.594053119	5.773163792	5.453228254	6.438273122	4.784969181	5.402610431	5.477692001	4.395252656	5.944087631	6.103634553	5.867020125	5.364308756	5.723696253	6.890062243	5.477102048
ARHGEF7	3.334645883	3.760936664	3.841962351	3.464800592	3.546168428	3.504666343	3.343094328	3.399296442	3.347496324	3.546819413	3.45931152	3.623164629	3.396241923	3.393380038	3.581439273	3.498146449	3.413485451	3.543940701	3.200554913	3.582335313	3.428861977	3.673756134	3.649305171	4.199556389
ARHGEF9	2.442786769	2.838724902	2.511385619	2.578269527	2.580226061	2.442183146	2.462009015	2.567671046	2.636046901	2.601371376	3.082077945	2.773731523	2.773213136	2.429185802	2.522160184	2.687711538	2.392536713	2.471372252	2.669592594	2.525234787	2.319863153	2.420178091	2.552969115	2.632663114
ARID1A	3.594124059	3.126516196	3.35414628	3.499799075	3.431003116	3.515424641	3.776160629	3.287997789	3.558497023	3.022368523	3.367850314	3.315430903	3.288238971	3.208482472	3.429093306	3.060795371	3.638895175	3.44962335	3.558907305	3.535667716	3.637775131	3.335100627	3.489702686	3.604182505
ARID1B	4.89171966	4.536912684	4.973446144	4.646644052	4.735264485	4.71415403	4.618450661	4.578899251	5.043685153	4.825956559	4.722175112	4.781590435	4.756545436	4.299391989	4.843323815	4.795189574	4.876952012	5.049740751	4.694223699	4.964188799	5.195351887	4.81341533	5.128952381	5.257700055
ARID2	5.420757548	4.362924026	4.660845741	4.369647731	4.63235463	4.80869642	5.331263807	4.584562457	4.792793045	4.417684619	4.905820969	4.566773183	4.709303723	4.493415707	5.105085256	4.364403318	4.510080294	5.391563794	5.118457118	4.750680969	4.939227299	5.237619815	5.022336223	4.983234592
ARID3A	1.983655233	2.296446337	1.913973119	2.402058534	2.332736476	1.788963194	2.244802492	1.899153709	2.285649981	2.130012307	1.88042247	2.04231511	1.926421579	2.081199722	2.267201184	2.042335768	1.835036454	1.822305272	1.956935865	2.284869978	2.322161562	2.124141228	1.704574909	2.244395237
ARID4A	6.501343746	5.810113873	5.574877273	6.475111946	6.440112273	5.837053372	5.923009654	6.314452923	6.613482038	6.258286938	6.416885908	6.532456824	5.898314261	6.101132789	6.737860004	6.364156302	5.601581722	6.597969174	6.350283388	5.780795712	5.968003812	5.926552386	7.221663766	6.459960633
ARID4B	7.999000141	7.612077183	8.09215793	7.845987293	7.697778815	7.680208211	8.153985063	7.565049603	8.30064201	8.088157614	7.998328369	7.900248784	7.304013203	7.774608588	8.224981598	8.030086891	7.749126448	7.79184122	7.638975037	7.334233562	7.960201635	8.000950771	8.431558127	8.365359762
ARID5A	5.434096529	4.764284359	4.543591706	4.900181322	5.259143602	4.685241414	5.185842084	4.124551871	4.469172168	4.561873679	4.723013323	5.074407365	4.628336335	4.870777907	4.833648996	4.507758614	4.541882113	4.037779324	4.40035929	4.427233781	4.83884307	4.518233042	4.340368909	5.323855333
ARID5B	2.864165083	2.855488171	2.790106965	2.964031869	3.265882198	2.522238897	3.000281807	2.604155992	3.305582668	3.086543251	2.435050831	3.276796679	2.632574722	3.249916562	2.99838004	2.728277232	2.883226534	2.598728091	2.398985158	2.806942196	3.144594953	2.931920069	2.456115095	3.139227052
ARIH1	8.558022613	8.113960945	8.263598326	8.432660234	8.437723664	8.091464361	8.632725838	8.279629636	8.471046021	8.501831819	8.370231688	8.327348193	7.895791542	8.648989559	8.567999046	8.077391598	8.452973453	8.053961552	8.053906428	7.998673847	8.142899368	8.342214234	8.31399298	7.99806356
ARIH2	4.891025706	4.923359263	4.605438742	5.125558254	5.048827025	5.088628829	4.712679044	5.116824119	4.71118413	4.299155924	4.800480532	4.575732108	4.920009166	4.742648025	4.36264819	4.420384325	5.037821625	5.064806477	5.065056044	4.843373729	5.167432887	5.313364909	5.200571793	4.923585193
ARIH2OS	3.393017444	4.537796397	4.02853285	3.800252589	3.430635439	2.826169943	3.071086354	3.902832133	2.997300488	3.315441491	3.583212249	3.675199194	2.938761458	4.171886458	2.89977312	3.34121819	3.18320848	3.12619277	3.113269486	2.97995945	2.94443904	2.858056022	3.854190449	2.690071311
ARL1	9.785739336	9.965013224	9.610901245	9.91633549	9.913527086	9.571633694	9.751393504	10.27270971	9.816429317	9.958943281	9.759035017	10.30331931	9.6346036	9.780100208	9.982198544	10.16556338	9.696262115	9.81268246	9.560333484	10.07469633	9.407895977	9.937373621	10.13213453	9.46816209
ARL10	2.351553246	2.112228363	2.175783535	2.244957433	2.242565048	2.489680085	2.035442339	2.190103999	2.335570932	2.267386252	2.361786896	2.522857518	2.136820042	2.141394947	2.232089716	2.101968563	2.352816802	2.406371235	2.47736102	2.591156518	2.513524918	2.24187696	2.402796078	3.16730007
ARL11	1.504825235	1.498740418	1.449443729	1.547750312	1.510555044	1.580570488	1.571380798	1.694874641	1.353088548	1.427376869	1.489269562	1.510857991	1.484536782	1.448741809	1.636298382	1.502135486	1.611135194	1.459558629	1.538897669	1.596634906	1.516949711	1.698611708	1.571944573	1.737055954
ARL13B	7.467805069	6.856014917	7.42697949	6.526658947	7.249371033	7.240428649	7.029540861	6.803942879	7.433943237	6.832428037	7.348824184	7.548388702	6.802505557	6.882049322	7.238771227	6.725707135	7.503888858	7.529066436	7.176813535	6.756372212	7.933881261	7.11338738	7.2477742	6.761043888
ARL14	1.795222632	1.885075796	2.190401012	2.102777363	1.603746858	1.69555946	1.712542535	1.589637747	1.814605815	2.099671407	1.667330737	2.030006306	1.649841962	2.121849344	1.719176921	1.861766012	1.911671533	1.631971578	1.825274853	1.691445692	1.592514839	1.669359048	1.887338166	1.560083754
ARL15	1.669038743	1.807010853	1.497551289	1.647123551	1.975263107	1.722007458	1.811730803	1.593776818	1.924889678	1.752932085	2.004388846	1.702750551	1.883230938	1.68895504	1.772346539	1.593889123	1.943102218	2.210397836	1.984792272	1.9632185	1.779213053	1.837065417	2.052202054	1.907560835
ARL16	5.021202335	5.787924959	5.572415605	6.426626176	5.964369906	5.947251397	4.986691279	6.646318525	5.229767179	5.362968512	5.892315198	5.603280014	5.708657505	6.066410278	5.30417151	4.888040357	5.386918998	5.283267797	5.735708946	5.760737756	5.405507372	5.651063017	6.54714984	6.175657609
ARL2	3.517287579	4.339726412	4.887986701	4.902177558	4.090347166	4.326471593	3.686747382	4.599020356	3.694728492	4.452347968	4.334194278	3.81742832	4.51171181	5.182233308	4.192043905	3.338733078	4.284200898	4.856667716	4.816605363	4.393016039	3.923411348	5.035382289	4.467059738	5.257745993
ARL2BP	8.16430276	8.774944999	7.816276415	7.933001943	8.159916234	8.35901194	8.038267145	8.543545277	7.516335785	7.894609005	8.034055927	8.1388312	8.180588242	7.230360283	7.534533095	7.407975654	7.841461867	7.246245795	7.858699157	8.083143791	7.608534071	7.897722991	8.105727444	7.076417215
ARL3	3.218261423	3.471047984	3.390876335	3.576152275	3.198790457	3.016793397	3.219783642	3.502806237	3.154683587	3.302937606	3.567252995	3.21825483	3.334207185	3.633759068	3.327597765	3.261957985	3.228424722	3.10888027	3.4419446	3.276068588	3.181249259	3.246338144	3.243523422	2.96768424
ARL4C	6.599406251	7.231451308	6.607271462	7.375013998	8.1287647	5.68611785	7.085412839	6.548408813	7.063322156	7.826400996	7.02525665	6.230090136	5.373122449	7.80411706	7.529663887	7.012823045	7.241319435	5.904843471	5.85634857	6.701528386	8.113083662	7.123847915	6.797260461	8.653198467
ARL4D	7.300691757	6.785882753	6.156964585	6.342873014	7.522236378	6.167420647	7.426314737	6.539355803	7.302598969	6.852186058	7.291984127	6.992850922	8.130734071	6.175072866	6.856456531	7.606193837	8.174569037	6.940408712	7.425413872	7.407885088	7.011269479	7.367928698	6.66661379	7.419304557
ARL5A	7.635802204	6.950414489	7.237434859	6.866542215	7.375324381	7.469768372	7.435532169	7.665828386	7.472612835	7.740271377	7.791177763	7.680696977	7.620936318	7.068801162	7.746162756	7.828355583	7.655816322	7.847497712	7.692580622	7.723987845	7.942174154	7.885592989	7.34619898	7.507978726
ARL5B	5.902964073	3.867243516	5.068353511	6.052386133	5.946657123	4.319331084	5.353719295	5.314366172	5.918502985	5.911613265	5.065943102	5.826250706	4.689151451	6.146806877	5.75324809	5.732931269	5.239413255	5.44818006	4.549775241	4.133667489	4.936233317	4.728432923	5.96278983	4.659552142
ARL6	3.517956418	3.897532121	4.165025759	3.381377662	3.417116622	3.061831028	3.458800203	3.765502358	2.767838132	2.676428727	4.608925072	3.023179024	4.269431265	4.589533418	3.006499829	3.123238802	3.05725939	4.907930358	4.141449827	3.794879803	3.751888823	3.521761609	4.77803682	3.14412299
ARL6IP1	10.75256092	10.39324812	10.50932382	11.10222663	11.10083145	10.46147243	10.79556369	10.81113583	11.00312699	11.29197667	10.22630281	10.57527147	10.27736841	11.02505253	10.94422937	10.64718477	10.47198834	10.41607	9.978917493	10.54714735	10.57407171	10.55373064	11.09115849	10.73508407
ARL6IP4	7.676546043	8.686277651	8.505136565	8.708197402	7.979360774	8.153209817	7.736037933	8.480529992	7.499575763	7.937978174	8.295913052	8.04026292	8.156718576	8.862815952	7.696866235	7.761371414	7.746896706	7.824197806	8.028759883	7.756172845	7.518607469	8.429243804	8.18066785	8.767387148
ARL6IP5	10.25624652	10.20823953	10.56594805	10.41465963	10.10974602	10.75683154	10.41388359	10.41876035	10.53759029	10.12136862	10.5026517	10.16974861	10.88778518	9.858026424	10.38254483	10.7577753	10.43536832	10.57020787	10.58621193	10.54955398	10.55215069	10.43172843	10.8940998	10.40460214
ARL6IP6	5.070312961	4.547837954	4.450404647	4.531450016	5.051831372	4.611614008	4.808143645	4.892932347	4.957706452	4.638510627	4.86443238	4.741944573	4.614160582	4.419315246	4.793393553	4.894011905	4.856336282	4.988813967	4.700900347	4.791825584	5.046324375	4.473575594	4.350406499	4.419257214
ARL8A	4.469553988	3.991268757	3.801076722	4.51618049	4.564406311	4.104602647	4.958444088	4.355897667	4.352524321	4.116086649	4.159901949	4.381607143	4.275679567	4.11620145	4.339037197	4.039249561	4.638233496	4.513344844	4.294476641	4.16616157	4.374705621	4.279519974	4.159978966	4.955060107
ARL8B	10.329184	9.714877051	9.903299462	10.73744078	10.34252009	9.926153086	10.24493198	9.98289928	9.671712809	10.35942469	10.16009847	10.48577699	9.662109013	10.65322665	9.89331048	9.84149456	10.29333002	10.72241892	10.0514088	9.858219295	10.16048207	10.81023073	10.63664607	9.859381639
ARL9	2.642373806	2.531754892	2.959521621	3.158476941	3.127456993	2.770946056	2.608312781	2.654056595	2.61039491	2.622846667	2.411973567	2.667588344	2.28023895	3.120362543	2.784142354	2.431709344	3.045741855	2.873637629	2.669795157	2.688922737	2.122148397	2.733841314	2.76763349	2.666595937
ARMC1	8.811276126	9.032669929	8.976515273	9.08919273	8.733377309	9.001803708	8.592293886	8.898091312	9.10734715	9.358043501	8.83363231	9.009418881	9.130222566	8.991557204	9.208912681	9.383613388	8.7743289	9.151207844	8.945772698	8.546300038	8.974510673	8.800889364	9.018509411	8.252720419
ARMC10	8.414170007	8.28729437	8.035141966	8.67907098	8.086820431	9.072722632	8.40877775	8.720232842	7.492254908	8.402243328	9.19898263	8.106121967	8.499619726	8.490981449	8.093855938	8.423359369	8.457419935	8.672937674	8.693239747	8.344031254	8.470779415	8.662269011	8.647969085	8.626451402
ARMC12	1.895662715	2.204980429	2.0340456	2.796386528	2.899726053	1.8217358	1.960243029	2.195218397	2.341565968	2.199033964	1.811445356	1.976919579	2.020993016	2.503085646	2.067227759	2.116487398	2.278051447	2.097164793	2.064777838	2.054161699	2.136533852	2.295559555	1.765338829	1.953022588
ARMC2	1.344428673	1.670152387	1.534970438	1.703973502	1.822655191	1.260246476	1.593969037	1.636521487	1.462459685	1.736062205	1.449952881	1.507876849	1.620254599	1.568960471	1.593747054	1.946000417	1.770363486	1.49422673	1.575414672	1.726130672	1.651931076	1.51709697	1.474930358	2.259855904
ARMC3	1.491510844	1.540025893	1.305453291	1.974859557	1.63930628	1.375062082	1.456130107	1.368597	1.751533369	1.46693125	1.484259601	1.495152595	1.690937826	1.59003539	1.785060422	1.635234859	1.561114037	1.538080482	1.536430347	1.559953096	1.582677044	1.302743003	1.560585324	2.016018873
ARMC4	1.481288919	2.131105424	1.76913264	1.853514084	1.510512365	1.496108208	1.617162096	1.63924711	1.257998641	1.90191485	1.899514871	1.869469322	1.50606329	1.59888811	1.450459868	1.709794899	1.596569746	1.762485703	1.573913268	1.57209276	1.592250663	1.61381907	1.755017709	1.546646749
ARMC5	3.915417567	3.765970691	4.100064411	3.936319838	4.014049948	3.795577981	4.391628115	3.983642083	4.221285062	4.167058388	3.427969215	4.319267725	4.050440822	4.185393067	4.141431466	3.923503995	3.806858843	3.710227005	3.81471668	3.817660059	4.105877882	4.21087008	3.468301924	4.08834095
ARMC6	2.797899921	3.154907407	3.214965643	3.009147084	2.968070287	3.740707058	3.513945139	3.304617538	2.942675786	3.165770374	2.978480705	3.038905971	3.231241499	3.333034806	3.084952545	2.909995592	3.140608338	2.956117784	3.40015275	3.148395067	3.374077144	3.007706193	3.025161103	3.474454392
ARMC7	3.685967017	3.108804641	3.735857897	3.752728888	3.603674309	3.688329654	3.682384096	3.404453234	3.817669125	3.360389747	2.986170712	3.693868347	3.589124925	3.686215877	3.531058726	3.488601831	3.671734503	3.5563616	3.693594672	3.767160988	3.710518471	3.94220888	3.506020007	3.645060966
ARMC8	5.417929024	5.210959904	5.320302908	4.940416557	4.655346516	5.204959924	5.458900303	5.430463899	5.072101854	5.166525774	5.513878137	5.36115606	4.975358169	4.995077539	5.164124295	5.11518959	5.369064195	5.294859611	5.109675505	5.191290469	4.892727655	4.953659103	5.033976537	4.644121256
ARMC9	4.255981494	5.002849757	4.731317653	3.979064631	4.096469456	3.446929658	3.997494732	4.324635292	4.966276182	4.53469167	5.657284379	5.383982626	4.688076565	4.557008388	4.754966119	4.882409074	4.953568473	4.319259526	5.141411579	4.459156011	5.706765656	4.677912937	5.497833902	4.833949141
ARMCX1	9.868979217	10.29260591	9.711866313	10.22559153	10.22829349	9.63686675	9.545186626	10.48612329	10.04739788	10.66935243	10.15750235	10.83119218	9.934549688	10.54726587	10.2516257	10.62957579	10.15318248	10.22169382	9.679543376	10.32332553	10.48656517	10.07886214	10.03861174	10.19571248
ARMCX2	10.08243777	10.39144742	10.00645735	10.34319872	10.38248489	10.38310236	10.0221114	10.3277453	10.59006491	10.35110525	10.04677677	10.41819994	9.928058307	10.50443959	10.47750672	10.34935901	10.19979264	9.818864531	9.790352788	10.21810561	9.933023095	9.911726056	10.1749707	9.850665847
ARMCX3	10.1709036	9.575889356	9.759164779	10.54633931	10.19758704	9.695875871	10.17455254	9.961489022	10.38097416	10.7376833	9.879125084	10.78048786	9.4562969	10.69703582	10.85482313	10.65819472	9.895997484	10.20859725	9.621056881	10.1727968	10.06465505	10.26980986	10.44155336	10.17537598
ARMCX4	2.53065231	2.625978661	3.153424875	2.569589658	2.398717981	2.650953538	2.388957271	2.648123479	2.739884837	3.582349111	2.459436404	2.954341498	2.4133975	2.543756607	3.059809636	3.100002978	2.059215699	2.421570449	2.51488571	2.189575765	2.441543433	2.350707382	2.323116734	2.537323723
ARMCX5	7.477678451	7.803799692	7.648542045	8.196862363	7.85383812	7.602753402	7.157725913	7.884758273	7.571794579	8.167057487	7.548769043	8.161604024	7.614920333	7.615891141	7.619951051	7.883712153	7.723483901	7.70756985	7.085026832	7.625802446	7.245650956	7.827161473	7.934539042	7.546173722
ARMCX5-GPRASP2	3.748993706	5.268771059	4.892298974	4.905250302	3.941703783	4.002902981	3.263602454	3.99474479	4.127943029	4.811694696	3.419129358	4.830244224	3.395927893	5.662821255	4.263382434	4.462343459	4.187103383	4.814128834	3.913874137	4.624208404	3.566063618	4.004963541	4.540023175	4.515821608
ARMH1	1.343155957	1.531514603	1.50239941	1.480821818	1.595018718	1.673054017	1.333135477	1.648986518	1.644052797	1.444534582	1.508533556	1.706854819	1.394832958	1.409102712	1.444987267	1.44717411	1.526207421	1.446704701	1.490144864	1.531486683	1.480757215	1.478224344	1.433708432	1.492770452
ARMH3	3.250789355	3.494048331	3.186550096	3.356392978	3.441363128	3.528012073	3.26161254	3.450351079	3.300737311	3.468155456	3.488906233	3.535004178	3.774007023	2.996635077	3.229947884	3.387292226	3.340352599	3.551039265	3.579953825	3.285645949	3.28484534	3.605866386	3.823908195	3.511954046
ARMH4	4.111838628	3.699783111	4.458562393	4.063299469	4.321322822	3.912474632	4.640843406	4.080840047	4.273300394	4.682440373	4.141340206	3.317239855	4.433182505	3.851259597	4.816313551	4.713023549	3.921210963	3.69853237	4.152666496	3.85307268	3.785346461	3.822631611	4.191367696	3.388803286
ARMT1	8.410219267	7.944643233	7.881189721	8.384647474	8.53357759	7.825007467	7.994089975	8.440836408	8.282873518	8.051192854	8.411120429	8.689533332	8.207196298	8.112694909	8.204929378	8.080717392	8.165675834	8.894546245	8.599025314	8.238954715	8.353592339	8.306129981	8.343089573	7.98281522
ARNT	2.793352294	2.882892523	2.766563913	2.735113841	2.739822777	2.644533007	2.777819658	2.850687954	3.17565024	2.795645607	3.005087801	3.068368196	2.969486481	2.649845044	2.912596936	2.884110451	2.787595827	2.651363976	2.68262478	3.030368248	3.272438033	2.784990471	2.617682866	2.987647601
ARNT2	2.251592882	2.624238683	2.126924613	2.352995495	2.411448007	1.968626182	2.127639386	2.420884648	2.965336195	1.850314837	3.029216402	2.458008743	2.24270495	2.308122159	2.781037866	1.778492813	2.690446301	2.293253243	2.652257407	2.414280059	2.203911955	2.626345733	2.00159211	1.789820182
ARNTL	7.572128483	6.730024843	7.42056973	6.799425948	7.784891886	6.810750621	7.502276364	7.236414226	7.182310009	7.791892535	6.534334469	7.726912413	6.43921121	7.827243731	6.941595778	7.178251032	6.810825773	7.403471849	6.341263688	7.595916348	7.282203938	7.722343648	7.619811829	6.364676928
ARNTL2	1.917626286	1.877871852	2.158550724	1.795910818	1.807894232	2.160044913	1.955131198	1.825299984	1.895989665	1.745646522	2.074305091	2.141416173	1.974603928	1.776145134	1.822892146	1.752455996	1.840394367	1.822346943	1.980349882	2.336570091	2.20703103	1.919806974	1.736760955	2.062809296
ARPC1A	9.18513258	9.787675868	9.470623109	9.766579039	8.983683116	9.670233882	9.176622979	9.626973615	9.255449283	9.780881489	9.615445902	9.486911517	9.757250737	8.753462118	9.247054796	9.289055183	9.509353993	9.593877448	9.940748415	9.671434076	9.401225245	9.864454737	9.713432723	7.621826968
ARPC1B	5.513402002	5.607675493	5.005412761	6.176938852	5.422885124	6.097943347	5.419596222	6.305032482	5.124641942	3.859111796	7.121488709	5.116383395	6.08764539	4.4644016	4.109984549	4.40537236	6.943285017	6.054771023	7.134973054	7.549989362	6.610140753	6.744964648	6.198669643	5.87311155
ARPC2	10.85868528	10.5448279	10.94366373	10.93531409	10.7481453	11.31205945	10.98256068	11.08315673	10.78533164	10.52695417	11.16343427	10.62177419	11.0029041	10.9661334	10.77059828	10.9194926	11.03393194	11.40463108	11.4290438	11.11679774	10.97404773	11.19486441	11.07334701	10.82257415
ARPC4	4.912862851	5.269209273	4.777666273	5.8759611	5.361465775	5.272865265	4.963224646	4.795875721	4.553871081	4.501328826	5.102323795	4.796821487	5.194316744	5.406461814	4.627944677	4.426804073	5.722054866	5.193726847	5.318951801	5.240793624	4.681261747	5.31965982	5.340272646	5.309714031
ARPC5	9.041037218	8.635761171	8.508544318	8.401413011	8.878162538	9.190286528	8.993986985	8.971864634	8.52764702	8.594719608	9.302660546	8.907788812	9.116672659	8.53824191	8.473493665	8.274562301	9.420526702	9.076872242	9.299892498	9.063671242	9.002757341	9.230021589	9.376924436	7.471091858
ARPC5L	6.602406787	5.966884028	6.707867897	7.527044899	6.833747703	7.108735215	6.874415125	6.865570167	6.264048238	5.690177999	6.809577399	6.541258766	6.329189043	7.439880009	6.265442603	6.184086618	6.838391703	7.105354354	6.986781917	6.605680529	6.735260251	7.37159229	7.758805804	6.880631334
ARPIN	2.196518134	1.957125947	1.98892989	2.176003274	2.346612214	2.338886746	2.085588869	2.194790605	2.052509621	2.153757656	2.219671952	2.14622329	2.365370261	2.118711609	2.151530733	2.216682235	2.203546455	2.223456809	2.439569192	2.448897039	2.138479737	2.240574992	2.041818944	1.999517676
ARPP19	9.414435035	9.522513758	9.485284313	9.308477571	8.963394315	9.33577	9.37274724	9.471155737	8.720752376	9.37674051	9.159551722	9.21810562	9.099012435	9.471857318	8.918086909	8.767221693	9.091398115	9.261710602	8.936827149	8.806894344	8.776883739	9.27585474	9.023865675	8.690336388
ARPP21	1.674896091	1.424399474	1.618459992	1.8020866	1.466098998	1.468561919	1.434714946	1.466296821	1.456200591	1.476229947	1.596259404	1.50638892	1.641110382	1.589373918	1.450027219	1.561965132	1.658627249	1.498682061	1.548524418	1.532782408	1.519709916	1.493410478	1.752073555	1.556062054
ARR3	2.630025281	2.476033019	2.709980859	2.39448603	2.319160817	2.370335423	2.477508747	2.407456411	2.223474146	2.2631586	2.110791658	2.306845421	2.650928068	2.229612246	2.602223607	2.482150902	2.210581346	2.188157206	2.466606778	2.600168757	2.479003664	2.564567023	2.412463279	2.774180607
ARRB1	2.238637784	2.305069567	2.217543593	2.219223085	2.199516539	2.099198991	2.148784176	2.252016617	2.26542683	2.08579354	2.181923057	2.230728174	2.40333743	2.138397589	2.27198646	2.182223723	2.266571914	2.252792373	2.325669334	2.319321235	2.328496004	2.353173416	2.240806232	2.339634692
ARRB2	1.930399428	1.676030252	1.854614337	1.718785485	1.597087917	1.721685121	1.753630084	1.951162862	2.020951027	1.912364295	1.676827604	2.03456081	1.784755987	1.968783347	1.983943068	1.756606744	1.640191855	1.630420026	1.883093812	1.709590983	1.732836404	1.751890035	1.759018781	1.865083187
ARRDC1	2.218435951	2.723870472	2.407855797	2.550688039	2.693164364	2.530157246	3.023001893	2.536934052	2.672022217	2.324557319	2.895094479	2.328120555	3.007514094	2.422414805	2.740280396	3.361293325	2.781593057	2.686355668	2.679158553	3.171196193	2.87571418	2.709502504	2.732724237	2.597286105
ARRDC1-AS1	3.373336061	3.500044975	3.667998493	3.531189676	3.234902838	3.836280868	3.603968383	3.620737786	2.784626585	3.250744498	3.350968664	3.306234954	3.060703908	4.264718176	3.30050759	3.332385309	3.212640792	3.449697462	3.572991377	3.296389926	3.249744306	3.663400599	3.296560459	3.049301492
ARRDC2	5.636314918	6.501980214	6.631442432	6.564679313	6.323119748	5.696647609	5.933400263	5.781103444	6.048708997	5.443439518	6.19777742	6.115538323	5.868462199	6.80251863	6.202483801	6.118455375	6.65151667	5.286260861	6.368953694	5.812620312	6.269558716	5.920934566	5.791615087	7.516887356
ARRDC3	10.01625101	9.731947429	9.454010037	9.968730136	10.06087921	9.576639402	9.25916769	9.892879983	10.76951538	10.32576996	10.12595319	10.3901148	10.09831697	9.676715037	10.49372418	10.63346798	10.57927635	10.49731514	10.64958875	10.43023516	10.70397479	9.470803782	9.440139791	9.629151433
ARRDC3-AS1	2.937796161	3.017425175	3.181295166	2.631852586	2.888142507	2.946748563	2.758332773	2.895196578	2.504289304	2.95021928	2.771818502	2.99165433	2.546846523	2.93155141	2.913155472	2.854342986	2.729729665	2.733586637	2.700049527	2.919349759	2.228635369	2.46085746	2.914454494	2.716058239
ARRDC4	8.379335694	8.397514942	9.15346636	8.950250303	7.997220523	8.392327881	8.178653279	8.174516497	9.080098881	8.779669346	9.429079841	8.858827799	9.066722523	8.562204628	8.707314727	9.29547011	9.234693257	8.581006673	8.836207753	7.544567718	9.260222185	8.157777558	8.071669691	8.098347811
ARSA	2.531360942	2.379118694	2.527319075	2.395369316	2.477704704	2.567627083	2.646161983	2.385050131	2.46863734	2.41893253	2.427118338	2.268459605	2.680879068	2.519877773	2.554855036	2.350800448	2.770055934	2.526802594	2.549031362	2.462659728	2.568759277	2.338033394	2.252887745	2.657936017
ARSB	2.728913851	2.089277277	2.32443388	2.290193516	2.740224703	2.434234985	2.872002671	2.3559573	2.526671004	1.898113036	2.446678641	2.386005617	2.702464744	2.044527199	2.273081578	2.166098971	3.061059168	2.949653472	2.816097555	2.877353448	2.815099243	2.39733038	2.460296388	2.121301724
ARSD	4.200267409	4.594131176	4.166159587	4.318104716	4.218886452	4.569547014	4.076399117	4.184432175	3.888362697	4.479932777	4.423947094	3.857511606	4.295277326	4.120440395	3.883993117	4.171474168	4.152319123	4.009689802	4.236024622	3.9740862	4.076030855	4.050378058	4.380302247	3.949492671
ARSF	2.313757221	2.268197553	2.454194033	2.225857612	2.513303134	2.371607105	2.33588236	2.34137755	2.372426055	2.359314849	2.335108157	2.535324721	2.210587915	2.211131246	2.358397009	2.580281259	2.516962509	2.307693376	2.34340516	2.47685216	2.265769074	2.191825673	1.959973243	2.057139742
ARSG	3.414634517	4.862876716	4.04720801	3.041199026	3.261771856	3.666496772	2.904315324	3.300259025	3.621475746	4.91302502	3.952065064	3.502154644	3.022473575	3.41093854	4.123630389	4.209836963	2.822496827	3.526205709	2.892004795	3.168385507	3.534193469	3.545270815	2.920119642	3.552795175
ARSI	3.239177437	1.824800675	2.890699703	2.801215556	2.937581467	3.204535705	3.772375487	4.770747768	3.600051815	3.239423702	3.639225171	3.27367946	3.751530679	2.87558469	4.417876605	4.66502432	3.942710509	3.631431548	3.60859566	3.404383621	3.843540835	3.918708584	3.197862606	4.148046135
ARSJ	8.087963712	6.554697466	7.725614347	6.346659373	7.092125135	7.48106849	7.40957955	6.835444998	7.573907302	6.386005747	7.494739273	7.677074415	7.145200737	7.794561052	7.606949136	7.640414853	7.090319833	9.16526895	7.910259263	7.772940047	7.511924169	7.662051359	6.611218982	6.724418102
ARSK	5.95272675	6.694229357	6.108239717	6.354512618	5.59580008	5.221774843	6.485210014	5.942333825	5.832144661	6.446439935	5.65547245	6.058909001	5.409548854	6.197283723	6.165546452	6.590504772	5.343248743	5.920358143	5.509435341	5.642054954	6.114373144	5.632810619	6.274710643	5.296902021
ARSL	2.422708171	2.112750454	2.542100101	2.933598079	2.454969295	2.768067752	2.252664159	2.186387979	2.679715716	2.481663036	2.90357456	2.37645545	2.663747949	2.319898527	2.497186186	2.535166521	2.273447797	2.691428657	2.336005167	2.540246269	2.113517556	2.341430628	2.638372347	2.425050477
ART1	2.18760891	2.116418591	2.040807994	1.989373112	2.062601501	2.152230928	2.221662548	2.05660303	1.898102485	2.116206865	1.983294193	2.167975251	2.127158809	2.273995499	2.072408921	2.175398847	2.420289973	2.081609874	2.154652263	2.236777347	2.172426188	2.078313979	1.99813933	2.036070704
ART3	1.727620118	2.987138999	2.156245179	1.8057339	1.451045825	2.349618499	1.679764717	2.065663705	1.190606175	1.917160195	1.707202419	1.560278529	1.436704618	1.609183726	1.485690056	1.58297593	1.541757076	1.324285177	1.60605965	1.408897775	1.44303552	1.647273994	1.711355811	1.518810724
ART4	1.971381523	1.831781381	1.989147144	1.642960402	2.098757374	2.127149436	1.91966744	1.86717578	1.894793334	1.922562979	1.735288154	2.098830402	1.712333153	2.06665797	2.182667186	1.611110945	1.918609751	2.082423667	1.954376086	1.947770101	2.310532099	1.637349809	1.988892294	2.570375416
ART5	2.433457201	2.658735325	2.252014896	2.312624005	2.545464654	2.516934726	2.369928501	2.398065687	2.405987673	2.221683659	2.337182339	2.561058932	2.304859188	2.266080476	2.454696607	2.635168393	2.477880719	2.447205603	2.40936118	2.304585052	2.188004344	2.504046911	2.168877864	2.430164715
ARTN	2.287864974	2.029361937	2.135135761	2.106187476	2.119787364	2.072138362	2.143208783	2.041700616	2.171199454	2.190835234	1.984587907	2.322572475	2.162188093	2.199090702	2.164626809	2.168867784	2.192138374	2.15756781	2.187571668	2.169999071	2.337013974	2.075976946	2.058273261	2.286979733
ARV1	6.01743597	7.012728525	6.647464948	5.416423501	5.772969703	6.658242261	5.81437839	6.385112795	5.548719547	6.522196816	6.311659599	6.028381179	6.205803366	6.589876214	5.703218621	6.137617181	5.287850416	5.659595166	5.945831712	5.586164903	5.475496333	5.638971369	5.781764034	4.654093594
ARVCF	2.929837637	2.663379512	2.719317144	2.792767157	2.725090763	2.775322178	2.966166864	2.828337088	2.807631726	2.813852345	2.741945745	3.143333429	2.789115044	2.748949558	2.947242571	2.750790748	2.764729793	2.623451305	2.848430447	2.86342105	2.836872368	3.219958071	2.799243725	2.980823301
ARX	1.396820013	1.269641421	1.330311834	1.558947406	1.329736951	1.198983682	1.466070493	1.393760302	1.082853447	1.332094879	1.36991094	1.34344886	1.283360064	1.295744401	1.235236707	1.346422973	1.445384909	1.241428497	1.213102612	1.536575929	1.500018652	1.375354672	1.286045794	1.740441134
ASAH1	8.560054771	8.459436461	8.651359214	8.744150042	8.666791457	8.702284691	8.423344219	8.497913689	8.354561312	8.748884643	9.172096965	8.746572178	9.055481132	8.282189043	8.496031921	8.580005721	8.65311926	9.328740416	9.2153883	8.464016605	8.897497958	8.849833346	9.415358018	7.820510746
ASAP1	7.178395097	6.547356717	6.691778807	6.304180593	6.790531787	6.704926984	7.175588861	6.244207811	6.17192561	6.883789634	6.393504754	6.027432987	6.43232054	6.003402243	6.718050615	6.578577173	6.263342747	6.442350535	6.228612608	6.241873412	6.380256277	6.391689936	6.249686203	6.736690153
ASAP1-IT1	4.191209909	3.249974953	5.211427937	4.51765017	3.348423239	4.103416007	4.939040212	3.13423201	4.016668982	5.043083733	2.792012165	3.919479841	3.348686591	3.726759405	5.045262851	4.298353136	3.193852548	2.916255223	2.564402035	2.708457507	3.514689749	3.344930335	3.651145646	4.203624976
ASAP2	10.08383532	9.440139287	9.628445124	9.03288757	9.869191385	9.853480063	9.899975334	9.701490608	10.31811777	9.939597088	9.937143497	9.435752516	9.828491675	9.20849192	9.86825943	10.39198903	9.728676906	9.710606673	9.867120379	9.584554766	10.01765961	8.80845005	9.531085792	9.258985511
ASAP3	4.073554752	4.159982312	4.12786973	4.352919044	4.255143248	3.950503413	3.900719563	4.632491126	4.216905327	4.9732993	4.699012847	4.244201562	4.555134179	4.016332113	4.191520852	5.2302883	4.938566821	4.349889964	4.300092431	4.324741852	4.521052058	4.166404603	4.179929326	4.731100179
ASB1	4.197679703	5.369681744	4.130087442	5.944806531	4.573971977	4.38738113	4.063860316	5.369875428	4.031814626	5.16688737	4.321781038	5.172921721	4.095705874	5.668506033	4.42444701	4.911023024	3.838524701	4.297324064	4.219318301	4.013574001	3.782986229	4.747887452	4.260297961	3.355025948
ASB10	1.534355296	1.521568862	1.585808413	1.39301993	1.442072919	1.526730012	1.615158523	1.626710636	1.546073618	1.505246804	1.43127386	1.519150056	1.462901051	1.57509689	1.560983638	1.536693402	1.551876519	1.5629519	1.562901035	1.584470713	1.588556042	1.590774118	1.307305922	1.590582071
ASB11	1.463749772	1.595603603	1.641907765	1.568371136	1.642027414	1.303738907	1.465736773	1.507471755	1.707192797	1.625454429	1.416788138	1.601497357	1.625161536	1.564823239	1.633663107	1.663066745	1.722153668	1.649132875	1.663560342	1.78068602	1.67366661	1.429706181	1.813028641	1.890697165
ASB12	1.792580363	1.865949195	1.704197782	1.804550921	1.847082321	1.943319799	1.982201261	1.514447695	1.755319839	1.68892253	1.452669481	1.910205841	1.845795331	1.843538496	1.863113821	1.815264249	1.834753852	1.574445043	1.83740909	1.987694678	2.00654616	1.785749758	1.486818487	2.37179522
ASB13	3.8557729	4.412162526	4.025643847	4.463864161	4.545495114	4.378674239	3.857756944	4.367491862	4.545787815	3.869028428	4.919622684	3.615837968	4.747599947	3.728456273	4.330852353	4.018215861	5.17328332	4.558663658	4.943813939	4.878853176	4.582898328	4.948435315	5.580541137	4.992742414
ASB14	1.721312483	1.818929558	1.629488436	1.526263317	1.939905402	1.819169308	1.768330998	1.682256857	1.751743229	1.509383873	1.919390588	1.924717822	1.66384406	1.846163858	1.685389696	1.916946131	1.748158582	1.810740879	1.553566311	1.942576189	1.782049638	1.745972471	2.012550422	1.488256466
ASB15	2.277696444	2.46505443	2.346071812	1.984800414	2.32971565	2.233030666	2.072529342	2.358753292	2.507346764	2.40570623	2.149409751	2.637344956	2.363062445	2.276595168	2.396525741	2.444994466	2.239283523	2.397302201	2.269334463	2.285105711	2.436022223	2.46229404	2.144250473	2.317205563
ASB16	1.680498502	1.423181076	1.592786485	1.814906367	1.715343848	1.530284346	1.573433353	1.533662439	1.899272831	1.638471935	1.600742426	1.647155566	1.913759937	1.609446035	1.726305661	2.03029543	1.715953639	1.514300393	1.642915852	1.643200064	1.88195276	1.576263546	1.335166249	1.794783056
ASB16-AS1	2.234836238	2.830559294	2.527342141	2.372428685	2.473572132	2.48428844	2.181560793	2.727369563	2.37845588	2.526268306	2.45316293	2.462754571	2.360931711	2.363695606	2.416257078	2.607333904	2.507000245	2.545558618	2.497825516	2.514621616	2.700931898	2.183984646	2.664128599	2.418517099
ASB17	1.550107078	1.589892431	1.65363909	1.585267016	1.315068615	1.595674048	1.663334789	1.580398552	1.388515405	1.59454614	1.782127385	1.547430821	1.497161157	1.718132837	1.59788609	1.677549122	1.65185184	1.458299939	1.364263809	1.404446405	1.490341375	1.653923305	1.807547897	1.704738682
ASB2	2.193322343	2.092342216	2.213593974	2.444889225	2.108983545	2.219708763	2.181378505	2.17444769	2.070055122	2.526866013	1.871966285	2.035079465	2.041718675	2.376083089	2.634264632	2.345693944	2.06133245	2.008687552	2.043935529	2.12772156	1.898251072	2.057702268	2.085816655	2.458511225
ASB3	8.49814328	7.925704963	7.458569691	8.212619363	8.859014282	7.590178265	8.419794035	8.068867971	9.033411293	7.947138991	7.717548253	8.935054824	7.955149333	8.726481052	8.639195289	8.1589406	8.410453879	8.44546236	8.103528706	7.091216653	8.719246726	8.203376659	8.033762477	7.578598377
ASB4	1.69572695	1.570620634	1.623508447	1.60113272	1.562515402	1.532701552	1.683985204	1.512839232	1.787320793	1.649466954	1.445682044	1.673876865	1.57021389	1.684562824	1.770659473	1.630478742	1.653173395	1.488390451	1.599063175	1.610144025	1.595976699	1.544440111	1.546838632	1.654428688
ASB5	1.026617438	1.480826271	1.416862443	1.745000242	1.709958548	1.831198224	1.715498727	1.766057193	1.205301843	1.193132141	1.287087191	1.469301505	1.467504939	1.456546135	1.375244496	1.730957146	1.541720785	1.561944007	1.372300192	1.344427394	1.517480165	1.31929783	1.491609142	1.730181434
ASB6	3.238462976	3.451062093	3.427201606	3.659381963	3.182576661	3.752005488	3.240636302	3.211325382	3.322709857	2.898053114	3.163365926	3.078808991	3.266321059	3.907671241	2.971553507	3.246730131	3.397261289	3.462768022	3.483096347	3.27862446	3.528021043	3.499927131	3.73154684	3.189587108
ASB7	3.497371964	3.772726563	3.842626752	4.287332295	3.549367405	4.092858394	3.535644623	3.779844236	3.245843698	3.426015662	3.983755194	3.555382478	3.733741784	3.468040108	3.471697659	3.663119346	3.907657336	4.112607791	3.988597318	3.454924334	3.79995536	3.965633853	3.993138946	3.554050453
ASB8	5.000904218	5.569347383	5.011414461	5.052730314	4.910501569	5.432310079	4.822208868	5.406099037	5.306774801	5.022602431	5.047448581	4.915690989	5.540156615	4.351911751	5.119250904	5.535275813	5.03199096	5.337356277	5.224269851	5.229284256	5.375896096	5.465902773	5.470236869	5.387880866
ASB9	1.684857677	1.645026635	1.674739237	1.915388293	1.498038522	1.240634784	1.825655081	1.424200059	1.409214284	1.723378999	1.560177142	1.470000082	1.805074539	1.633449033	1.844542926	1.298309814	2.114448364	1.360504952	1.764632512	1.428205764	1.532129477	1.587201278	1.524174194	1.973180182
ASCC1	7.316206187	8.35943071	6.864081993	7.422726843	8.032532966	6.581182861	7.178591512	7.483311937	7.162350738	7.570357655	7.620303033	8.035215097	7.610419227	7.675543863	6.873627375	7.36683329	7.624315942	7.472310039	7.472548159	6.87138921	7.221231815	7.429236598	7.391897507	6.496054439
ASCC2	4.427948017	5.086444748	4.48360129	5.39342352	4.920781483	4.85898366	4.65707372	4.621838991	4.001289959	4.843193077	4.781750335	5.228901959	5.691284753	4.997798187	3.867689587	4.725436209	4.602977552	4.468356795	4.581150163	4.379543564	4.521135148	4.209489223	5.159084213	5.711816819
ASCC3	4.285025678	4.112235372	4.614960341	4.802719491	4.18872076	4.584942078	4.3496375	4.417154241	4.365114954	4.622153839	4.87725325	4.858508674	4.860398928	4.424417203	4.619817089	4.575107544	5.311509653	4.701762574	4.591263618	5.059596042	5.120283742	4.401356161	4.786180079	4.461536246
ASCL1	1.623925033	1.676173361	1.707437273	1.653992611	1.76673846	1.6107498	1.709935237	1.699405945	1.768865875	1.654897829	1.639621973	1.733350069	1.641655579	1.765732194	1.786316707	1.677343152	1.580824732	1.644498974	1.617626939	1.817824483	1.756411227	1.602722048	1.488492078	1.670743606
ASCL2	1.516319383	1.318185542	1.445012536	1.49849461	1.506488654	1.36316446	1.44261747	1.642926509	1.387368541	1.284302593	1.289848833	1.512967803	1.47056182	1.571439418	1.435106752	1.341772183	1.419321594	1.333706521	1.433052593	1.374157354	1.453066472	1.532766886	1.508155046	1.569165434
ASCL3	1.4604156	1.453163305	1.3677372	1.566343213	1.560305815	1.470729147	1.48750322	1.577662839	1.671806878	1.522734878	1.25629214	1.608972645	1.531783651	1.73608557	1.411200375	1.488923343	1.486473376	1.621372884	1.658998666	1.335158176	1.450865622	1.552259715	1.284980617	1.504140702
ASF1A	7.154429938	7.07209984	7.199162662	7.270941941	6.836246112	7.063131706	6.837232736	6.624768363	6.445421863	6.862188929	7.418800698	7.091022625	7.169280791	6.910241926	6.642217667	6.913661029	6.816686688	7.114146885	7.636984369	6.867568715	6.75665063	6.796730729	7.810887718	6.203053133
ASF1B	1.792505222	2.200272172	1.934782871	2.005994375	2.259078386	2.06920321	2.013896283	1.881922903	2.450378797	1.775618645	1.982856343	2.36672994	2.145342417	2.439365495	2.134979909	2.378458053	2.383914377	2.154337703	2.129139187	2.034310316	2.284610264	2.187468055	2.161199926	2.207638247
ASGR1	1.729180915	2.080900955	1.848949118	1.890626362	2.140003314	1.920817521	1.933100978	1.85697981	2.051245886	1.776962349	1.951666086	1.88295103	1.914706623	1.891249224	1.845407492	1.991872443	2.026655178	1.944228716	1.914171715	1.451642644	2.197320329	2.030486522	1.764829642	1.940582849
ASGR2	2.343436743	2.295600619	2.109837418	2.201001459	2.097313395	2.168618009	2.331853691	2.158295383	2.07377594	2.054441782	2.06678694	2.130707003	2.345003614	2.000000928	2.410609683	2.46650061	1.93558202	2.159976073	2.184533527	2.440574604	2.17794764	2.228786643	2.215156044	2.345585918
ASH1L	9.122608318	8.720781701	9.047372954	8.805866456	8.60467108	8.77557694	9.134621853	8.798276846	9.039158327	8.688551054	8.793028981	8.766272068	8.803185006	8.327677501	8.873375697	8.739834835	8.737121815	8.912175375	8.854960999	8.794240293	8.905902108	9.146461063	9.251641421	9.118592
ASH1L-AS1	3.501763286	3.270992497	4.049028461	3.831147232	2.620272507	3.461177404	2.751337754	2.802454728	3.152865432	5.15936481	2.643769208	4.159818203	2.454491147	4.419905409	4.296668342	3.553049212	2.971279748	3.047951801	2.59806423	2.606270256	2.365439911	3.285897268	3.072526131	3.360719547
ASH2L	6.722922147	7.712740483	6.963599142	6.870451947	7.048760635	7.734347733	7.164459671	7.331976452	6.242831315	7.172044444	7.555989335	6.523099436	7.446015071	6.04206849	6.281447831	6.868278181	7.141682442	7.087318745	7.270908968	6.5790951	6.700260636	6.97214849	7.888041152	6.60652609
ASIC1	1.801996537	1.651301325	1.771324418	1.837805302	1.899851536	1.842497332	1.896640574	1.824508931	2.153860556	2.014224193	1.82062756	2.047992854	1.860659695	1.978682784	1.821766023	2.100640629	1.88897397	1.743223049	1.85133396	1.880688804	1.856299922	1.896852348	1.703391126	1.951610049
ASIC2	1.927126777	2.084960167	1.885370431	1.961322809	2.012412767	1.790140687	1.94104598	2.074495346	1.879717489	1.882851384	1.696844309	2.293848336	2.105091345	2.04512686	2.031008584	2.130382555	2.0448897	1.825649582	2.088763656	2.125244722	2.192059939	1.990033328	1.763118277	2.173195456
ASIC3	1.218712766	1.830112627	1.640233924	1.470984118	1.288616144	1.307575789	1.675814797	1.619806767	1.606141963	1.565181616	1.494248433	1.722123272	1.489832471	1.824410138	1.428140186	1.563548392	1.877191225	1.462049636	1.626218088	1.341457149	1.710780774	1.372500921	1.403936086	1.701457554
ASIC4	2.242422904	2.117491738	2.341806285	2.485555351	2.364445225	2.491271564	2.546167342	2.351794773	2.312172821	2.390067261	2.395672248	2.484361272	2.104089485	2.665466362	2.57775648	2.171922135	2.069485787	2.281975889	2.620147016	2.271808576	2.469535215	2.583823444	2.119847592	2.033278553
ASIC5	1.199407116	1.180263103	1.182046394	1.356233215	1.28028659	1.330005329	1.281116867	1.211712782	1.084405761	1.300886482	1.409179938	1.150090187	1.120766592	1.510551539	1.102584684	1.273469545	1.367930292	1.273474456	1.316784789	1.425173205	1.1637412	1.060285491	1.010213074	1.407901698
ASIP	2.223380271	2.101148387	2.201806868	2.244378799	2.235846843	2.47544067	2.430840249	2.389983881	2.337852994	2.120318245	2.298607519	2.507076087	2.06704603	2.507408611	2.211713017	2.071369344	2.134789436	1.861284944	2.362901258	2.150304695	2.14963244	2.129030042	2.271283525	2.280500543
ASL	5.824471448	7.595212388	6.347040792	6.656805537	6.926763533	6.501519016	6.422411363	6.247417281	5.438495673	6.280775285	6.774618569	6.079616899	6.469058973	7.453276003	5.688303892	6.355492728	7.039881955	5.422166945	6.452832352	5.977544167	5.910233046	5.399411278	6.117415427	6.258871071
ASMT	1.701792451	1.912994264	2.19250187	2.006868777	1.833537248	1.89663089	1.953147448	2.188817965	1.991196958	1.909027493	1.887966972	1.917365674	1.742303349	1.879717165	2.061942831	2.06998839	1.716702613	1.853463204	1.964361467	1.837863528	1.833211411	1.959027578	1.865206667	2.104899641
ASMTL	6.658609801	7.263488234	6.077132707	6.278713712	7.180141633	6.656770958	7.050125949	6.675374972	6.073741939	6.316000535	6.669029666	6.032160771	7.030576868	6.425914702	6.465796756	6.26878149	6.562758826	6.133703867	6.598433157	6.323062717	5.748926076	6.373878993	6.326708714	5.850455798
ASMTL-AS1	2.190741285	2.344854766	2.177371665	2.114087247	2.174312891	2.311962936	2.329644391	2.280311593	2.345417617	2.10485105	2.17523826	2.11539863	2.166716515	2.169774961	2.346385404	2.135821098	2.216417868	2.172760083	2.343111267	2.36365764	2.258557644	2.210357016	2.09648309	2.310379842
ASNS	10.66441456	10.67113723	10.75846155	10.4042754	10.65215205	10.47376082	11.03985506	10.98316256	10.43010697	10.31083375	10.68325658	10.5849732	9.867006197	10.15371794	10.3370365	10.87478238	10.40231749	10.35796104	10.47357264	9.778726806	10.47057804	10.2863684	9.924038595	9.618528501
ASNSD1	9.154124371	9.58580515	9.276238456	9.609431344	9.209073214	9.399648358	9.173538538	9.218060311	9.213877818	9.540423821	9.691979016	8.815025324	9.747635404	8.927462645	9.14007741	9.50545608	9.305523845	9.619874023	9.39878886	9.634541068	9.31281631	9.62252084	9.980720478	9.043120547
ASPA	1.526071084	1.638626673	1.503523262	1.230254875	1.501193012	1.431102608	1.496049177	1.399156145	1.672016291	1.423990755	1.60767625	1.623388095	1.744716652	1.458869126	1.504888153	1.474980324	1.63351159	1.438111294	1.527105585	1.545132457	1.711661138	1.423390321	1.357519821	1.450099068
ASPDH	2.786944344	2.565394593	2.691255977	2.745157739	2.506631345	2.863592879	3.025952817	2.721893565	2.690088098	2.626367465	2.615495009	2.926756704	2.731128372	2.846127762	2.678995233	2.7139426	2.572381031	2.575325785	2.84759129	2.586178947	2.740376054	2.902427651	2.477422223	2.921032338
ASPG	1.756181613	1.841435764	1.682093455	1.796716647	1.748958967	1.852399972	1.889687198	1.878317007	1.708334507	1.641252712	1.685818795	1.831458976	1.759970818	1.855854083	1.572423212	1.861190026	1.971971266	1.815974873	1.738921995	1.890395084	1.695159162	1.638003351	1.799372974	1.915799268
ASPH	5.326675952	4.166510202	5.222241804	5.090051607	4.922449995	5.105372587	5.489943011	5.225482054	6.077682368	5.669282015	5.777761435	5.327861972	6.019803235	4.863628629	6.326733736	6.622535015	6.514718789	6.506453861	6.110899362	6.32553846	6.788967178	6.408138946	5.568501946	5.256116864
ASPHD1	1.808277806	1.672632313	1.884298948	1.69596848	1.81276695	1.46286002	2.149855372	1.817109023	2.239896385	1.648000316	1.695889739	2.009003411	1.884263849	1.917732375	1.978270303	1.976113294	1.833639318	1.713770116	1.866891308	1.984637122	1.931952696	1.720401853	1.513327265	1.711382824
ASPHD2	2.877055947	2.337343308	2.570383828	2.018353964	2.139262786	2.77137427	2.716644829	2.32665119	2.5247329	2.215468707	2.774513738	2.370855539	2.601243675	2.335614998	2.394383989	2.123746167	2.330911043	2.843659424	2.850721796	2.495127854	2.406146877	2.511146135	2.725416158	2.240812072
ASPM	1.779383625	1.663051228	1.616476773	1.666096947	1.771656967	1.620293244	2.010260353	1.608603228	1.717976497	1.674885424	1.62253427	1.791778693	1.673547725	1.766094824	1.571545281	1.704308467	1.714600795	1.561751788	1.707808244	1.557883553	1.73425948	1.633584514	1.690171009	1.702707521
ASPN	10.04913189	7.101406841	8.32397817	4.492632403	6.618239159	10.53587554	10.28140169	6.24688329	7.67848293	8.534523313	7.302481628	5.671503267	9.46953413	4.0829657	7.800694339	10.07837168	6.683418956	3.302130256	6.699213573	6.894593162	9.249324149	3.658477078	3.913282684	8.038632414
ASPRV1	4.048395263	4.394647677	4.232583787	4.900594619	5.291705941	4.397744124	4.052647286	4.594863425	4.934522744	4.422915517	4.237554163	4.284060919	4.107429449	5.612052507	4.29760417	4.708644366	4.809450177	4.248427662	4.53333768	3.962118718	4.277642011	4.513939422	4.862025965	4.070610463
ASPSCR1	2.591593393	2.937364783	2.455881459	3.745996208	2.782460535	3.908246511	2.500890084	2.622505383	1.986593421	2.057262433	3.035385091	2.768898787	3.656320463	1.808615526	2.136699374	3.447081597	3.238722098	3.395191782	2.505289524	2.294737352	2.701663906	2.61192438	3.068783044	4.353974512
ASRGL1	2.770086297	2.802282063	2.502897546	2.349993046	2.926994575	2.998093793	2.923927188	2.891971074	2.631720133	2.834199113	2.598268897	2.467317531	2.866718119	2.621098905	2.714305709	2.597752747	2.717615631	2.607106412	2.711495368	2.806898276	2.565224276	2.534191823	2.569422151	2.435361151
ASS1	9.536340503	11.11176744	10.27085958	10.33072442	10.57793541	9.886761084	9.939680443	10.73055432	10.75668378	9.907215037	10.31366726	10.75370706	10.65027153	10.49405701	10.46300571	10.01633268	10.8375067	9.730622214	9.835345801	10.4177492	10.4529048	10.17028766	8.799482622	10.40744113
ASTE1	4.233053248	4.91367826	5.025646557	4.410485334	3.884432237	4.489418569	4.137520319	4.667619748	4.079628813	4.275701456	4.720270703	4.535600938	4.270514509	4.372694566	3.833452147	4.329429599	3.880041761	4.42551571	4.181739341	3.616389314	4.339504121	4.198524725	4.437375798	3.843190216
ASTN1	1.452726118	1.396003242	1.422053731	1.563037924	1.440216422	1.317243255	1.632696072	1.715503626	1.715152836	1.573919188	1.723168779	1.783997555	1.439878173	1.471011562	1.227020512	1.551083052	1.399460648	1.314549854	1.674152198	1.363845997	1.146372696	1.385856247	1.457629698	1.258867102
ASTN2	1.746478959	1.941378204	2.137476951	2.059963434	1.898288935	2.25621477	1.949447773	2.033602115	2.095350111	1.854634068	2.003639307	1.887436709	2.037479091	1.952969122	1.916118062	1.957485079	1.981570783	1.926198948	1.988401448	1.999785664	1.931044479	1.940095712	2.099541543	2.04283014
ASXL1	5.860599704	5.623303485	5.864439113	5.869355276	5.88900061	5.759778309	5.940947173	5.831724766	5.777069457	5.384774359	5.462553333	6.101241464	5.555365017	5.516244526	5.667851242	5.450494682	5.889833024	5.621525282	5.619137355	6.102730929	5.759793194	6.243057029	5.594965856	6.019033573
ASXL2	2.899401403	2.412144381	2.604259372	2.797670417	2.69907452	2.845377607	2.988451735	2.436602392	2.736279335	2.604907379	2.88702825	3.081381825	2.722052479	2.580198957	2.652943126	2.5868003	2.742980695	3.068462841	2.822542556	2.946438552	2.931497558	2.740711799	3.110311659	2.640243069
ASXL3	1.916472386	1.480236732	1.746226922	1.663122012	1.630433047	1.581970099	1.716336502	1.821252915	1.939656433	1.661705285	1.676857236	1.961063227	1.777091623	1.844606183	1.770354829	1.845095877	1.749704998	1.749269162	1.675796624	1.757499201	1.914939874	1.711042804	1.411957365	1.966115427
ASZ1	1.331030772	1.251072855	1.578867899	1.373498742	1.360662695	1.444682552	1.036264657	1.356259431	1.414272403	0.988140504	1.403557403	1.574794792	1.10119699	1.061201915	1.302349493	1.291145912	1.346981131	1.205939368	1.146092545	1.128677411	1.407846612	1.622675493	1.17757547	1.401894606
ATAD1	9.869527034	9.625966313	9.308901097	9.402663015	9.937261202	9.816573883	9.747008848	9.962955002	9.683719115	9.404943261	9.913144887	9.976009258	9.967614603	9.333019862	9.550166987	9.519139537	10.12172438	10.22628505	9.907554479	9.585236466	10.11519622	9.797314571	9.536131255	9.137724578
ATAD2	5.507359708	5.550955622	5.424535144	5.092254317	5.471588661	5.100451147	5.398207886	5.166453848	6.069520901	6.270037816	5.801981583	5.293905017	5.315690949	5.138249701	5.892390063	5.909573073	6.169027941	6.400177497	5.508945993	5.80602136	6.296070144	6.239564013	5.686790518	5.371550113
ATAD2B	4.612157528	4.519978957	4.379796542	3.730759494	3.741941711	4.150487194	4.33622309	4.332904997	4.051563291	4.09994878	4.624312281	3.991394022	3.916736824	3.373147451	3.805427223	3.691868532	4.227291051	4.033893734	4.662488314	4.09184422	4.296721067	4.654401985	4.407430872	4.391881122
ATAD3A	3.371636249	3.526418896	3.789422173	4.661085325	3.695376326	3.906531027	3.77961382	3.529682082	3.783130374	3.54118204	3.894958636	3.408558235	3.735134378	3.734537386	3.326539805	3.757200946	3.913195701	3.978020267	3.966860846	3.828726953	3.865056858	4.007537674	4.110953817	4.028140293
ATAD3B	3.753409006	3.868283221	4.070107036	4.239180409	3.541561344	4.188310033	3.838178346	3.943594614	3.697843654	3.810621877	3.659723685	3.647975619	3.939363699	4.023310925	3.822203986	3.785278776	3.790637689	3.558581623	3.699908125	3.561725641	3.931066339	3.936537933	4.010649744	4.749106619
ATAD3C	3.075798802	2.865338022	2.948431174	3.341316914	3.530626339	2.895268883	3.347444007	3.349527584	3.31050885	3.304701703	2.882408202	3.700522652	3.438549666	3.716101946	3.668300206	3.501831276	3.420533868	3.182211424	3.614619913	3.067203066	3.60733101	3.590798814	2.830611955	2.875201243
ATAD5	2.213584093	2.34941651	2.239119357	2.318613186	2.198084546	2.426982341	2.156764717	2.217650581	2.154869016	2.216175011	2.354881022	2.201100993	2.113790985	2.22648045	2.569796521	2.463411514	2.22378684	2.297101111	2.339822467	2.234417877	2.22329938	1.996440695	2.302326379	2.125750301
ATAT1	2.629401133	2.754539489	2.981282824	3.095113547	2.536123876	2.763782165	2.875168039	2.635047659	3.153905756	2.955804049	2.613716725	2.836753711	2.46858536	3.40317263	3.442942617	3.076293013	2.618084591	2.45988469	2.646674141	2.750821377	2.792376688	2.696362943	2.526282436	2.919770824
ATCAY	2.656333939	2.485029075	2.863356788	2.772209734	2.532691817	2.655101054	2.766328305	2.701966935	2.779232511	2.731966297	2.637037445	2.560359675	2.759941872	2.704461936	2.842676941	2.810536553	3.07321256	2.584962473	2.872930295	3.142304824	2.689951374	2.758670305	2.44357861	2.608741252
ATE1	4.336693597	4.316068125	4.361454503	4.080842264	4.439223694	5.326402708	4.436386158	4.295525812	4.486316555	4.284353534	4.924038866	4.966911461	4.920945757	4.292447865	4.528505424	4.604361745	4.28210095	5.229134016	5.017284906	4.700244479	4.440784281	4.703871525	4.960713616	4.189461923
ATF1	8.866435572	8.355674595	8.065017694	8.004826577	8.60373426	8.163352705	8.576883766	8.39304476	8.684181396	8.043891639	8.398147989	8.882672199	8.575339299	8.184408104	8.416603832	8.061174189	8.667917996	8.805791438	8.494959035	8.605270584	8.70156436	8.29244394	8.583422135	7.594305707
ATF2	5.551128064	5.673683481	5.533614798	5.339218732	6.083390742	5.084555343	6.001818516	4.972759356	5.506658301	5.410442719	5.107522249	6.524719417	5.472082338	5.090624185	4.839988956	4.537844511	5.631972612	4.494800937	4.252428544	5.042393805	5.115220412	5.270681327	5.489251323	5.439564986
ATF3	5.718631589	5.811191524	5.99106603	5.323751777	4.882816964	4.703244399	5.569600479	3.872835144	4.912110064	5.333972657	4.481261218	5.661240975	3.990963706	5.718691769	4.906288849	3.807721943	4.356422807	4.404883312	4.328748595	4.256166779	4.688453185	4.642860756	4.180852096	4.928578267
ATF5	4.062631244	4.24724838	4.531894516	5.65604829	4.803865425	4.250667106	4.405104626	4.768414904	4.236626142	4.661966757	4.673795018	4.662084302	4.168400465	5.745405635	4.70686012	5.190760659	4.229998301	4.873289672	4.553009541	4.204739411	3.997409383	5.307351475	5.669107231	5.15922026
ATF6	7.259426217	6.513615233	6.780363117	7.315206264	7.038992632	7.554821486	7.21993261	6.770716007	6.490629473	5.957992544	7.500107568	7.131431292	7.872944912	6.212735353	6.604523914	6.777240889	7.721664191	8.102898018	8.144071907	7.520780364	7.068556302	7.677050846	8.073571183	7.442832491
ATF6B	2.234389182	2.250638811	2.221622146	2.142106372	2.277645821	2.141103499	2.261726598	2.307598999	2.360001632	2.136935357	2.268792545	2.328286077	2.162033754	2.2045102	2.169710582	2.392713837	2.344645229	2.279701695	2.196693997	2.293613405	2.411710351	2.409408461	2.155904331	2.306576526
ATF7	3.109996038	3.244024273	3.209963483	3.136252816	3.472635662	3.31046667	3.298327716	3.264451492	3.253676353	3.051666263	3.267271758	3.545206679	3.534866234	3.313539548	3.085955507	3.032054206	3.353280446	3.078719531	3.400351907	3.557990984	3.271449885	3.178677793	3.082703985	3.366166798
ATF7IP	6.645582736	6.960105303	7.216219951	7.247805934	6.598139797	6.158517695	6.588271665	5.435831964	6.840899167	6.524688858	6.379905242	7.134601814	5.491905791	6.821575271	6.583989675	6.009467419	6.021739367	6.135948107	5.688613975	5.805014047	6.010557472	6.327494819	7.276555373	6.812188508
ATF7IP2	5.07439013	5.902656107	5.708932721	4.731371373	6.039830914	4.84443149	5.553107423	6.768161669	5.151938605	6.08952224	5.3103993	6.252974084	5.006626838	6.029740828	6.03695381	5.699884141	5.019754488	4.758478783	4.971678277	4.985249903	4.263150018	4.740203601	4.987590791	4.887413688
ATG10	3.073685719	3.969987219	3.260215925	3.066310562	3.167743901	3.852433182	2.955854844	3.454805838	2.714443891	3.563103621	4.16208334	3.20646826	3.664179953	2.965291729	2.722442093	3.66875632	3.24506528	3.517115257	3.939391552	3.141038343	3.073922907	2.87090344	3.394270749	2.903738872
ATG101	7.253952068	7.175988683	7.468898987	8.435054854	7.831273569	7.61628018	7.79806623	8.405924909	7.149615637	6.526935668	7.138068733	7.835203882	7.243038734	8.539426422	7.335799307	6.957425574	7.679337134	6.985187649	7.269446549	7.446374424	7.551004823	8.003300333	8.093940523	7.685553461
ATG12	7.287321269	7.240560224	7.080464427	7.478247585	7.393772473	6.949479644	7.303628183	7.233289222	7.632381195	7.148073011	7.027143088	7.481805631	7.007561961	7.625845079	7.400884551	7.392071118	7.378930741	7.341788118	7.170483416	7.056127968	7.978616873	7.536400065	7.460996882	7.199699869
ATG13	3.766719056	4.0752673	3.852730993	5.145945073	4.48509511	3.765219079	3.774157828	4.185799401	3.862876901	3.988122409	3.953078571	4.95070989	3.981740482	5.230855398	3.899062805	3.978363975	4.70252391	3.950405296	3.770059278	3.958670086	4.176234149	4.257031699	4.717377677	5.590678485
ATG14	8.194077225	9.141377991	7.277636469	6.981356787	8.123892895	7.167064702	7.902235467	8.176929903	7.339310549	7.848286752	7.674954168	8.272912864	7.570619697	8.073960612	7.193830281	7.797500983	7.507292487	7.584468105	7.192038521	7.248096479	7.522166016	8.123832873	7.893274272	7.975212895
ATG16L1	2.901867429	3.173375007	3.456489653	3.743936978	3.097955462	3.411828338	3.109804356	3.242424226	2.772989451	3.325882151	3.353285272	3.008359098	2.989890463	3.4992619	2.862012553	3.146038195	3.436947336	3.341755823	3.206466944	3.007158571	3.350480154	3.063908928	3.449519798	3.419895623
ATG16L2	2.294660796	2.425394052	2.602168703	2.448359688	2.458230695	2.311363194	2.568142208	2.103360792	2.57026241	2.498638745	2.491283529	2.656727511	2.885642135	2.482489293	2.370742884	2.644894103	2.604781532	2.463829454	2.523096769	2.462153466	2.674238208	2.262529281	2.371116825	3.44258664
ATG2A	5.911529714	7.387414099	5.737086863	6.516149361	6.409700567	5.639117735	5.533102578	6.384263513	5.799760671	5.759040524	6.640227535	6.872262394	5.600733663	6.024868044	5.645416153	5.722051152	6.657936466	6.35580094	6.273913322	6.015552936	6.182673089	6.822690945	6.742672728	6.701490405
ATG2B	4.603968892	4.631738611	4.141309447	4.228101657	4.444031208	4.257444145	4.574640162	4.501503264	4.576073332	4.23884681	4.418680567	4.719054523	4.578816133	3.956014049	4.457398387	4.191698047	4.292879461	4.224223719	4.301532214	4.24920151	4.789248661	4.244711333	4.644608918	4.800518164
ATG3	10.62379438	10.61643527	10.4957889	10.70483355	10.57596488	10.49071783	10.46039694	10.76573115	10.23297488	10.49047542	10.7195395	10.70925372	10.59748924	10.71647381	10.38291246	10.46436628	10.62439022	10.96902419	10.73191812	10.40339625	10.57054692	10.56052905	10.9628831	10.08613953
ATG4A	4.739142154	5.199283415	4.532939091	4.091638614	4.757202795	5.410940288	4.915222683	5.282516704	4.239352956	3.855689186	5.14614564	4.713204784	5.267254184	4.687296717	4.227627262	4.301810124	4.799069973	5.288538573	5.505923381	5.024339906	4.6218437	5.00325726	5.702089947	3.72721418
ATG4B	4.687722144	5.27224209	5.003740479	5.307009934	5.290193412	5.112383363	4.804319908	5.132993882	5.31250615	4.952049194	4.921781885	5.256516121	5.328805393	5.088275329	5.28791518	5.219497863	5.102817263	4.816164254	4.979706032	5.127359767	5.113134104	5.285094687	5.297557311	6.10449003
ATG4C	4.810210604	5.497475193	4.60564462	3.717006522	4.095417039	5.213496933	4.50773215	5.50049453	4.371551664	4.710410536	5.218203081	4.280373764	5.354994248	4.386398052	4.364631322	4.570380858	3.834247172	6.115508537	5.445591169	5.458020736	4.60399217	4.618764002	5.820034868	3.785403469
ATG4D	4.198437118	3.76969991	3.972050262	4.844067692	3.842208823	4.129877228	4.059217042	4.101040876	4.244189522	3.726857384	3.781022065	4.020037326	3.569621697	4.761059846	4.360225748	4.255952239	4.680084326	3.804287286	3.637720827	3.753166679	4.05569716	4.326570693	4.056989393	4.79363325
ATG5	6.955618926	7.272643003	7.055581012	6.842509526	6.964076195	7.385627197	7.029390847	7.106054667	6.574116568	6.769163214	7.415256455	7.306815016	7.044710927	7.269430069	6.750139151	6.539304996	7.039792048	7.183933844	7.230422944	6.726690125	7.106587171	6.97410966	7.513494647	6.245226383
ATG7	4.206476334	4.421593797	3.648669914	3.573985091	3.942821232	3.860807657	3.902880408	4.32281547	3.753004052	4.19463805	3.916922637	3.973766808	4.018897552	3.607460883	3.581790571	3.857342628	4.073693557	4.10058095	3.9300859	3.975188129	3.616457242	3.842804182	4.108883882	3.392520551
ATG9A	2.919640988	2.505426929	3.017200544	3.983159745	3.489487596	3.086343056	3.097029821	2.885935942	3.060928832	2.992570096	3.153870016	2.979340006	3.436960892	3.917145213	3.446385364	3.163378671	4.063717496	3.60813957	3.194732418	3.205950214	3.6713338	3.769464629	3.745882552	4.463179242
ATG9B	1.988145344	1.925992032	2.017538899	1.955519038	1.801136877	1.893449317	1.995811184	1.877225869	2.080675336	1.98728454	1.961289285	2.233270572	2.006542112	2.20719914	2.157403036	2.062594643	1.950746715	1.74340515	2.02900348	1.935578487	1.935539246	2.003566381	1.929056463	2.242934051
ATIC	8.598176828	9.706959358	9.042867776	9.153294741	8.741296054	9.538100528	8.466099777	9.212200314	8.267106553	8.434322531	9.549324959	8.317243626	9.300466068	8.325108358	8.298975183	8.315325886	8.481546932	9.340721584	9.92628196	9.507804424	8.307478149	9.347732882	9.540033906	7.876972941
ATL1	5.828866281	4.701895153	5.756015889	5.532242479	4.722589313	5.750186703	5.507384041	4.562290966	4.549154082	4.933460223	5.475422926	4.375736351	5.60739759	4.868082563	4.57037211	4.78582551	4.379070919	4.75101951	5.876400046	5.825733804	5.001336871	3.838741488	4.637385741	4.342148484
ATL2	6.947969477	6.778997416	6.446217314	6.533160317	7.037697213	6.834702062	6.960488561	6.697146105	6.921526364	6.665677848	6.915706628	6.5713789	6.809418086	6.449575402	7.040390499	6.38002063	7.129430418	6.669020849	6.205812575	6.865019271	6.95388554	6.563300309	6.636509474	6.640753069
ATL3	5.490178917	5.399992764	4.738203809	5.036879484	5.571374155	4.547492221	5.578565017	4.892968812	4.494173265	4.518811366	5.70226393	5.082653426	5.27683839	5.048951957	4.560850296	4.830539273	5.60245557	5.370388375	5.002539276	5.01986031	4.884048963	5.225890013	5.259838427	4.332492704
ATM	5.259239224	5.494631017	5.069054271	5.254574963	5.269487119	4.600026165	5.426261124	5.27306137	6.176533103	6.074644608	5.483639949	6.230671855	5.289170103	4.683339076	6.381805894	6.254010786	5.206074102	4.947474298	5.056245623	5.670612787	6.082722951	5.476887689	6.020216281	6.090153686
ATMIN	7.004516067	6.926203262	6.95005173	6.3605468	6.867270654	7.836212532	6.909682285	7.370752265	6.466846095	6.543758931	7.528796401	6.882012782	7.817678661	6.173010149	6.328572209	6.280496156	7.242504155	8.117980554	8.151528916	7.580368086	7.521479289	7.88599571	8.163533754	6.605622328
ATN1	2.252113288	2.119125339	2.347998616	2.231883291	2.216736825	2.218081495	2.27491522	2.09924035	2.306351126	2.209651948	2.212021689	2.409013267	2.243388429	2.467345887	2.262894347	2.325169752	2.386752308	2.269789002	2.34365664	2.361948576	2.252776635	2.317089544	2.06668991	2.578768266
ATOH1	1.524545023	1.460183728	1.498380169	1.700222736	1.660201755	1.444530453	1.806278874	1.662496405	1.520749577	1.649103755	1.409043368	1.926051973	1.741480732	1.607366703	1.485294492	1.484588309	1.644640769	1.601419432	1.451342906	1.738701113	1.532810349	1.77676356	1.381644724	1.929667746
ATOH7	1.641600358	1.608977561	1.672248274	1.506006384	1.576660061	1.407086523	1.494419197	1.569416175	1.467316889	1.543663525	1.536201605	1.586939798	1.656558281	1.728479453	1.595359794	1.643896216	1.598388716	1.524960038	1.507428424	1.580214641	1.548492646	1.620364934	1.478183071	2.029580099
ATOH8	2.285931039	4.360354051	2.398186938	3.520856717	3.721429417	2.389921023	2.292890108	2.915021309	3.031683965	2.742962881	2.375673119	2.633484821	2.454060721	2.503855224	2.769236914	2.410325735	3.188405178	2.590072157	2.743439623	3.293980914	2.868327504	2.999890183	2.644667821	3.697610589
ATOX1	6.740788432	7.793992139	7.907370679	7.728240614	7.230508292	7.346635402	7.087408676	7.484677229	6.916394552	7.203497193	7.69804438	6.93207983	7.861867034	7.996323073	7.03746786	6.654850824	7.383432657	7.570278113	7.852024191	7.169234781	7.132647474	7.728831136	7.54252859	7.916884319
ATP10A	4.256637308	3.090716568	4.134173133	3.891016593	3.454237266	4.297312219	3.786543853	3.86142869	3.556746446	3.168395502	3.464142959	3.35294115	3.51298209	3.354804893	3.576492315	3.597466196	2.988424051	3.364329493	3.227929678	3.041818898	3.602943407	3.261603176	3.544192422	3.356606067
ATP10B	1.911813757	1.624726726	1.705944104	1.588833864	1.750175055	1.582919281	1.452768674	1.562983767	1.86893203	1.743901646	1.862525694	1.747318812	1.932104509	1.619882294	1.897715618	1.847853295	1.9931028	1.811498991	1.711263034	1.968691814	1.769827701	1.71262061	1.638038903	1.369950668
ATP10D	7.914111643	8.887654186	7.992307279	7.43282218	7.846991541	7.509196878	7.774690765	7.677257951	7.829836153	8.180049095	7.830134698	7.749230348	7.63169377	7.637971311	7.992510391	8.231075771	8.199072245	8.25156223	8.16562362	8.312141635	9.030923565	8.308533443	7.856551864	7.551862419
ATP11A	2.126387597	2.041829637	2.184999401	2.218332877	2.215847845	2.262612237	2.141414236	2.267677336	2.164513309	2.110465326	2.249406233	2.251781467	2.231048648	2.085764194	2.291248512	2.225285034	2.211979974	2.331555923	2.409895719	2.341589471	2.24672658	2.350982887	2.323930618	2.353827687
ATP11B	5.6903566	5.111584702	5.106815978	4.865852345	5.457461265	5.226671414	5.442753938	4.883121822	5.397350575	5.577898753	5.573165276	5.486712667	5.363084558	4.946234053	5.417429707	5.518023137	5.760839305	5.877238836	5.422042909	5.467250274	5.850671842	5.602448473	5.343393908	4.933300141
ATP11C	3.193866239	2.88843413	3.354944515	2.908757632	3.463011666	2.943351066	3.398651799	3.022493898	3.005318919	3.249006492	3.487570385	3.360550034	3.094939991	2.667459356	3.648559399	3.118474971	3.7096112	3.479029052	3.494753839	3.427168634	3.608313437	3.481586168	3.335803838	3.231387926
ATP12A	1.794942029	1.902072528	1.966642454	2.102340657	1.796287743	2.139689789	1.920712061	1.861840329	1.960864743	1.833132591	2.016230878	1.947001205	1.673390819	2.086787588	1.929509453	1.87313837	2.170624695	1.994583706	1.917458904	2.081808659	1.918403852	2.083752087	1.920371693	2.046891189
ATP13A1	4.38304516	4.817055943	4.648276823	5.143214922	4.928359117	5.35277984	4.288698785	4.922826075	4.306847419	4.310459944	4.607810146	4.65745147	5.312919793	4.837654277	4.57221767	4.693318041	5.384535614	5.109430621	5.373113949	4.797718834	5.412780552	4.833605542	5.026630596	6.160754114
ATP13A2	2.87795953	2.995078715	3.171634639	3.318253371	3.003057987	3.147065783	3.094377614	3.084938873	3.238103712	2.840149193	3.266265065	2.835396959	3.462280114	3.108036624	2.966766452	2.968044241	3.315871724	3.144968549	3.399736778	3.269725004	3.225825598	3.286413362	3.164719076	3.01617229
ATP13A3	8.021074433	6.023722104	7.148759381	7.259164759	6.912897987	7.04712516	7.957572417	6.565688655	7.442077755	7.082304841	6.974956689	7.33603984	6.348643029	7.427656573	7.540164988	7.45736205	7.556147661	7.985500387	7.498058726	7.537358552	7.651640608	7.747035391	7.172836525	6.73906213
ATP13A4	1.444868289	1.512199181	1.446502326	1.462458563	1.42779391	1.560015491	1.542093028	1.534285856	1.536992707	1.584734545	1.480396056	1.513588526	1.413692222	1.710357822	1.485119408	1.436906234	1.739686327	1.5376294	1.753856896	1.627277953	1.636608368	1.461251088	1.430720219	1.364794959
ATP13A5	2.243374118	2.675685824	2.092444018	2.458023172	2.941200157	2.647993208	3.044498526	2.415831158	2.527576146	2.455078987	2.603353854	2.353284702	2.96271888	2.564617936	2.472140045	2.728341006	2.609447897	2.482011635	2.615678726	3.305847484	2.804950712	2.711717216	2.050690933	2.49564517
ATP1A1	11.11075593	10.89228121	11.05527526	10.95345615	11.33504963	10.90617747	11.12951187	10.96859754	10.78758048	11.11183572	11.20600693	10.65763198	10.92388571	11.37480557	11.06373917	10.99333829	11.45932013	11.38016898	11.00959558	11.3361458	11.15887259	11.33018948	11.00628176	10.89990859
ATP1A1-AS1	2.615792932	3.096432132	2.763439652	2.670588434	2.490598621	2.623016496	2.670905482	2.592853672	2.528002665	2.674214071	2.668928916	2.825085061	2.623318106	2.554666386	2.562874301	2.550462803	2.408623082	2.557870739	2.493439184	2.453123305	2.567058442	2.675619554	2.545235873	2.467967231
ATP1A2	1.759936551	1.718766269	1.705965586	1.752611212	1.666896147	1.81560523	1.855801536	1.838870374	1.608181115	1.760594772	1.343443912	1.810455776	1.688669975	1.924486521	1.73281707	1.745625063	1.717362901	1.83688293	1.727480858	1.747359198	1.656317786	1.973113336	1.733345255	1.809845543
ATP1A3	1.292812179	1.611913127	1.527458179	1.282929507	1.696889346	1.545934235	1.529010236	1.391689088	1.523548043	1.439958569	1.399030989	1.701090412	1.455076246	1.621497876	1.540371083	1.510424897	1.499419469	1.543782095	1.757001992	1.504949838	1.424922968	1.45664346	1.747681761	1.629320987
ATP1A4	1.49502686	1.55799832	1.429252397	1.465481293	1.602127466	1.684731279	1.572828894	1.588996867	1.59915804	1.372210981	1.528686965	1.768363671	1.51063034	1.418574405	1.544525164	1.361874253	1.70480037	1.456671832	1.512250444	1.63441849	1.582443237	1.43055115	1.543116446	1.717865447
ATP1B1	11.75227046	9.607327811	11.12406793	10.89807773	11.12030506	11.39566109	11.7955699	10.95389168	11.34489316	11.47288742	11.07896276	10.72676558	10.78103515	11.18292132	11.68923831	11.85871791	11.01854263	10.84808769	11.25538949	10.27569177	10.94807423	10.74656734	10.89392249	10.29268092
ATP1B2	2.485918078	2.574299083	2.696517188	2.334128244	2.559177191	2.924353561	2.537778213	2.725180227	2.354582642	2.194923023	2.012400048	2.387188153	2.274214269	2.3396898	2.452056199	2.327685215	2.332168506	2.223840235	2.408571721	2.342088201	2.306021722	2.364744241	2.428300227	2.780546229
ATP1B3	10.12701705	9.54233952	9.836548356	9.748232631	10.42049501	10.4133932	10.15587635	9.794821633	9.548822412	9.838534975	10.22248835	9.759394273	10.2526892	9.858489937	9.789763576	9.708398673	10.11049541	11.36446796	10.84969628	10.41815704	10.44655227	11.065619	10.54580217	9.770033355
ATP1B4	1.518387347	1.409023651	1.717001331	1.516889574	1.462686957	1.557575187	1.775122684	1.614606058	1.572546446	1.692631085	1.510673728	1.57097597	1.434279067	1.654053609	1.400540386	1.458825753	1.693973654	1.496335655	1.680035159	1.422700702	1.599185666	1.583467289	1.675641109	1.587107488
ATP23	4.513898668	5.511508459	5.290221977	4.40350739	5.094751461	4.031471801	4.165505037	5.250335885	4.939218811	5.263536436	5.151862604	5.200150964	5.220756568	5.051061094	5.053537245	4.620741085	4.437343589	4.602917251	4.804671643	5.252370314	4.312345168	4.449354641	4.903008613	4.980737253
ATP2A1	1.832115658	1.620827965	1.990844973	1.904893494	1.767806615	1.991360872	1.732008513	2.082768393	2.115837398	1.927490844	1.880343799	1.886620199	1.865117438	1.790859006	1.819036311	1.898416016	2.183799867	1.761726897	2.017910585	1.838166059	1.905723314	1.704529545	1.716326989	1.894649008
ATP2A1-AS1	2.147192044	1.987597819	2.258514458	2.581424211	2.574488399	2.270489535	2.630281312	2.360660717	2.504060639	2.107492546	2.024152294	2.389140017	2.234094899	2.437445692	2.355323761	2.270389127	2.270149244	2.446902786	2.307844268	2.297127464	2.346274954	2.38220102	2.204102693	2.838830049
ATP2A2	6.455614865	6.181465123	6.296017398	6.70380441	6.942035585	6.786680762	6.748054253	6.627098028	6.390577196	6.437993463	5.947632838	6.480536637	6.22746792	7.331740221	6.348677567	6.424206649	6.696927042	6.209786592	6.221035311	6.44858599	6.867625228	6.879449558	7.01896463	6.970151244
ATP2A3	2.075919693	2.090070118	2.240281991	2.362437141	2.174368661	2.35233036	2.246974307	2.106735573	2.198172422	2.221210652	2.121808331	2.117379995	2.112025268	2.251932781	2.114940142	2.26244443	2.075269769	2.104325863	2.18373073	2.182892688	2.141377811	2.3354444	2.123650872	2.480203532
ATP2B1	7.999819298	7.974227733	8.090266017	7.5994173	8.173002064	8.496855436	7.884517639	7.437533992	8.085421798	8.124012824	7.767643503	7.627491179	7.811650786	7.072584827	8.274696992	8.264075344	7.516686349	7.951352502	8.023577602	7.966108461	8.062009357	7.563775591	7.731759198	7.985969227
ATP2B1-AS1	5.066744527	6.640279687	6.924685292	6.398715577	5.724670076	5.031406414	4.539070036	4.999657905	4.957695404	6.919167271	4.476783342	5.268678181	4.200922642	6.699722473	5.759233961	5.388426366	4.152582148	4.107665895	3.870612277	4.205275984	3.702766679	4.370322977	4.711444024	5.531907004
ATP2B2	1.386724783	1.294005616	1.560377773	1.436624995	1.331515244	1.56448548	1.553898426	1.472378851	1.522591408	1.492840753	1.207883015	1.498463082	1.433624925	1.38250685	1.388511431	1.469007813	1.25801167	1.431768569	1.353992161	1.428253026	1.453075764	1.427153514	1.345345116	1.373711322
ATP2B3	1.526656381	1.5502601	1.635088832	1.713426603	1.694541791	1.694976883	1.687622834	1.581327373	1.685500589	1.591441875	1.509114022	1.672748295	1.540114736	1.769667659	1.593307734	1.607404031	1.732870299	1.538078241	1.725084793	1.73169331	1.557885467	1.577918716	1.53826286	1.81463048
ATP2B4	5.462966707	4.904149593	5.429857643	5.237699678	4.472098462	5.801086814	5.694829877	4.835732753	4.8595946	5.370765595	4.75143967	4.443916799	4.974774235	4.770773642	5.204272594	5.843490865	4.698939439	4.631973268	4.819300679	4.740750675	4.840929014	4.780812735	4.459970619	4.990129232
ATP2C1	6.618704118	5.910229903	6.250747458	5.653636544	6.252687855	6.451970332	6.435094885	6.648573333	6.566244079	6.402372464	6.523374472	6.494267114	6.528775518	6.386851482	6.877403445	6.939724487	6.160590805	6.833836344	6.859931991	6.689215816	6.479277957	6.163203868	6.707343641	5.906943016
ATP2C2	2.385452832	2.138660329	2.134200687	2.204672262	2.203080528	2.23861961	2.235819381	2.432994364	2.4407574	2.356478517	2.13286929	2.443999748	2.116734417	2.370316969	2.327625157	2.09752675	2.200749853	2.220426453	2.307732409	2.288331911	2.237155434	2.293929023	2.074545149	2.274164808
ATP4A	1.7880212	1.745978785	1.97885075	1.999868556	1.884475707	1.789085148	1.970001485	1.816736252	1.802536955	1.919779289	1.751316861	1.849768312	1.832198731	1.934940766	1.761337824	1.679131482	1.796279086	1.740072183	1.770416951	1.871246306	1.875520082	1.964194899	1.777569785	1.939954476
ATP4B	1.857716678	1.778729196	1.670476654	1.858911826	1.708812267	1.775242399	1.951072728	1.745962225	1.818716765	1.831401148	1.7308028	1.911995989	1.61830015	1.960383062	1.916595546	1.753136845	1.689209253	1.818505288	1.790168576	1.609379825	1.93260318	1.91773916	1.563768075	2.320889502
ATP5F1A	11.289625	11.68604283	11.39225048	11.11889087	11.25296173	11.69800443	11.38540901	11.63716225	10.95233793	11.29760092	11.55371787	11.22127324	11.72428158	10.86625628	10.97437811	11.14562696	11.26751992	11.32820594	11.60937034	11.44618049	11.0957288	11.46420937	11.83931204	10.80658202
ATP5F1B	9.839007634	9.86974542	9.926222554	10.28901337	10.19661025	10.16104596	9.893016579	9.939713193	9.909726128	9.811888908	10.14077503	9.681716848	10.32430166	10.07476592	9.84646894	9.839958445	10.46257331	10.40099759	10.25934992	10.05365587	10.10097961	10.17676895	10.28033567	10.06542029
ATP5F1C	9.077276617	9.574094966	9.199081396	9.159542559	9.320711008	9.920416338	9.225479597	9.61670161	8.596788747	8.956869044	9.532090362	9.046766403	9.784214177	8.907572466	8.669549355	8.820981508	9.087211174	9.616093881	9.676315071	9.082462482	9.292008943	9.393315098	9.822691885	9.210412469
ATP5F1D	5.369252674	6.080621589	5.970781346	6.283118538	5.693491558	5.467411827	5.658773668	5.803122765	5.560271848	5.591961434	5.713829065	5.977926622	6.272194862	6.230473039	5.55161025	5.600927204	5.848036064	5.483575155	5.893991504	5.829281219	5.274892818	5.915889344	5.586240564	6.96977476
ATP5IF1	5.233092779	5.891546321	6.196529467	6.398977113	5.526450434	5.31556834	5.103362646	5.794023331	5.576250828	5.851212678	5.334517178	6.263568896	5.330279156	6.501980411	6.112923813	5.788019401	5.253717229	5.914618889	5.37805588	5.751847134	4.95350185	5.987389928	6.174783366	5.753409223
ATP5MC1	4.228100965	5.157831205	5.01989859	5.561784109	4.056562389	5.405294512	4.02748778	4.690189845	3.923594001	4.699824543	4.482497387	3.757603486	4.657404619	5.536104852	4.138588593	4.202893624	4.158879615	5.537737669	5.195996056	4.571641249	4.30949263	5.230274483	5.764502066	4.473041739
ATP5MC2	9.868032522	10.97011673	10.3606752	10.10964139	10.08252396	9.977595273	10.13768534	10.8398726	9.753804036	9.964955424	10.13002668	9.803288294	9.682622315	10.49180303	9.796286204	9.666678137	9.835603217	9.12180224	10.03507731	10.16671594	9.738906887	9.946614549	9.660050097	9.444697795
ATP5MC3	8.888261375	9.351684914	9.064178262	9.677808813	9.376633735	9.521520807	8.994482198	9.374003695	9.130457037	8.807957006	9.349749411	8.870998234	9.489050158	9.246465328	8.857315596	8.995865384	9.186625587	9.695852455	9.759921505	9.308998433	9.258011043	9.591346227	9.659985392	8.486832435
ATP5ME	8.747735011	9.403651385	9.694511342	9.991280486	9.020254582	9.418477224	8.985708214	9.423039191	9.127242934	9.399681631	9.123682631	9.433791743	9.309872237	9.933929169	9.336779888	9.423486824	9.114573154	9.209586542	9.395617557	9.408666734	9.200364872	9.212135753	9.347478502	10.3725279
ATP5MF	7.117432303	8.059182051	7.841824304	8.119550032	7.093262552	8.695682892	7.285700266	6.935090291	6.139579668	7.120098274	7.605314155	6.62065711	7.758905902	8.374416931	6.630093125	6.763697682	7.616953371	7.974157262	8.154600188	8.069667885	7.935735126	7.926738323	8.664090374	8.30704226
ATP5MG	9.286769357	10.11851257	9.893306278	9.696483084	9.625222232	9.782413099	9.26878326	9.998293077	9.10013306	9.705939169	9.686290155	9.770298821	9.528167446	9.969297386	9.237192402	9.11224578	9.196972083	9.361947451	9.884227302	9.797169146	9.404171595	9.517353634	9.897467671	9.223643603
ATP5MPL	8.055773597	9.059255015	8.486204433	8.944313033	8.516630659	8.544003125	8.128464187	8.756221414	8.700552932	8.717496432	8.52110183	8.649552877	8.438019767	9.097122407	8.695712006	8.693432594	8.272244752	8.496848167	8.475666244	8.496064687	8.208100936	8.58774735	8.468500715	8.307778693
ATP5PB	10.37980045	11.03635468	10.70317164	10.34824304	10.4720388	11.30219227	10.27850175	10.78203394	9.929718239	10.25068329	10.77605321	10.13678791	10.91454256	10.47274242	9.874588306	10.12937794	10.55359691	10.77637812	10.9309199	10.70599029	10.35336801	10.72938597	11.15128358	10.43771266
ATP5PF	10.64760038	10.24320314	10.10744388	11.09777123	10.89882652	10.54632811	9.977392426	10.9476584	11.31743134	10.58816573	10.68488094	10.79675748	11.23451465	10.73322856	11.06399351	11.31908624	10.97261202	11.90174914	10.97467686	11.12934595	11.24020233	10.58290658	10.40586215	11.02505576
ATP5PO	10.95441933	11.72447889	11.55380408	11.45479738	11.09093301	11.45658596	10.94538874	11.58603913	11.02591494	11.47450328	11.3408751	11.12125469	11.36744282	11.58240881	10.97107128	10.93711677	10.96360803	11.04288314	11.43564726	11.13762739	10.93687629	11.26904401	11.19852132	10.69672395
ATP6AP1	6.678945249	6.683203992	7.053387179	6.579284666	6.633648757	7.23492709	6.830084541	6.197169906	6.389209807	6.6334262	7.143510069	6.160359068	6.949548952	6.583699616	6.260750349	6.33468761	7.182974679	6.260816332	6.658264691	6.292760836	6.187246761	6.179353422	6.830162854	7.552966971
ATP6AP1L	4.329098439	6.19546595	5.204801259	4.959110389	5.071472102	4.152636022	4.774972707	5.092799417	5.023315123	5.56503126	5.97566868	5.475965565	5.160424517	4.877213989	5.091971091	6.519509673	5.254186602	4.553426162	5.627855958	4.464137866	5.320927739	5.056731836	5.480130831	4.4708814
ATP6AP2	9.867960172	9.576285709	9.633160969	9.437183524	9.91390374	10.03279657	9.858526675	9.918591768	9.960579933	9.544589087	10.1924058	9.651539854	10.46949176	9.335578124	9.735395208	9.794247686	10.66827831	10.28460928	10.53137212	10.44428291	11.05901276	10.23685862	10.03751359	9.41907646
ATP6V0A1	3.121552151	2.851178442	3.192866188	3.585126927	3.121241992	3.058371718	3.208837225	3.148066971	3.28241023	3.117888962	2.787278846	2.903885012	2.752574593	3.387382049	3.399179658	3.159953533	3.03093896	2.764251759	2.784415812	2.822285286	2.713175885	3.079097652	2.861374483	3.140300163
ATP6V0A2	3.695956433	3.543443744	4.122972493	3.76520091	3.59518687	4.123321682	3.798359504	4.274897317	3.807300022	3.321181975	3.812136777	3.687150575	3.937024285	3.514377833	3.870871029	3.551459422	4.001503576	4.229900947	3.91631519	3.831952824	4.543275896	4.318217929	5.265282291	3.609201479
ATP6V0A4	1.418953839	1.404794632	1.834452492	1.575396334	1.528442471	1.763153877	1.668673811	1.330027795	1.953260253	1.479702776	1.457633949	1.737958536	1.497627085	1.388008911	1.684788047	1.883952023	1.583308156	1.630332136	1.618873883	1.388367444	1.609760834	1.262082286	1.39542606	1.740780288
ATP6V0B	7.628757783	7.318347508	7.435191845	8.566916421	7.74752722	7.892288564	7.44297682	7.399106752	7.466237444	6.449274117	8.268463803	7.460785826	7.814199979	8.55612039	7.491502658	7.525258799	8.731005707	8.470121035	8.006620144	7.826364082	8.232384873	8.09683291	9.088398354	8.99324252
ATP6V0C	9.340206112	9.283219092	9.219912968	10.09883142	9.429496209	9.081601455	9.516818979	8.845491612	8.753938921	9.187964894	8.885308759	9.484421973	9.264913185	10.0192005	8.82377423	8.465637331	9.376025149	8.90979516	9.084993365	9.289906932	8.985013899	9.618038284	8.966286112	9.692388976
ATP6V0D1	6.908165996	7.404417294	6.901551845	8.140403762	7.273270534	7.453946122	6.945116662	6.104842221	7.000805931	7.546398039	6.689058532	7.320639063	6.950405289	7.780059362	7.113263621	7.006533148	8.009771588	6.910167418	6.638893605	7.003560711	7.167630509	6.756459085	7.332071523	7.700456309
ATP6V0D2	1.791179498	1.962771378	1.685030889	1.877703346	1.591027119	1.676092161	1.42237384	1.723137147	1.797221602	1.749189998	1.725089336	1.684085863	1.70305755	1.852314722	1.720371272	2.081978471	1.8615976	1.83283858	1.569610969	1.635633241	1.734565185	1.690940515	1.673000657	1.826555835
ATP6V0E1	11.04223551	10.92626844	10.9773662	11.13731566	10.825493	11.22170373	11.183891	11.00726308	11.03783194	11.21463575	11.17200258	10.80258547	11.22883267	11.35961312	11.15198655	11.10518082	11.37550835	11.62626075	11.2165526	11.40968357	11.37057559	11.4407549	11.17171887	11.16625321
ATP6V0E2	2.745341618	2.835345783	2.689196338	2.553304081	2.78249122	2.68639512	2.642494863	2.826897098	2.792522686	3.196926392	3.101244942	2.980413152	3.183397546	2.752341592	2.760909103	2.726678427	2.699103743	2.589966895	3.062332351	2.840429371	2.723406427	3.019889589	2.977493698	3.067850151
ATP6V0E2-AS1	2.249186592	3.60842252	2.215324656	2.263901182	2.569359408	2.667007367	2.258725115	3.037994261	2.355223583	3.810860448	3.652193305	2.235867164	2.663787706	2.243891326	2.382253119	2.708255425	2.640773005	2.41828059	4.120938386	2.854642348	2.407111191	2.467696908	2.614646123	2.751816492
ATP6V1A	6.763073257	6.569856228	6.893559587	6.977444428	6.365128823	6.72077238	6.9265067	6.121780294	6.092138119	7.399104977	7.172656275	6.364165577	6.569932716	6.592180059	6.869637138	6.630318542	7.088380627	7.122856665	6.673624622	6.895104054	7.292708364	7.012044887	7.688746145	6.442016676
ATP6V1B1	2.163695754	2.47120915	2.377518646	2.076361458	2.157299416	2.193320314	2.610105206	2.408063308	2.328309213	2.473883326	2.615074742	2.449125329	2.499525833	2.408466309	2.504530014	2.376469652	2.41117957	2.464027856	2.462411461	2.326071077	2.786967632	2.522972982	2.099123423	2.33397826
ATP6V1B2	9.67068193	9.379691075	9.303797438	9.890271492	9.299766385	9.269663561	9.379803808	9.045764804	9.223924674	9.515300154	9.535061645	9.250869011	8.594624	10.03080538	9.244592334	8.425376163	9.518178548	9.453495826	9.042228959	8.668468505	9.365732734	9.809505736	9.835984608	8.969487337
ATP6V1C1	7.755264629	7.110942976	7.600803746	7.476209356	7.361468144	7.287795014	7.618028003	7.245602204	7.428528834	7.510175438	7.613155034	8.311831631	7.341148524	7.580853547	7.55709279	7.400504752	7.650867695	8.251943598	7.776816137	7.522985472	7.807428532	7.549248807	7.811511857	7.185697558
ATP6V1C2	1.726876459	1.789297556	1.795685539	1.665107939	1.783191671	1.882344187	1.562366044	1.632164287	1.669607971	1.65201184	1.7452127	1.711846754	1.672931742	1.714254828	1.7763798	1.99916574	1.796361641	1.722142214	1.891383799	1.915799864	1.684447115	1.602338787	1.825007548	1.44163024
ATP6V1D	9.395855774	9.606399238	9.47111639	9.551459494	9.090800897	9.680990974	9.586100877	9.491384766	9.485262842	9.61774829	9.729439385	9.696003605	9.264330193	10.26887253	9.580423829	9.447246806	9.528670103	10.11598973	9.975196695	9.48840528	9.702391991	9.840516272	9.806291688	9.257378212
ATP6V1E1	10.5620213	10.99711029	10.65465091	11.14065583	10.63198242	11.02149334	10.56365614	10.87393428	10.4536672	10.84628945	11.00674732	10.75348133	10.66010466	11.27904726	10.55975142	10.46501728	10.97141199	11.05266569	10.98757966	10.76709374	10.79135482	11.28304284	11.54239152	10.53412238
ATP6V1E2	3.72595679	3.351452475	3.276983768	3.795994667	4.22006438	4.111199485	3.333854128	3.590883486	3.501220293	3.542318858	3.432167682	2.983642174	2.696287397	3.560924565	3.47029642	2.98688992	2.573321901	3.074634195	3.002864511	3.013906375	2.752899405	2.897102789	4.066149382	2.399929773
ATP6V1F	9.021398174	9.210428423	8.49810433	9.168292148	8.806813502	9.273068867	9.048432262	9.717175103	8.830074295	8.881552945	8.810461504	9.26525895	9.381441452	9.459403597	8.5332677	8.703808247	8.777401596	9.573168416	9.340401569	9.087962968	9.380609468	9.569200752	8.884507388	8.163393348
ATP6V1FNB	2.153327693	1.923521685	1.902937204	2.39647476	2.886211685	1.887471777	2.020059445	1.976688546	2.568357763	2.48010155	2.183889266	1.93901531	2.139950117	3.519362382	2.560307955	2.065658085	2.174639159	2.241482974	2.023910647	1.828440737	2.353642263	2.292765611	2.676825249	2.616611306
ATP6V1G1	6.481014314	5.748311967	6.246222084	6.509372872	6.132000679	6.032164191	6.562619827	6.092675711	6.182186914	6.051263895	6.120018328	6.690893005	5.947751224	6.581771897	6.364847815	6.312416509	6.338784666	6.674104367	6.055937697	6.251770383	6.53260607	6.350339713	6.43526259	5.917916317
ATP6V1G2	1.773219858	1.853922749	1.819766984	2.000308568	1.693630598	1.852096713	1.83190861	1.987066438	2.077567425	2.094702172	1.795724111	2.189003296	1.740686483	2.115119725	2.104769542	2.222055283	1.80091996	1.707821093	1.635448148	1.655285064	2.012760602	1.957007318	1.640821822	2.104150622
ATP6V1G3	1.887248818	1.9875804	1.930993327	1.897555616	1.904090553	1.787750799	2.064443763	2.092237682	1.86019584	1.887776796	1.864253467	2.021155046	2.021961186	2.18868015	2.020035429	1.876814819	2.259885026	1.883437653	1.980415712	1.881109767	1.923112276	1.878644303	1.965996025	2.208902571
ATP6V1H	7.817125125	7.805021541	7.682393589	8.099371091	7.420981672	7.543200372	7.7560891	7.527005595	6.96026293	7.639984869	8.371897367	7.810650271	7.245089843	8.057988885	7.400180948	7.269053232	7.937481464	7.747723297	7.906433902	7.396882773	7.239959467	7.584354107	8.239760285	7.153022044
ATP7A	5.243901919	4.796099993	4.717242058	4.923285975	4.798236512	5.476376944	4.85127547	5.236863161	5.541558632	5.357671658	5.598806138	5.17520942	5.5426188	3.749851154	5.575352459	5.084553869	5.227961071	5.561134415	5.84936614	5.493475993	5.469347026	5.456358699	5.605635349	4.451676444
ATP7B	2.313767467	2.431524476	1.979146879	2.197851942	2.469297093	2.206090094	2.374930774	2.297937831	2.091849659	1.929172224	3.13519496	2.004441425	2.653801588	1.990715498	1.962915344	2.246664912	1.903745095	2.783742679	2.854937651	2.124132262	2.168408498	2.416684408	3.105185713	1.686923336
ATP8A1	1.960272555	2.211561621	1.626264434	1.732581639	1.945620922	2.043492922	1.962292257	1.791041597	1.741889838	2.143880618	1.88615295	1.688654451	2.002473125	1.739801906	1.958801617	1.808940219	1.798075244	1.57397895	1.87804183	1.855370529	1.785870977	1.746040587	1.521412351	1.953742778
ATP8A2	1.476560892	1.690495516	1.371974654	1.786444311	1.45872809	1.548696224	1.746351482	1.519121493	1.584026166	1.608664399	1.590273928	1.765645755	1.522329352	1.724600955	1.59769328	1.636977474	1.442782157	1.42133118	1.895716441	1.755518701	1.43062702	1.477143649	1.461044254	1.743593272
ATP8B1	2.933024719	3.06634872	3.010783127	2.593356954	2.28444247	2.858737638	3.018313871	2.514736148	3.241066051	3.681113072	3.008255157	2.343472311	3.050431444	2.54427513	3.721682813	3.455539716	3.463307666	2.091364397	2.400687584	2.677365775	5.223946944	2.946679208	2.192156192	5.465240476
ATP8B2	6.647549665	6.9069566	6.518990866	6.104510676	6.725974679	7.289385066	6.668023105	7.007753991	6.347054691	6.269345739	6.826193718	6.661053111	6.97805876	6.575885022	6.232931619	6.374036734	7.088173861	6.88744389	7.136177314	6.976188067	6.779457439	7.076153725	6.772189177	7.024585637
ATP8B3	1.590833131	1.840294665	1.816352341	1.771968189	1.563725936	1.788023663	1.740212897	1.951828726	1.861272655	1.792897074	1.478331159	1.693617829	1.841406414	1.69390008	1.767786287	1.68754514	1.676425705	1.529805346	1.724599645	2.007770808	1.684279638	1.760198489	1.740212865	2.193522704
ATP8B4	1.81206272	3.779986759	2.108198346	1.590217361	2.869345312	2.925143953	1.671370014	1.781774846	1.722102604	2.062913294	2.410039592	2.144328034	2.17918997	1.54321175	1.794027134	1.795002301	1.706870446	1.891111416	1.936309998	1.820207094	1.959303534	1.662587968	1.752437066	1.913177269
ATP8B5P	1.675296993	1.770630086	1.688303154	1.689092633	1.67353606	1.495868693	1.722081573	1.70031844	1.51420051	1.612212585	1.696134167	1.692754159	1.598607983	1.68962769	1.56322136	1.681788671	1.717381476	1.570306656	1.486099117	1.578720342	1.591660556	1.580523737	1.7608112	1.777803088
ATP9A	6.553795985	6.34051796	6.42650487	6.427133957	6.529739662	7.494818103	6.844940312	6.685199702	6.250169118	6.45921757	7.421078024	6.87031765	6.506401761	6.333129451	6.390566894	6.260355385	6.548731189	6.777090522	7.283664715	6.415559718	6.517366231	7.110842346	7.703365703	7.038127082
ATP9B	2.873104435	2.768659966	2.759624951	2.605588025	2.803856604	2.901415638	2.701942119	2.945066917	2.679989583	2.807430828	2.814501363	2.530532837	2.852703203	2.68706831	2.639966279	2.83532189	2.947859768	2.621806235	2.887701588	2.80997424	2.871649505	2.665130089	2.682324364	2.655854057
ATPAF1	4.852384761	5.466983297	4.94642232	5.012325943	4.771491623	5.060399812	4.601720761	5.326328752	4.911235148	4.959427913	5.300159007	4.859628305	5.433734557	4.622709751	4.845457836	5.443766088	4.770187742	5.487611004	5.198851078	5.050282666	4.956016112	5.210037015	5.489756546	5.067326794
ATPAF2	3.335488309	3.782146191	3.378768904	3.755586278	3.78333486	3.550553991	3.578544903	4.093885137	3.194603755	3.493281142	3.019705272	3.641626064	3.547935995	3.391335191	3.059025906	3.355889337	3.363727253	3.214101766	3.35218572	3.149047104	3.234281418	3.435072534	3.649226988	3.168124464
ATPSCKMT	4.507040059	4.753751112	4.24340167	4.031921362	4.294243422	5.124213184	4.753677531	4.471793855	4.137759634	4.040154164	5.542753449	5.751331345	4.77571542	4.253256599	4.374858317	4.227668372	4.653307421	6.413291742	5.57115477	5.442132754	4.655795361	5.243584288	5.850445188	4.228730771
ATR	6.958999549	7.124031857	7.352990233	6.437489976	6.261886131	7.39655042	6.604930483	7.233169622	6.681620369	6.665199636	7.510895869	6.548037056	7.479693406	5.5589795	6.61653188	7.318703911	6.905829247	7.605735407	7.724004475	7.42542994	7.193284993	6.957778202	7.663325997	7.040443194
ATRAID	9.849371131	10.52953554	10.37738678	9.854929131	10.0947085	10.43239516	10.02666268	10.47181311	10.4529654	10.04584832	10.34036504	9.851866166	10.64039954	10.3447103	10.13227437	10.10732188	10.40635825	10.31616308	10.47905623	10.41412504	10.42453691	10.30183482	10.25806068	9.739523075
ATRIP	2.394013333	2.740578918	2.639801495	2.678822514	2.82653294	2.750817844	2.351355847	2.494336665	2.605879499	2.527724319	2.841108918	2.271569818	2.889485198	2.367131475	2.402889813	3.030663351	2.954056675	2.639414797	2.563710636	3.126761922	2.66212873	2.345238071	2.660043156	3.343610714
ATRN	3.332141965	3.283284034	3.301227345	3.461071389	3.213805678	3.732797527	3.444952356	3.523624082	3.474189568	2.961173863	3.626283837	3.132031374	3.672129777	2.654942695	3.167706376	3.244490551	3.728644877	3.834208066	3.941952791	3.65522713	3.829981207	3.539692934	3.551714364	3.238256654
ATRNL1	3.772693581	3.858951981	4.081256454	2.566992176	3.485799211	3.799649712	3.677473151	3.316511385	3.184389266	4.15244524	4.046934601	3.838526605	3.670478694	3.161648492	3.507977066	3.903217119	2.717350071	3.195289827	3.36148579	3.282662525	2.310380266	2.536379227	4.034080116	2.786018182
ATRX	7.933771562	7.791790602	7.379854812	7.23142753	7.384133761	7.587964919	7.784820556	7.244034387	7.942567302	7.891969322	7.67612053	7.722069825	7.718554878	6.583230106	7.545151675	7.634550157	7.208596825	7.828420038	7.54977226	7.599574093	8.081453594	7.999177595	7.852494082	8.214885366
ATXN1	8.173536162	7.296664421	7.632972541	7.991203824	8.237894255	8.055333039	8.163068008	7.500414296	7.611995106	8.115436455	7.443752244	8.189546278	7.514700675	7.437081122	7.9729774	8.562048857	7.511983879	7.626421497	7.295358676	7.471111656	7.934596111	7.332484297	7.837475091	7.650067534
ATXN10	8.306665803	8.570220207	8.428883405	8.003396488	8.087901096	8.896104148	8.352850667	8.623017837	7.872299635	8.238752224	8.553615278	8.035118641	8.463332096	7.972897893	7.717558314	7.877446674	8.197698427	8.446858214	8.728737992	8.429059948	8.127511111	8.408221197	8.379719699	7.643012116
ATXN1L	8.182524202	7.907670784	7.767785337	7.894566559	8.175147921	8.343307135	8.333601047	8.098623249	7.756810642	7.75979303	7.561753894	7.785397312	7.69619435	7.900148877	7.769184264	7.471375507	7.844123993	7.591146235	7.855291044	7.539047151	7.706554104	7.894543835	8.178587811	7.095977167
ATXN2	6.37347495	6.555917078	6.374020881	6.547147409	6.698930821	7.307991463	6.372321946	6.28970884	6.724229142	6.0153525	6.730969768	6.5755552	6.687172837	6.299698095	6.166602893	6.052635701	6.7961961	6.962374365	6.816715225	6.345686796	6.833959436	6.871985015	7.148042645	7.01330457
ATXN2L	3.733061362	3.388892651	4.210765738	4.071840426	3.761027187	3.431928957	4.131947674	4.114171192	3.987555297	3.479353795	3.536592861	3.649149854	3.583135982	4.521837865	4.051037759	3.553982587	3.442308719	3.33548955	3.849946083	3.553397502	3.830420781	3.879323836	3.547427917	4.180693209
ATXN3	5.633480646	6.018836123	4.909537319	4.785096248	5.577509598	5.287965973	5.140300996	5.635256388	5.390672706	5.541357493	5.291910363	5.332145385	5.486271837	4.801936575	5.508231648	5.526580081	5.3397913	5.421946628	5.189813535	5.275948931	5.688756581	5.345097881	5.100429813	5.128581423
ATXN3L	1.310541541	1.394528534	1.437890345	1.156326047	1.297317098	1.425705137	1.050695047	1.402875509	1.637308847	1.203571097	1.221367143	1.230210353	1.182595678	1.272618429	1.464262324	1.340910955	1.334541088	1.287247348	1.584874146	1.654707933	1.15522365	1.400712113	1.017907145	1.41287565
ATXN7	5.504986093	4.941381777	5.713439026	5.363248443	5.397766174	5.508046659	5.462480907	5.037830622	5.326738719	5.462788361	4.982983489	5.234220283	4.894048105	5.474158802	5.307163408	5.189553943	5.124287122	5.121125647	4.993464022	5.282391774	5.570431712	5.233050542	5.197827452	5.305051658
ATXN7L1	2.43071754	2.644283624	2.385648126	2.272555632	2.61759053	2.371666131	2.250142136	2.616108351	2.581782414	2.465841406	2.328046673	2.237087571	2.536884379	2.37203837	2.434688813	2.501039946	2.874722569	2.693742371	2.40461177	2.481050394	2.644316889	2.470692949	2.366327915	2.6151967
ATXN7L2	1.876609946	2.089626938	2.122973441	1.856652494	1.893064617	1.835785776	1.894911821	1.844732338	1.954415294	1.770539894	1.712240257	1.91834745	1.938961654	2.134260089	1.935533879	1.868944289	2.227452926	1.705195449	1.637334933	1.846884356	2.291068067	1.789893368	2.007849977	1.937932638
ATXN7L3	4.23617797	3.733347284	3.845472801	4.658937258	4.315768205	3.90229372	4.170319611	4.170540154	3.873701049	3.768308274	3.682358858	3.85140261	3.939218174	4.492057528	3.871509772	3.970011689	4.263814256	3.977848346	4.157193467	4.020628923	4.322983142	4.33879501	4.064208985	4.338178376
ATXN7L3B	6.487290364	7.321413067	7.200731324	7.177204694	6.577452361	6.93717288	6.40585166	6.73948374	6.440124901	7.042845961	6.434751993	6.510433256	6.381828302	7.103021361	6.225148296	6.676177231	6.895347867	6.269962725	6.377291097	6.818289372	6.534581167	6.913058607	7.065088065	5.7803892
ATXN8OS	1.637029376	1.588051463	1.66639745	1.471595832	1.496517227	1.517141528	1.478709883	1.678299989	1.519328988	1.542439553	1.658718554	1.637405889	1.614139252	1.57307343	1.463833577	1.639269761	1.671938129	1.572752785	1.500505335	1.635007583	1.745734723	1.516762549	1.536992611	2.031720261
AUH	5.899151934	6.246369126	5.616761104	4.252007543	4.948332996	4.760556827	6.069588647	5.36952815	6.308535299	5.289919517	6.545820633	5.993131396	5.901052848	4.672805703	5.461925849	5.983241066	6.309650708	4.91920817	5.307865087	4.932921086	6.752275452	4.777735563	5.509875505	6.107308881
AUNIP	1.849804041	1.723491544	1.818321598	1.70928931	1.918083431	1.862518158	1.683680858	1.79137595	1.879292216	1.7156277	1.593199986	1.973464867	1.688054973	2.048722042	1.972066447	2.038305766	1.699611993	1.906154332	1.983624023	1.818218494	1.9912085	1.695728353	1.752177706	1.848056327
AUP1	8.242393389	8.151555784	8.26382915	8.479793429	8.488076006	8.951155068	8.114928135	8.193686665	8.278485765	7.622416522	8.69314006	7.914235418	8.813947623	8.721896486	8.171306895	8.405619531	8.831318336	9.115730246	8.672373586	8.877974185	8.818864597	8.619372632	8.864069411	9.459917995
AURKA	2.108385126	2.486589725	2.471304438	2.310526207	2.308815863	2.406965694	2.217342413	2.218634612	2.057806462	2.457389404	2.142029996	2.385003311	2.37455744	2.202152219	2.025320723	2.069512145	2.193380078	2.386903079	2.275892757	2.06137011	2.093324341	2.423343212	2.760765079	2.336623838
AURKAIP1	7.24664354	7.657849435	7.449647701	7.709047229	7.015261799	8.204529456	7.29857141	7.926863286	6.874444289	6.656080803	7.839328694	7.257151487	8.137651772	7.47655088	6.936922292	7.047815408	7.828060114	7.859400071	7.949358402	8.107273098	7.572559232	7.917338815	8.414750266	7.872098494
AURKB	1.665934301	1.850424729	1.727413692	1.840704854	2.093101545	2.059054451	1.881430494	1.933183633	2.275721927	1.888548539	1.78548245	1.88514452	1.893130847	1.622212144	1.912062717	1.706302674	2.261574211	2.132253737	2.168886262	2.147142432	1.894925384	2.220856212	2.223128707	1.703686797
AURKC	1.94689202	2.117826888	1.860014584	1.954163037	1.932760602	1.875520903	1.790464716	1.964019968	2.110318912	2.030891407	1.621545571	1.874033219	1.896512403	1.738387975	2.058791502	1.939661327	1.946794491	1.776836935	1.961569059	1.964506848	1.903554866	1.674630844	1.677828102	2.031348304
AUTS2	5.458511087	5.099946423	5.896932759	4.634913407	5.078774505	5.967575124	5.511284332	5.003201079	5.296947601	5.238157526	5.45516917	5.212096329	5.113121345	5.268490269	5.165134654	5.042940983	4.808840385	4.662980406	5.41611138	5.408671416	4.882269996	4.961825599	5.227013577	4.814560404
AVEN	5.796218182	5.767968358	5.798100758	5.286408179	6.205985222	6.617155098	5.982370412	6.057911296	4.886172352	5.021246343	6.736606493	5.299092907	6.32861173	6.034706245	5.063820938	4.944166302	6.035334379	6.489354031	7.073255524	6.276499045	5.872629723	6.277556292	5.82447506	5.489951062
AVIL	3.538506179	2.992880782	4.294929836	3.305849348	3.524131105	4.058187858	3.685745519	3.322614235	3.003924453	3.118927477	3.003777001	2.929958361	3.156245301	3.401189126	3.307987997	3.63401982	3.037524896	3.13795594	3.328190788	2.798171911	3.281224176	3.110737603	3.810736591	2.960226728
AVL9	3.98160891	3.527402989	3.782455541	4.228320642	3.469553992	3.631650963	4.241439352	3.597304149	3.121536043	3.327258267	3.577187512	3.201798809	3.194840424	3.951583628	3.573101831	3.192965439	3.558345774	3.180411381	3.066633581	3.445792498	3.193229937	3.701077394	3.441570359	3.499693478
AVP	2.155212031	1.994395044	2.121032237	2.103374216	2.040081849	2.048624399	2.332848677	2.214368073	2.103906245	2.133658652	2.172114298	2.182820063	2.122019277	2.118299208	1.993963695	2.090056008	1.863291981	1.782516649	2.298990532	2.155896906	2.11347212	2.126370509	2.002414174	2.022604146
AVPI1	5.964758659	5.994550201	6.230395318	6.398557097	6.990366693	6.203462931	6.125962165	5.531211079	6.5732448	6.221835618	6.337042325	6.830949893	6.211475148	7.130750098	6.491979524	5.557754276	6.908388221	6.331942931	6.236073426	7.033182004	6.886386075	6.413944615	6.891969296	7.806163582
AVPR1A	1.90668167	1.698394734	2.004005832	1.742477035	1.787864941	2.060695507	2.048044233	1.832581087	1.904497862	1.845415852	1.786963355	1.912486968	1.917328402	1.989789492	1.820640209	1.837209832	1.872494448	1.918449906	1.978956794	1.995163851	2.064213941	1.770048002	1.825933057	2.015611947
AVPR1B	2.739533172	2.703016781	2.641420474	2.456603393	2.778050328	2.955628248	2.860275453	2.893706527	3.709145493	2.52928602	2.845788869	2.831331811	3.155991216	3.337419689	2.812400742	3.288551418	3.058836095	2.722748695	2.954250197	3.031430391	2.839978282	2.752812817	2.233567986	2.7929154
AVPR2	2.104484515	2.079494162	2.241301312	2.198976164	2.08587891	2.226622906	2.183772308	2.106047892	2.34399037	2.11971128	2.124435097	2.274009631	2.175450932	2.199272859	2.302142231	2.197755202	2.119852185	1.993682471	2.290658947	2.20835834	2.225545357	2.130903639	1.873921322	2.080283655
AWAT1	2.043272705	1.772446957	1.745419874	2.025607544	2.148312675	2.145347424	2.059247751	1.996128284	2.193699017	2.106905815	1.82562603	1.963762231	2.090974719	2.357784964	2.187854641	2.061442809	1.955805634	1.814781135	1.95284684	2.006629518	1.797673319	2.111392248	1.912709077	1.792356187
AXDND1	1.706501311	1.669241379	1.747029825	1.729497483	1.601900091	1.520416527	1.765110936	1.52811252	1.696704007	1.526284024	1.642874868	1.880344694	1.679021059	1.527479021	1.798514191	1.60818747	1.772085675	1.40305525	1.492916689	1.58630366	1.760393947	1.60993112	1.543952714	1.677594423
AXIN1	2.789572818	2.666080538	2.641093026	2.783989774	2.785669567	2.865015998	2.724963075	2.873408668	2.55809096	2.451378902	2.467083791	2.28704727	2.448943275	2.628992002	2.500036804	2.543721873	2.836492589	2.354412541	2.548839917	2.774707451	2.714160436	2.867985389	2.638219475	2.38076943
AXIN2	2.529497597	2.419762558	2.510615902	2.462822633	2.472253746	2.267653294	2.453523241	2.387533176	2.585599402	2.275559699	2.289939132	2.277597844	2.343805347	2.447850994	2.506545088	2.219343957	2.450189086	2.239356635	2.419318033	2.321055476	2.245400247	2.227833519	2.293517836	2.256478303
AXL	8.172723442	8.15696742	8.343801525	8.043282091	7.937019412	8.348879253	8.067535063	8.374686618	7.721445485	8.123865249	7.632049691	7.807397489	7.646870712	8.221660134	8.076092658	8.040305078	8.221432733	7.958246582	7.65989013	8.356544199	8.104880249	7.971119685	7.351531652	7.841559279
AZGP1	2.299462079	3.314480052	3.195285856	5.330679351	3.352455953	1.370916954	2.634846971	3.403049526	2.710079678	3.289878212	2.854093946	2.01746098	1.647852048	4.255540715	2.860966331	2.841259131	2.779646035	3.930351611	2.474172027	3.529189964	2.540036329	3.635630913	3.085065997	4.139285207
AZGP1P1	1.525206284	1.466984489	1.947958344	1.585826974	1.529551098	1.443875211	1.525744919	1.5283203	1.833916879	1.770525209	1.672222588	1.592785028	1.716736077	1.45345397	1.452195434	1.625162334	2.099866177	1.682148206	1.606380876	1.85421477	1.616013981	1.729410164	1.372523418	1.908245993
AZI2	7.456009248	7.284937837	6.710745331	6.966958322	7.448874471	6.952228695	7.065404314	7.292403288	7.243699483	7.631855222	7.26929161	7.81944796	7.181911719	7.203349301	7.466490816	7.699591601	6.915781638	6.99043704	7.081879128	6.887982007	6.982252147	6.518824105	6.637998026	7.001598202
AZIN1	10.17261649	10.5032571	10.1573525	10.46013588	10.6685631	10.06336673	10.3036131	10.30307108	9.952194569	10.5431609	10.57306168	10.32425684	10.17022362	10.62009985	10.22975151	10.26873584	10.27364682	10.49424315	10.52945918	10.05888682	10.10887955	10.4589423	10.36383955	9.554396915
AZIN2	2.840362611	2.784208419	2.757035542	2.491122284	2.50180838	2.44775245	2.781127805	2.542570357	3.150665519	2.773174491	2.391876087	2.802383731	2.744921132	2.669385667	2.580387647	2.817186813	2.65366442	2.605022997	2.565699847	2.639133423	2.8099719	2.465115817	2.27934086	2.508335966
AZU1	1.989432134	1.882618653	2.038260373	1.580161996	1.834845076	1.704272216	1.779995473	2.047405533	1.918481087	1.775331986	1.676861982	1.744613394	1.744638916	2.041248947	1.825172836	1.658144656	1.810140478	1.797414626	1.989098325	1.702868426	1.82479747	1.834648892	1.580429981	2.345286367
B2M	12.16839217	12.39336877	12.4664252	11.97965693	12.0190463	12.3428397	12.1106179	12.3304748	12.22872338	12.54461106	12.14969792	11.65437654	12.18592949	12.13865429	12.34382459	12.17837909	12.27827091	12.26508186	12.15415449	12.28542218	12.36153978	12.57744855	11.50879699	11.96912287
B3GALNT1	4.573652725	4.389552647	4.006023541	3.820550696	3.49124185	5.889893376	3.617635555	4.695337973	2.839425928	4.114629601	5.196338303	3.339372678	4.861053437	2.965930794	3.367948728	3.897975751	3.388783795	6.26413118	5.746202468	3.251043963	2.787115974	4.608336391	4.530350824	2.749241923
B3GALNT2	2.996802742	2.756975647	2.839495401	2.91943163	3.357460447	3.38081163	2.745154285	2.469933765	2.693480363	2.746024881	2.967976936	2.74045529	3.183110183	2.805547689	3.055978351	2.587174061	3.050488467	3.599161132	3.291682244	2.40440399	3.022206278	3.337211438	3.268436343	2.582578055
B3GALT1	1.69891221	1.527669715	1.594548524	1.546141406	1.512267737	1.521323997	1.722416607	1.578921181	1.588421929	1.658064953	1.406326858	1.441189583	1.554943993	1.690894391	1.769302785	1.59683301	1.45098422	1.449732503	1.65124914	1.598665689	1.655131584	1.563241907	1.610661228	1.451878533
B3GALT2	1.816030821	1.563107177	1.734760264	1.619460612	1.664834068	1.615043107	1.48470502	1.606227629	1.67187246	1.648404858	1.592770865	1.626610873	1.613529454	1.858661044	1.549782282	1.769737706	1.639642031	1.408911483	1.715973543	1.44740755	1.574569433	1.695789183	1.536873163	1.893787577
B3GALT4	3.265061543	3.204621672	3.396535606	3.95661621	3.575844846	3.212081508	3.525639135	3.344699356	3.481298149	3.149867487	3.759983258	3.362919982	3.934854469	3.599409652	4.053048864	3.387131485	3.728379724	3.439703235	3.622927207	3.834033651	3.874735957	3.246680644	3.641698524	4.537918012
B3GALT5	1.488442493	1.329296717	1.482650083	1.222305477	1.548400686	1.663343455	1.534311024	1.685525112	1.621153281	1.622587511	1.335308658	1.79820046	1.544283107	1.782139874	1.778721286	1.527698167	1.419454939	1.592672743	1.685596454	1.712575012	1.384478932	1.441751435	1.226547696	1.554970482
B3GALT5-AS1	1.4991087	1.562534675	1.494849086	1.676867396	1.555100065	1.581087536	1.528398437	1.672010034	1.685067043	1.476545295	1.443567947	1.904929351	1.704099454	1.573697609	1.632459663	1.660511003	1.527653903	1.567609604	1.611561642	1.635468297	1.540085472	1.598912236	1.637132449	1.853654279
B3GALT6	4.681253465	4.411389222	4.225254472	5.436621619	4.787485566	4.96569842	4.626234727	5.077955981	4.203563335	4.039079776	4.790905708	4.758995432	4.640936478	4.583166718	4.281050708	4.212600035	4.94156883	5.2625413	4.909935215	4.602118956	4.788539442	5.403579482	5.365949629	4.553020331
B3GAT1	2.097062618	2.152207773	2.070847138	2.051965989	2.262662886	1.921068385	1.930076567	2.070124915	2.20861097	1.939183576	1.988469751	2.279649082	2.17650649	2.052842374	2.066131194	2.207619395	2.180767542	2.018303652	2.251220154	2.205485416	2.166508669	2.10943357	2.093051008	2.057842686
B3GAT1-DT	2.239857652	2.073379498	2.187737076	1.965853326	2.274551838	2.983283046	2.208920234	2.652468267	2.138836713	2.213784849	2.124545774	2.44578885	2.496692077	2.441040407	2.621372892	2.266233715	1.676093055	2.537793076	2.421089628	2.48605285	2.419239414	2.417002503	1.854987	2.269127612
B3GAT3	2.820631735	3.798733559	3.231284479	4.047651635	3.898220742	3.750518586	3.568392184	3.54244388	3.626892393	3.642989348	3.303165973	2.687576261	3.617520209	4.024571214	3.513273515	3.494889074	3.565363886	3.319729406	3.131531561	3.628978821	3.332409626	3.365183831	3.023477031	4.244623181
B3GLCT	3.547645419	2.938533892	3.448893965	3.205062268	3.458787408	3.529110274	3.072953127	2.770390936	3.210306736	3.531248304	3.398027527	2.637005766	3.37356219	2.859880603	3.149592252	3.495930721	3.436744514	3.029226466	3.053605685	3.323562716	3.558302742	2.914440187	3.687190703	2.891228337
B3GNT2	6.125152018	5.539021782	5.820234737	5.181511906	5.810696902	5.6205134	5.392621993	5.22467409	5.315696574	5.569237829	6.109117703	5.688357505	6.02697851	5.313427609	5.439993849	5.172013058	6.279514792	5.941766617	5.729764144	5.560537568	5.916395204	5.275526302	5.547433095	5.561267912
B3GNT3	1.987248184	2.336180298	2.13294068	2.060185506	2.237460816	2.028015715	2.347380853	2.262326547	2.229344031	2.164641539	1.823306828	2.497902156	2.368389746	2.315931708	2.124943326	2.098530187	2.535731436	2.23927659	2.321898162	2.186368417	2.297061043	2.394672362	2.047129434	2.214991078
B3GNT4	2.561305917	2.74615485	2.730397303	2.725852113	2.847686498	2.861947074	2.68054082	2.783604962	2.998317324	2.556554873	2.504452337	2.776688802	2.829541477	2.773416298	2.820880208	2.672070589	2.672605191	2.560771654	2.80472405	2.811382084	2.849792718	2.77951854	2.249259269	2.728879335
B3GNT5	8.078789351	6.297465604	6.408003474	6.360701516	7.497232702	6.597115542	7.795307291	6.929465829	7.023240542	7.281583412	7.214171495	7.066940142	7.379964324	7.083599891	7.024826226	6.397288588	6.794883665	6.723911889	6.816060073	6.433831873	6.4279244	6.537879549	6.604195335	6.092952849
B3GNT6	2.322261772	2.183332153	2.222147184	2.260279499	2.416004667	2.108572237	2.474406923	2.436878804	2.333413456	2.276587984	2.150226033	2.40335811	2.304710385	2.43623993	2.473327955	2.285222815	2.399020107	2.294244524	2.32020986	2.525526539	2.269596788	2.218642996	2.139275188	2.446461592
B3GNT7	5.944726774	5.592026319	6.351874439	5.750514442	5.448438736	6.344928103	6.099934875	5.884247929	6.665344046	5.710342913	6.485196251	6.222474564	6.421884483	6.017262726	6.990739986	6.184030345	6.712110446	6.437506831	6.435665331	6.532628511	6.61147527	6.624613759	6.430073116	6.283034683
B3GNT8	1.966043048	2.10117959	1.964706305	1.968649207	1.952971599	2.072461991	2.179361713	2.009166513	1.983460454	1.965964757	1.999125336	2.139525542	2.264076865	2.08288114	2.184978203	2.012947565	2.190181114	2.025829717	2.001781373	2.291029738	1.983380631	2.261238335	2.12013027	1.99674038
B3GNT9	4.170579611	4.454906132	4.317833147	4.469953736	5.111767993	4.469196788	4.397314912	5.285619768	4.681898681	3.856772193	4.960838517	4.9672167	5.097670498	4.221095308	4.222581004	4.50482819	5.344532498	4.44351684	4.619129284	5.209157862	5.591709172	5.159031595	4.98411218	4.461068557
B3GNTL1	2.960750366	3.50039706	3.157442043	3.349955227	2.512907131	2.648857765	2.756727185	2.946943186	2.745314763	4.06198882	3.196319886	2.801762201	2.859482307	3.805487561	2.812425821	3.809754456	2.645253389	2.831921764	3.051133119	3.228502528	2.614796559	2.692285285	2.703530547	3.675767704
B4GALNT1	2.070499654	1.831948945	2.256531251	1.790034712	1.954649256	2.010629408	2.184495763	2.081102906	2.09043266	1.757320511	2.133201635	2.2060385	1.895245442	1.974750656	1.981694924	2.191682596	2.409408621	2.196258486	2.210150148	2.310889947	2.068502231	2.189492393	1.781938208	2.423429878
B4GALNT2	2.116073076	2.248152239	2.364007142	1.892342503	1.898082009	1.875973036	2.186418132	1.957492	2.40141001	1.791661457	1.904900864	2.233645426	2.045893398	2.092301056	2.056648358	2.092230973	2.224864894	1.897964775	1.863306422	2.080904302	2.079765259	2.269798551	1.84931202	1.873190948
B4GALNT3	2.740531874	2.838334447	2.875616562	2.687122268	2.971714879	2.765429649	3.016390415	2.74546014	3.19061276	2.951024252	2.652767474	3.067059163	2.949287218	2.870416485	3.01158325	2.942976195	2.948015383	2.808487687	2.855659131	3.04830552	2.847841232	2.708516698	2.552542122	2.936890054
B4GALNT4	1.380173982	1.460317363	1.417046554	1.348367579	1.466297319	1.371855163	1.491403207	1.390045052	1.414216107	1.35415948	1.190094887	1.232999724	1.465287967	1.288737387	1.324076908	1.157864035	1.482297904	1.098536553	1.369702968	1.360185232	1.55770271	1.345409432	1.110154378	1.430267494
B4GALT1	2.760740433	2.664876641	2.653932856	2.887741824	2.939380199	2.554502661	2.93747853	2.740709599	2.678275916	2.664606705	2.498225221	2.820440015	2.724480121	2.943721984	2.486187323	2.81644649	3.042234986	2.4909756	2.545194905	2.533431248	2.946299639	2.772604787	2.298958204	2.909028498
B4GALT2	3.023233422	3.208168449	3.576726266	3.689117765	3.425852675	3.585450391	3.257497266	3.843936963	3.376834486	2.765815923	3.31492374	2.640344236	3.124104678	3.619952825	3.180682556	3.3272497	3.351869849	3.184343856	3.338711927	3.346554312	3.300571973	3.29061202	3.011784058	3.281419901
B4GALT3	3.593869373	3.7042091	3.531244495	3.640793048	3.757531436	3.565711615	3.875716573	3.869669585	3.807135899	3.554458882	3.497860901	3.963599407	3.787376484	4.04025708	3.661747817	3.606967043	3.987550088	3.54041346	3.513920838	3.859620743	3.94006459	3.958695449	3.476023227	4.098666407
B4GALT4	9.203718923	9.012862452	8.723843594	8.644563768	9.132667891	9.631714384	9.387769434	8.992604364	8.637782778	8.620970574	8.859962147	8.826215369	9.624723463	8.410085177	8.737615204	8.937594952	9.12044303	9.502737555	9.317743887	9.240825922	8.905286446	9.269927128	8.793808157	8.776021117
B4GALT5	6.468548522	5.118948518	5.826251658	5.582788083	6.028140615	6.676489384	6.267172763	5.937830889	6.174909772	5.810736943	6.07138872	5.455358481	6.110419616	5.818395036	6.148079554	5.638865416	6.075608968	6.216995621	6.243132172	5.621406654	6.208317534	6.034404195	5.405666486	6.151488835
B4GALT6	3.698100702	3.026990906	3.253078946	2.734985252	3.389771694	3.494409187	3.630748742	2.820738228	2.5530557	2.702649999	2.966997818	2.835652624	3.100623895	2.798489704	2.582431665	2.661344195	2.699265094	4.206566142	2.948687571	3.127868896	2.997251441	3.492781951	3.195207698	2.311645589
B4GALT7	3.940059149	4.23337432	4.171063698	4.296888641	3.970190635	4.705596522	4.216805003	4.504317855	3.982808519	3.762780458	4.670080643	4.21393418	4.783116599	3.693274033	3.975289145	4.060385128	4.548227489	4.318341276	4.668103265	4.725497035	4.134840104	4.66447081	4.507830035	5.072263047
B4GAT1	2.740201335	3.382909352	2.575905559	2.890423853	3.413453766	3.07872362	2.533915585	3.279412978	3.212200387	2.836927854	3.197739052	3.032165902	3.266055749	2.486054006	3.140960427	3.08381648	3.147769242	2.998134288	3.224982498	2.831492603	3.29169676	3.414425575	4.416464108	2.881751348
B9D1	3.508076953	5.06385636	3.911134054	4.371841489	3.494151126	3.604694826	3.410863772	4.361771018	3.031184792	3.496267431	3.90454032	4.568757409	3.690752297	3.957153717	3.168318712	3.706048635	3.36139242	3.303432676	3.740024696	3.733460647	2.980029581	3.542984806	3.777253637	3.341380636
B9D2	2.921398904	3.52377184	3.296212313	2.718269608	3.133955758	3.490764758	2.987406112	3.004070865	2.877223912	3.273180766	2.736556078	3.245451787	3.264870319	3.110458506	2.981849842	2.764456391	2.900273034	3.167465411	2.642429083	3.076484752	3.556512911	3.254214175	3.10297018	3.349069459
BAALC	3.452419907	3.286073875	4.228436513	3.464937304	3.685211173	3.221034971	3.609667005	3.642878572	3.372906812	4.094164257	4.292390103	4.426110782	5.086704729	3.907346725	3.400932163	3.680785614	3.143411199	5.377284632	4.640953336	4.217636064	3.311965701	4.209824862	4.118356553	2.95465601
BAALC-AS2	2.196659757	2.263157228	2.606077521	2.681299237	2.25247845	2.280599802	2.367455069	2.366680575	2.505620875	2.573152677	2.241396147	2.455927849	2.267825371	2.356590734	2.426759965	2.318591561	1.961640576	2.380185599	2.274262905	2.384492267	2.101104057	2.260964708	2.041774375	1.651861121
BAAT	1.848185915	2.168696612	2.358237267	2.185600796	2.282016264	1.99304819	2.111955709	2.112058353	2.117993302	1.893110609	2.027641277	2.078466405	1.787874803	2.30493499	2.02384894	1.994941795	2.12864782	2.028005865	2.029746221	2.175048162	2.172887088	2.001658797	2.206416616	2.132091612
BABAM1	4.457753777	4.985774172	4.798761884	4.887095543	4.784059605	5.374607837	4.295994084	5.193151844	4.802762639	4.172105599	4.95063445	4.096233086	5.173366821	4.533545379	4.16600371	4.221297171	5.028984813	5.205311376	5.101631524	5.153486109	4.833303497	5.426289473	5.433708561	5.838371313
BABAM2	4.611399146	4.892621977	4.677879525	4.382496386	4.811494768	5.059412952	4.489905708	4.906782637	4.816831465	4.805920103	4.747396244	4.689532065	5.23556402	5.099658942	4.675061861	4.333556786	4.698201414	4.297254434	4.68252289	4.613707452	4.331428438	4.496027831	4.792763932	4.718670174
BABAM2-AS1	2.686883718	2.286968199	3.062637095	3.430818708	3.220141519	2.562005975	2.464891574	2.069323211	2.747374124	4.043233033	1.997645528	3.237106986	2.250481908	4.47174285	3.108997091	2.670844262	2.06262662	2.431876759	2.238017943	2.581357411	2.151408935	2.302887269	2.355225016	2.896844759
BACE1	3.440357593	4.000229572	3.459587501	3.197145818	3.990694343	3.958833109	3.704359666	3.792040411	3.569568415	3.560004838	4.346891214	3.423940286	4.19715506	3.403634919	3.701097656	3.708076733	3.973657341	3.169394596	3.895172672	3.781355787	4.326433452	3.208183735	3.582081039	3.803966328
BACE2	7.547556489	6.609279947	7.686278818	7.035503624	6.648772348	7.36006471	7.601654846	6.255829441	6.32244866	7.691035043	7.825133668	5.874602636	7.164493918	6.782026108	6.768457349	7.178532319	7.495946526	7.370171687	7.236600197	7.673007749	7.155938399	7.451978913	6.703284352	7.204670471
BACH1	3.108879517	2.586355485	3.195493068	3.180678183	2.742331952	3.073845027	3.091819749	2.604251075	2.892363492	2.847218663	3.025370579	3.010431357	2.46409779	2.990901835	2.978153027	2.714284686	3.076556666	2.990636228	2.843427673	2.821550457	3.463680935	2.966751908	2.757044637	2.868808668
BACH2	4.474078034	4.354213264	4.09189981	4.193817506	4.785988865	4.406510795	3.860655773	3.341223316	4.575865361	4.065894175	3.953969844	4.471798683	3.23425493	3.734872248	4.61985023	3.49753502	3.635158108	4.241459673	3.714606176	3.98684482	3.786375077	3.294453203	3.487723193	3.769686197
BAD	2.394548776	2.586814602	2.694497174	3.171952343	2.525591999	2.504450938	2.553755894	2.997368449	2.519283605	2.428240294	2.563901115	2.904053638	3.050226899	2.610806762	2.458609564	2.385009042	2.640661239	3.104388923	2.860770475	2.575019117	2.852827685	3.29307169	3.117786859	3.192515837
[truncated: 17,129 more rows]
