# Supplementary material for: An Oxidative Stress-Related Gene Pair (CCNB1/PKD1), Competitive Endogenous RNAs, and Immune-Infiltration Patterns Potentially Regulate Intervertebral Disc Degeneration Development
Source: Front Immunol. 2021 Nov 9;12:765382. doi: 10.3389/fimmu.2021.765382 (PMC8630707; doi:10.3389/fimmu.2021.765382)
Supplement: Supplementary file 4 [file DataSheet_4.csv]

ID_REF	GSM1354764	GSM1354765	GSM1354766	GSM1354767	GSM1354768	GSM1354769	GSM1354770	GSM1354771	GSM1354772	GSM1354773
ASHG19A3A000002	5.1043024	5.6366525	5.4648404	4.8665943	5.6744747	4.934508	6.816692	4.583602	5.4256144	6.1204314
ASHG19A3A000005	6.3673224	6.452451	5.731612	6.130956	6.3784475	5.686323	4.763899	5.7260237	5.3653026	4.9559507
ASHG19A3A000006	5.706924	5.9529047	5.43793	5.6102753	6.1125546	5.5527053	4.619393	5.165918	5.2125483	5.2730756
ASHG19A3A000007	9.5245075	9.747527	9.929028	10.019184	9.7182455	9.32505	9.42054	9.358234	9.243411	9.251976
ASHG19A3A000009	6.521825	6.9038477	7.2675357	6.880007	6.540203	7.530564	7.142034	7.375262	7.8650937	7.8802447
ASHG19A3A000011	8.38154	8.385424	8.343869	8.7871275	8.261501	9.878684	9.605196	9.759936	10.299268	10.115683
ASHG19A3A000012	5.789429	6.1073737	6.2385273	6.115638	5.90578	5.7953367	4.6346297	6.0187354	4.916025	4.493181
ASHG19A3A000013	4.9417825	2.9313414	3.4945576	3.40493	2.452179	4.6116076	4.568344	4.304237	5.4894867	5.1029882
ASHG19A3A000014	7.4015565	6.579928	7.0650034	6.1699615	6.426994	6.215432	6.101271	6.787682	5.7875996	5.6640625
ASHG19A3A000015	4.994983	4.2983613	6.1211834	4.0262074	4.704096	4.688006	3.5698473	4.8953805	5.416591	4.3532314
ASHG19A3A000020	8.745013	9.070597	10.415967	9.066597	9.01296	8.734802	10.002832	8.958172	8.782748	8.620557
ASHG19A3A000021	11.102223	11.418968	11.057012	11.4799385	11.077751	9.892444	10.04967	10.057964	9.999542	9.915257
ASHG19A3A000022	5.9470797	6.4365273	6.136048	5.9145966	6.4892173	6.043553	5.410135	6.189069	6.186489	5.992729
ASHG19A3A000024	4.703256	5.73822	6.3841453	5.489837	6.5275493	6.224825	6.4623075	6.234497	6.383243	6.3201423
ASHG19A3A000026	8.740577	8.86398	8.485115	8.229852	8.44215	9.185099	9.023629	9.037592	9.120505	9.270263
ASHG19A3A000029	5.0177946	5.415537	4.635202	4.7871075	5.050673	5.928361	6.005117	5.490002	5.904587	5.902798
ASHG19A3A000030	5.792	6.390087	6.9084544	6.846579	6.703145	6.373188	6.4687576	6.6307106	6.3144016	6.2356977
ASHG19A3A000032	7.406045	7.175739	7.535573	7.385147	7.611126	7.1510305	7.7943144	7.1248894	6.991929	7.050662
ASHG19A3A000033	4.094693	2.9313414	5.4787474	5.1674705	5.450458	5.5052896	5.80842	5.2324877	4.8889565	5.087431
ASHG19A3A000034	4.1924257	4.846528	4.1415906	5.4424257	4.6572967	4.637961	5.8543015	4.6020856	4.4309816	5.4455633
ASHG19A3A000037	6.215852	6.946609	7.3872423	7.1195893	6.9147468	7.6044536	7.718342	7.638362	7.441896	7.814872
ASHG19A3A000045	3.7873728	4.534134	4.655287	3.6391778	4.2383904	5.0326896	5.282446	4.7507997	7.404779	6.0302258
ASHG19A3A000046	7.1652923	7.5331445	7.266552	7.8513956	6.908021	8.162416	7.715685	7.9544387	8.094155	8.07452
ASHG19A3A000047	6.066737	5.8694625	5.7720637	5.9374638	6.9119396	5.1696367	5.4989867	5.3291845	4.9556913	5.686498
ASHG19A3A000048	6.1087847	5.877431	6.1457386	6.0189977	6.0762634	5.7376504	3.949849	5.564834	5.35586	4.62352
ASHG19A3A000049	11.743791	11.61285	11.517352	10.884768	11.7294855	10.365451	10.151487	10.034296	10.195951	10.05688
ASHG19A3A000050	9.163765	9.574763	9.177903	9.267503	9.424885	7.928218	8.06675	7.9494257	7.798564	7.904059
ASHG19A3A000052	5.2195926	5.6937075	6.022116	6.2335396	6.1801167	5.847892	6.2626033	5.53388	5.3734245	5.237421
ASHG19A3A000053	6.584697	6.450606	6.2474165	6.177869	6.4043174	5.3069882	5.356326	5.365355	5.396557	5.210705
ASHG19A3A000055	5.482681	5.749584	5.409811	5.986924	5.89398	5.4735622	4.94148	5.6736145	5.2712646	4.9604416
ASHG19A3A000056	6.191223	6.5400386	6.616084	6.590825	6.775004	6.0452924	6.954262	6.1999063	5.5250697	6.681838
ASHG19A3A000058	5.3562455	5.4439774	6.1246233	6.055751	6.3423657	5.92349	6.0164447	5.783862	5.945478	5.8008404
ASHG19A3A000059	5.6605635	5.7723136	5.517875	6.003445	5.844045	5.377035	5.040894	5.761254	5.3440375	5.1312494
ASHG19A3A000064	5.609909	5.545305	6.3862185	5.6671553	5.877267	5.5155888	6.5502243	6.1025953	5.50094	5.943038
ASHG19A3A000065	4.4032793	5.1775494	5.13196	4.3082438	5.6053233	6.1246233	6.7674046	6.5580235	6.6640162	6.92112
ASHG19A3A000066	6.29274	6.2466397	6.290713	6.4460454	5.7049446	6.1191764	4.8136997	5.879012	6.0998306	6.6864953
ASHG19A3A000067	12.085121	12.156272	11.975026	12.026804	12.047982	10.986736	10.984581	11.026021	10.974411	11.01897
ASHG19A3A000070	2.6910255	2.9313414	3.2349174	8.207121	3.7268674	4.1607695	6.303572	4.974522	4.874527	4.572514
ASHG19A3A000073	9.9323435	9.737933	10.171664	9.9502125	10.106955	9.7022705	9.971235	9.853377	9.636297	9.605963
ASHG19A3A000074	8.976023	9.384408	8.993927	9.553871	9.00547	9.245347	9.343689	9.507341	9.30384	9.210214
ASHG19A3A000076	7.7197914	8.266377	8.200056	8.122391	7.947323	8.7735195	8.708033	8.685052	8.816347	8.661688
ASHG19A3A000077	6.193142	6.8308725	6.751782	7.735762	6.9565725	6.3569183	6.5331793	8.10399	6.813507	6.6980405
ASHG19A3A000078	4.958867	5.697896	5.476062	5.560837	5.7356944	6.117142	7.260906	6.1717033	6.2425547	6.519566
ASHG19A3A000081	10.540478	11.022596	10.866113	11.214365	10.988286	10.73398	10.614708	10.880344	11.235446	11.046748
ASHG19A3A000084	5.3387585	5.0812764	5.3193517	5.859103	4.9566665	5.6413007	5.7882366	5.423025	5.2831087	5.395839
ASHG19A3A000085	5.656235	6.127267	5.3105927	4.27817	5.730558	5.7687297	5.837934	3.3543754	4.481857	5.199198
ASHG19A3A000088	5.8572807	5.8847246	5.929709	5.5366697	5.4468846	5.630189	5.9306645	5.9036703	5.4516716	5.7685738
ASHG19A3A000092	5.5832553	6.2102513	5.5482836	5.3954673	5.644759	5.476373	5.272937	5.9141235	5.653555	5.26357
ASHG19A3A000093	6.258943	6.5683007	7.1878915	7.415116	6.9850416	8.083997	8.5077505	8.168626	8.245428	8.207962
ASHG19A3A000094	9.782491	9.795241	9.789429	10.404918	10.205938	10.066625	10.109987	10.238617	10.065562	10.077166
ASHG19A3A000096	8.127918	8.732637	8.391697	8.75678	8.489539	7.753928	8.014688	7.9004173	7.4907217	7.5716023
ASHG19A3A000100	6.0693083	6.34798	6.9330406	6.576815	6.600623	7.825174	7.862825	7.871154	8.451778	8.220036
ASHG19A3A000102	7.6056256	7.7846785	7.7621202	7.9069996	7.601953	7.867529	7.690038	7.766151	8.150556	8.021641
ASHG19A3A000106	7.22137	7.252924	7.170315	7.235413	7.842403	9.423973	9.470776	9.346798	8.924634	8.950573
ASHG19A3A000107	4.736807	5.6600533	5.2541885	5.512395	4.8684626	5.0130577	4.551231	5.3877335	5.323221	5.46026
ASHG19A3A000108	5.121578	5.86919	5.889201	6.0932775	6.29895	5.731911	5.693865	5.886855	5.609091	5.3268085
ASHG19A3A000110	7.273907	7.4579377	7.238266	7.4808145	7.2736673	7.2122893	7.043223	7.2267714	7.1032352	7.242592
ASHG19A3A000111	7.8632283	8.155624	8.023435	7.6765757	7.6244698	7.3152447	6.312829	6.884137	7.336434	7.405104
ASHG19A3A000112	13.506155	13.54289	13.480225	13.417894	13.1033	12.234428	12.26614	12.33393	12.510789	12.440471
ASHG19A3A000114	6.5439863	6.750212	6.8392763	6.5530367	6.57866	5.993645	6.673418	7.244865	6.140293	6.5372133
ASHG19A3A000116	5.6897345	5.067591	4.5487905	5.9940653	5.774194	6.0509267	6.359223	6.289484	6.1830387	6.2250156
ASHG19A3A000120	3.2551625	5.218481	5.1064463	6.325343	3.0203948	4.6188474	4.252705	5.5423784	5.589825	4.754166
ASHG19A3A000121	5.301102	5.223647	5.4678946	5.3546133	6.237552	6.2533565	5.618585	6.3103356	6.496978	6.203682
ASHG19A3A000123	7.1856475	7.5052495	8.058938	7.815177	7.251524	7.697611	7.563573	7.7777147	7.889618	8.034995
ASHG19A3A000131	6.788438	5.9813313	6.511898	6.781242	6.9561524	6.049041	7.7215204	6.4158373	5.81107	6.8656054
ASHG19A3A000132	7.448729	5.757914	6.9782825	6.418711	6.9732313	6.2035866	8.25691	6.360552	5.9278235	7.4104786
ASHG19A3A000134	6.9119396	6.983818	6.478124	6.6509748	6.7522664	6.386531	6.0071077	6.3907814	6.257856	6.3400254
ASHG19A3A000137	8.649541	9.099774	8.5256195	9.391619	9.067075	9.3978405	9.413136	9.374755	9.4052515	9.444823
ASHG19A3A000140	6.0789027	6.614654	6.699833	6.5849	5.8240066	5.7124023	5.2708735	5.606816	5.7119713	5.6331363
ASHG19A3A000143	6.583351	6.182909	6.4591775	5.554324	6.1635275	5.856205	7.0531416	5.69631	5.578679	6.2230678
ASHG19A3A000145	7.774868	7.403867	7.145342	6.9722767	7.2703195	7.0351534	6.2599173	6.817897	7.118715	7.2585135
ASHG19A3A000147	9.722092	9.967596	9.786352	10.27515	10.250826	9.507341	9.640518	9.693609	9.808023	9.532079
ASHG19A3A000149	13.079517	13.417894	13.3790245	13.2157135	12.961393	11.945625	11.976477	11.838525	11.7810545	11.805149
ASHG19A3A000154	6.7661214	6.825944	6.6110787	7.0312176	7.162963	6.8389273	6.6312103	6.830222	6.7700486	6.9394975
ASHG19A3A000155	8.018618	8.156468	8.541591	8.344405	8.00612	7.418104	7.745128	7.7611585	7.108764	6.8584538
ASHG19A3A000156	7.8512316	7.575893	7.105635	7.650287	7.350676	7.2119193	7.9083333	7.1556025	7.3976703	7.7429366
ASHG19A3A000161	5.2221203	4.6724434	4.747706	5.438815	4.9242616	4.586312	4.589697	4.709175	5.2833796	4.6328154
ASHG19A3A000162	4.0799313	4.8298397	3.5332727	3.8984184	4.6349044	6.1702356	5.299018	6.075984	6.2149467	6.1398673
ASHG19A3A000163	13.1033	13.056178	12.92676	12.930124	12.770864	10.356177	10.399825	10.423729	10.386922	10.324656
ASHG19A3A000166	8.368889	8.409307	7.611126	6.002187	8.069379	4.1090536	6.348714	3.9873362	4.3122845	5.0421596
ASHG19A3A000168	6.617202	5.3553367	5.154252	4.7236834	4.968591	5.017036	5.746475	5.023035	3.2845688	4.1681824
ASHG19A3A000169	7.8242564	7.6801133	7.7239466	7.4807057	7.557906	7.230338	7.0601106	7.0715566	7.3072753	7.127381
ASHG19A3A000170	5.6088896	6.2563562	5.315712	4.9968386	6.174019	4.158188	5.092765	3.8473508	4.003456	4.203852
ASHG19A3A000171	5.3962903	5.3556213	5.291337	5.4113445	5.41208	6.321138	5.365355	5.8032947	6.2415495	5.9497776
ASHG19A3A000176	4.9058123	5.1825237	5.1399765	5.3506823	4.6368995	5.992117	6.4117937	5.981261	6.3427453	6.233893
ASHG19A3A000178	7.4476137	7.528669	7.4317713	7.46845	7.8581405	7.148613	7.25201	7.11949	7.146335	7.3541174
ASHG19A3A000180	10.729418	10.677957	11.166226	11.017549	10.615982	10.241566	10.415967	10.24268	9.969898	9.935347
ASHG19A3A000181	5.749014	6.0165377	5.8265862	5.7723136	6.260036	5.683558	4.5894427	5.6057086	5.466579	5.379753
ASHG19A3A000182	6.307114	6.670401	6.5841966	6.4199543	8.317849	6.631466	7.4204483	6.355263	6.55666	6.7510257
ASHG19A3A000189	7.359591	7.9406366	7.773382	8.512376	8.330454	8.337893	8.507972	9.233043	8.198696	8.19165
ASHG19A3A000191	5.9719214	6.4516263	6.0803356	5.6875896	6.092735	6.62735	5.989856	6.349571	6.6985106	6.596858
ASHG19A3A000192	5.4075837	5.2004185	4.947251	4.968258	5.030082	4.6228304	5.7181797	4.2956367	4.863769	5.197824
ASHG19A3A000193	6.2635627	5.148195	5.57261	5.187851	5.5888147	5.50545	7.039834	5.511335	5.189832	6.025319
ASHG19A3A000197	4.7495236	4.3940673	6.3489423	2.431473	2.6439748	4.6759186	3.7237003	5.391446	4.919417	4.7488565
ASHG19A3A000198	7.248158	7.0953474	6.7964506	6.536638	7.0725713	6.1058936	6.8077364	6.2974944	6.1532474	6.207094
ASHG19A3A000199	4.6236606	5.9802732	5.668026	6.159514	4.9372754	6.7702084	6.3951583	6.8543158	6.9189854	7.0023966
ASHG19A3A000201	10.074167	9.929509	9.119306	8.913519	9.096942	5.1149106	5.27587	4.8991466	5.306752	5.11159
ASHG19A3A000203	8.735732	9.386755	9.412577	9.342816	9.414327	9.400566	9.389874	9.523674	9.726698	9.580928
ASHG19A3A000205	7.7397003	7.7306175	7.694396	7.849275	7.718342	7.9706893	7.76187	8.17865	7.856374	7.8847747
ASHG19A3A000206	5.702865	5.03984	5.2658486	5.46736	5.6661844	4.7414546	5.476247	5.4375505	5.088302	4.820412
ASHG19A3A000208	7.414055	7.6817102	7.622224	7.717491	7.7272363	7.6078305	7.383954	7.666243	7.951448	7.8513956
ASHG19A3A000211	6.338748	6.020092	6.315835	5.2617927	6.014771	6.3545613	5.3943415	5.585987	6.2995176	6.1820893
ASHG19A3A000213	9.511449	9.072527	8.888756	8.898678	9.472671	8.70155	8.472376	8.688052	8.976452	8.685438
ASHG19A3A000215	5.47837	5.884146	5.4268794	5.410475	5.1296334	5.7963014	6.5811496	5.5147157	5.2682896	6.1474886
ASHG19A3A000216	14.392638	14.494398	14.589529	15.286569	14.612549	13.954748	13.82842	14.197062	14.501076	14.3517885
ASHG19A3A000220	6.2974944	6.59296	6.9057674	6.8512855	6.794402	6.4990506	7.7213163	6.7887816	6.0461717	6.620734
ASHG19A3A000221	6.634487	6.426994	6.6627507	6.9338183	6.9358153	7.4195924	7.100017	7.1397195	7.7790794	7.4898777
ASHG19A3A000225	6.9255404	7.1167097	7.200901	6.8725133	6.9309063	8.250271	7.8757687	8.110417	8.301575	8.222769
ASHG19A3A000227	6.301778	6.166632	6.0365663	5.467572	5.1023636	4.768215	4.3310027	4.7922707	5.196741	4.9322762
ASHG19A3A000228	8.695242	5.7626276	6.260576	5.4468846	7.40236	6.078204	6.9084544	5.2562466	5.3961353	6.7217693
ASHG19A3A000244	6.6522555	6.6092753	6.7509017	6.326083	6.8012357	6.624278	6.615188	6.931509	6.1591673	6.143683
ASHG19A3A000247	5.580705	6.397751	5.8184347	5.6988974	6.193142	5.8184347	5.032074	5.734917	5.7556424	5.3847375
ASHG19A3A000253	5.7480145	5.9307714	6.528464	5.842787	4.946886	4.960863	5.9708986	5.463403	4.4272957	5.4226956
ASHG19A3A000258	5.603778	5.194397	5.0669727	6.7164574	5.3749533	4.8548217	4.348238	4.502387	5.1487722	5.1782804
ASHG19A3A000260	5.026263	4.1386447	5.1476755	5.547085	4.5946126	5.120653	4.568473	5.3738604	4.9086194	5.422164
ASHG19A3A000262	7.802127	8.6119795	7.9204574	7.6597404	7.816969	5.9170127	5.459457	6.249882	5.807588	5.468276
ASHG19A3A000263	4.598983	5.0119505	5.412791	5.5199747	4.6121206	5.4479856	6.155091	4.56579	5.3016863	5.3945446
ASHG19A3A000264	6.618503	6.5979023	6.8162103	6.361991	6.537299	6.4912753	6.5206375	6.283964	6.480244	6.901868
ASHG19A3A000270	4.702577	5.0179977	4.9561825	4.769021	5.2307196	4.4245777	4.9518447	4.3975844	4.879292	5.656878
ASHG19A3A000271	5.257408	5.1849146	5.2619896	6.1091223	5.388842	4.8141065	6.243895	5.315206	5.164004	5.2146792
ASHG19A3A000272	5.168214	2.9313414	5.2823153	5.56255	5.3018045	4.876752	5.6323137	5.025014	3.8593292	4.2603545
ASHG19A3A000276	4.892006	5.223991	5.348598	5.440546	5.255586	5.0200505	4.976244	5.1271257	5.1705494	5.110224
ASHG19A3A000279	5.5270066	5.410807	4.3175435	4.3221745	4.309439	4.1332808	4.422608	4.708847	4.985547	5.553133
ASHG19A3A000281	4.4321213	5.5048923	5.432915	5.22765	4.2548366	4.8556237	5.44424	4.8559165	5.4483066	5.1681004
ASHG19A3A000284	7.6134067	7.586697	7.4174104	7.3845887	7.5519314	7.3578873	7.080992	7.2710342	7.2525215	7.2015476
ASHG19A3A000285	7.0182304	6.2142663	7.291039	6.4901333	6.626093	7.3507795	7.659521	7.3469567	7.2151	7.406995
ASHG19A3A000286	8.760068	9.291013	8.700912	9.430672	9.512189	9.399621	9.213701	9.262746	9.641695	9.455146
ASHG19A3A000288	6.146759	6.1813188	6.5219483	6.9075694	6.259225	6.736898	7.430429	6.8883305	6.634487	6.740413
ASHG19A3A000290	6.884651	6.912084	6.993061	7.248262	7.221236	6.4020753	6.489353	6.5347486	6.331179	6.322665
ASHG19A3A000291	5.996913	5.7886147	5.936068	5.805112	5.69997	5.7436275	5.6721406	5.8100557	5.672971	5.858184
ASHG19A3A000297	2.840866	4.171151	4.4825587	2.763537	3.4837282	5.1487722	4.363719	4.9238043	5.5791926	5.158416
ASHG19A3A000298	4.6761546	5.178657	4.448176	5.6219635	5.1297216	5.8381915	5.323003	5.873186	5.7896686	5.7699294
ASHG19A3A000301	4.8905745	4.88419	5.4151883	5.324497	4.874918	5.3117695	5.2861676	6.186329	5.4305415	5.7297554
ASHG19A3A000302	4.9021325	5.44495	5.430209	4.805307	5.093726	5.410135	5.7338967	5.1267414	4.773449	5.0990496
ASHG19A3A000303	3.5658846	2.9313414	5.015327	6.426576	4.668938	4.456559	4.0223074	6.552635	4.63989	4.347139
ASHG19A3A000308	8.240329	8.196552	7.996217	7.7540793	8.180788	8.912572	8.346244	8.674383	8.544613	8.863308
ASHG19A3A000309	2.4373057	2.9313414	3.3929906	3.5553534	2.4617352	5.8310404	4.9543777	5.6202583	5.2473283	5.723767
ASHG19A3A000310	6.4096975	6.0687537	5.173012	5.8432794	7.006872	6.606028	7.0906587	6.402662	6.7469387	7.4928865
ASHG19A3A000315	8.004178	8.088557	7.7511077	7.8026457	7.9535465	7.71964	7.5540814	9.510177	7.348535	7.6979103
ASHG19A3A000320	6.3777723	6.501167	5.3227067	5.880518	5.818328	3.9002018	3.0450485	3.8984184	4.0068827	2.4233396
ASHG19A3A000322	6.3437424	6.2343516	6.6480656	6.457431	6.9116855	6.688705	6.336533	6.3580656	7.4358816	6.7550497
ASHG19A3A000324	5.421958	5.6193466	5.085843	5.0216694	5.203205	4.539909	3.2737286	4.01725	4.4774313	4.578523
ASHG19A3A000326	6.2737837	6.94459	6.0291557	6.0368166	7.050662	4.4306054	5.442597	5.054205	4.7063565	4.0275936
ASHG19A3A000330	4.7269692	4.6372685	4.842682	5.8369656	4.806831	4.6838055	3.9546158	4.923943	5.1990805	4.366543
ASHG19A3A000331	5.3419285	5.313856	5.7699294	5.1822915	5.778887	5.925521	5.223647	5.2856393	5.190884	4.994684
ASHG19A3A000332	6.4528117	6.5089283	6.4096975	6.342216	7.0359745	5.827629	5.86849	5.948252	6.277166	6.3902645
ASHG19A3A000335	4.7306166	4.6767173	5.050613	5.1876774	4.992526	4.9662323	5.5718675	5.5735407	4.066374	4.153988
ASHG19A3A000336	7.528669	7.553116	7.8138633	7.1384354	7.6533966	6.981348	6.7775383	7.054778	7.149259	7.1625767
ASHG19A3A000338	4.400044	4.3740983	5.73322	5.0349927	3.429242	5.652053	5.599445	5.4613094	5.230893	4.229342
ASHG19A3A000339	7.247323	7.6647696	7.9865985	7.207302	7.6203814	6.9964986	7.2778325	7.2626925	7.1780176	6.6632304
ASHG19A3A000341	12.411418	12.34158	12.285076	12.168616	12.369234	8.865852	9.328769	8.651754	8.865852	8.89149
ASHG19A3A000342	7.8024387	7.8898716	8.070033	8.223788	8.166045	7.3700185	7.556881	7.755052	7.2471404	7.1301136
ASHG19A3A000345	10.324656	9.966881	10.220526	10.505432	10.148458	9.8609915	9.578995	9.856979	10.246599	10.228547
ASHG19A3A000349	5.626709	6.1821537	5.570882	5.0452056	6.2698407	4.1715097	4.4360347	2.689126	3.42838	3.444809
ASHG19A3A000351	4.8163147	4.7984705	5.511905	5.5707183	5.758379	4.847501	5.443587	4.944896	4.3971896	4.676371
ASHG19A3A000352	6.8736434	6.569558	6.6315923	6.5409846	6.944462	5.867558	7.810121	5.6400976	6.147898	6.6524
ASHG19A3A000353	2.6508236	4.538457	4.032138	4.2957225	2.7662117	5.950201	5.606331	6.358842	7.049215	6.8307266
ASHG19A3A000355	5.6190996	5.147404	5.631766	5.311426	5.562084	4.965653	5.0573516	5.1725163	5.1618366	5.446239
ASHG19A3A000356	5.7910933	6.248699	6.969672	7.0713425	6.5895348	6.463002	6.6041193	6.8210287	6.780564	6.5782843
ASHG19A3A000361	7.356676	7.708166	7.738627	7.952505	7.2475786	9.457337	9.614072	9.609837	9.508612	9.574763
ASHG19A3A000362	6.310575	6.75422	7.432003	6.9212494	6.8207664	7.6913795	7.2623353	7.569408	7.5320554	8.019338
ASHG19A3A000363	7.302287	7.4174104	7.3098197	7.255077	6.630209	7.3471627	7.3607287	7.194973	7.297979	7.2630324
ASHG19A3A000364	3.9901464	2.9313414	4.74456	4.4711003	4.283607	5.5894303	5.922522	4.914618	5.6818595	5.422559
ASHG19A3A000367	6.308938	4.47771	5.238586	4.348626	5.0918627	4.962868	6.9105964	5.174558	4.068769	4.337716
ASHG19A3A000368	6.6714745	7.5334964	7.3808284	7.289499	6.932186	6.6913886	6.943419	6.890051	6.5155535	6.2404046
ASHG19A3A000373	12.144199	12.085121	12.085121	12.388049	12.324459	11.904782	12.12926	11.991458	12.557403	12.429236
ASHG19A3A000375	6.0846543	5.43793	5.6628404	4.5434175	6.083254	4.855012	5.0346923	4.8006783	5.303568	5.4538608
ASHG19A3A000376	7.9995384	7.2852626	6.9798727	6.387618	7.589611	6.642783	5.680167	5.9617476	6.629756	6.6848087
ASHG19A3A000377	5.340863	4.9359045	5.8451343	6.0908775	4.435836	6.3758345	6.1368704	7.328724	6.173027	6.0370636
ASHG19A3A000378	5.043164	5.093819	6.145449	6.0878277	5.9915657	5.940705	4.943893	5.960152	6.070943	5.516024
ASHG19A3A000379	10.942631	10.844188	10.046315	10.154521	10.449424	9.6480255	9.144048	9.596586	9.552774	9.660519
ASHG19A3A000384	5.542463	5.731612	5.59693	5.3440375	5.725677	4.779278	4.212442	5.136774	5.3606963	4.842682
ASHG19A3A000385	10.748597	11.085445	10.858813	10.861797	10.874404	10.074167	10.187564	10.265168	10.351274	10.399054
ASHG19A3A000387	7.702868	7.9812346	8.194026	8.375977	7.8753023	7.6239247	7.7306175	7.805085	7.172242	6.9085507
ASHG19A3A000389	5.334872	5.5697236	5.677783	5.5025625	5.657881	5.604145	4.9878163	5.4136376	5.6023602	5.5287743
ASHG19A3A000390	5.7852287	6.0365663	6.4351983	6.3878264	6.155702	5.638263	6.531641	5.9106517	5.580705	5.9238124
ASHG19A3A000394	6.529455	6.545369	7.1745996	6.870664	6.6461177	6.512497	6.9438105	7.7714477	6.4747972	6.6856017
ASHG19A3A000395	6.2483063	6.8770638	6.859429	6.333847	6.604807	6.3475933	6.421999	6.5894322	6.0343447	5.720715
ASHG19A3A000396	3.3842845	5.4270983	4.83391	4.9105005	5.0057707	5.5743823	4.966052	5.8007293	6.0263877	5.397713
ASHG19A3A000398	5.218183	5.431937	5.152709	4.1232157	4.2715254	4.707935	4.7140527	4.1067963	5.4184494	4.7495236
ASHG19A3A000399	6.7669487	7.121966	6.992059	7.063788	6.6738553	7.6034303	8.126144	7.4931135	7.615417	7.7684774
ASHG19A3A000401	6.6465936	5.0232315	5.6467586	5.298792	5.133273	4.7029414	6.8414583	3.1141784	4.1129766	4.484358
ASHG19A3A000402	5.18196	6.3787265	6.320218	5.9050922	5.9392233	6.422851	6.484056	6.24192	6.2252345	6.368348
ASHG19A3A000403	10.121303	10.719636	10.088229	10.0676	10.820979	9.023629	9.435581	8.756508	8.667204	8.9113245
ASHG19A3A000405	4.851366	6.148364	5.4342594	6.6515603	6.2638183	5.0707774	4.7453713	5.218183	5.32017	4.9737515
ASHG19A3A000407	5.0491853	5.9758573	6.306614	6.0388966	5.099348	5.6859193	5.5243363	5.8345456	4.97501	5.81107
ASHG19A3A000411	5.503259	5.8800716	6.469837	6.209211	6.5315366	6.022557	6.1409035	6.254322	6.0076323	5.7313986
ASHG19A3A000412	4.8778696	4.9214387	4.6393657	5.12952	4.633787	5.824627	5.8060884	5.9606	5.830474	5.9038267
ASHG19A3A000413	9.457021	9.341533	9.268288	8.888213	9.215111	7.54893	8.238609	7.3241096	7.672431	7.839464
ASHG19A3A000414	10.664718	11.306704	11.048826	10.678892	10.855839	7.8351088	7.629276	7.2562037	7.6945114	7.8785543
ASHG19A3A000417	10.455582	7.024199	6.886983	6.6228523	7.4081783	5.877267	8.243015	6.82321	5.152299	6.3203154
ASHG19A3A000420	5.9373703	6.047745	5.496586	6.123157	6.3307776	7.080992	7.229135	6.6973777	7.5366716	7.3915434
ASHG19A3A000421	5.564117	5.8146453	5.6439	5.151677	6.0334334	5.1491866	6.619131	3.4155812	5.3938055	5.2130218
ASHG19A3A000424	13.343643	13.711559	13.945073	14.156516	13.648151	14.468535	14.589529	14.494398	14.250753	14.414167
ASHG19A3A000425	5.6888924	6.422698	6.0817995	6.4570436	6.567414	6.95959	6.2782316	6.8276663	7.097495	7.2142897
ASHG19A3A000427	10.333819	10.807865	10.844188	10.148458	10.4814625	7.7148	7.796092	7.697611	7.517173	7.9585886
ASHG19A3A000428	8.480136	8.942557	8.180237	8.787589	9.055737	8.5394535	8.483502	8.48265	8.713112	8.713565
ASHG19A3A000430	13.237985	13.400965	13.790731	12.533849	12.873157	12.023003	12.171101	11.613844	11.908889	12.100119
ASHG19A3A000431	10.672669	10.939687	10.711995	11.186875	10.800849	9.407352	9.32129	9.537207	9.486826	9.464023
ASHG19A3A000434	4.6000657	4.373708	5.1979976	5.121644	2.5821755	4.9158545	5.589517	5.1690016	5.069979	4.7304554
ASHG19A3A000436	7.8928823	7.426188	6.6769276	6.741412	6.858667	7.3108635	6.511898	7.166089	7.254514	7.4286346
ASHG19A3A000437	7.9148426	7.6820455	7.5592394	7.537456	7.8516145	7.1625767	7.205644	7.1652923	7.222959	7.3058176
ASHG19A3A000440	6.2109103	6.406609	6.641544	6.3491054	5.7935543	5.941769	5.463403	5.9749637	6.1472836	5.9335113
ASHG19A3A000443	5.9307714	6.388942	6.6327696	6.6640162	6.467009	6.538263	6.529101	6.718038	6.6372924	6.529455
ASHG19A3A000444	5.8786297	6.066737	5.806886	5.728601	6.206224	5.5465045	4.28038	5.3789806	5.2395043	4.6435575
ASHG19A3A000446	6.2456384	6.6579933	5.9571767	6.1315446	6.7549367	5.8329406	4.924839	5.9741497	6.023138	5.46736
ASHG19A3A000449	10.939687	10.636964	10.518212	10.753609	10.738345	10.951218	10.699844	10.487294	10.538075	10.571485
ASHG19A3A000450	5.2426476	3.962721	4.8748603	4.2370586	3.995033	4.8326287	4.2822285	4.5216727	4.507892	4.632722
ASHG19A3A000451	4.560211	4.501393	5.151546	6.2698407	5.0335507	4.6704564	4.52928	5.3416505	5.0597186	5.3134356
ASHG19A3A000452	7.7245812	7.062296	6.870015	6.7918696	6.8643007	5.9542007	6.5751185	5.8362455	6.1198606	7.0487423
ASHG19A3A000455	7.5523634	7.4387956	7.824778	7.3126254	7.591399	6.9460874	7.258347	7.4724917	6.7224994	6.2654734
ASHG19A3A000456	11.501014	12.696733	11.5232935	11.467967	13.720866	11.970377	11.403218	9.72543	9.15731	8.828822
ASHG19A3A000459	3.1789286	2.9313414	2.442546	3.1825004	5.6107407	5.3891954	4.35795	4.181535	5.719758	6.4659576
ASHG19A3A000460	6.003982	6.6796565	6.6341276	6.555358	6.7164574	7.058125	6.7556767	6.737776	7.0409355	6.6095605
ASHG19A3A000462	11.60893	11.224141	10.370769	10.527997	11.105332	8.020301	8.080348	8.129566	8.073385	8.003239
ASHG19A3A000468	5.4361167	4.278062	5.6071606	5.4015355	4.603134	4.9695516	5.581547	5.2503095	4.7921476	5.020882
ASHG19A3A000474	8.538912	8.542866	8.48265	8.348268	8.30795	8.196803	7.7017035	8.037189	8.307441	8.255546
ASHG19A3A000475	8.938424	9.436468	9.198763	9.14324	9.161917	9.707492	9.759936	9.659084	9.2158575	9.268288
ASHG19A3A000478	10.804595	11.028476	10.776445	11.29658	11.18295	10.101486	10.216496	10.406316	10.38863	10.194403
ASHG19A3A000481	9.009376	8.842363	8.454139	8.71977	8.659923	8.098117	8.392435	8.302901	8.212556	8.189872
ASHG19A3A000482	5.450458	5.3661265	5.771098	5.377253	6.1699615	6.039321	6.7407713	5.7372274	6.0753045	6.50393
ASHG19A3A000483	6.4409904	6.2649617	6.6621075	6.0606713	6.6102633	5.758728	5.6715264	5.5227566	5.4661	5.245689
ASHG19A3A000486	4.9526677	4.5612016	5.8486304	5.608283	5.1401	3.455324	6.1775875	4.0916	4.6994524	6.0152135
ASHG19A3A000487	6.9008393	7.194973	6.825502	6.7177505	7.252228	6.823839	7.175169	6.2411203	6.834646	7.168725
ASHG19A3A000489	7.3010817	7.248262	6.888879	7.401063	7.517882	6.672445	6.137212	6.7191267	6.8025227	6.7376666
ASHG19A3A000495	6.0856433	5.471382	5.2562466	5.431344	4.9930625	4.8332295	4.3642807	4.9304028	4.3422513	4.147242
ASHG19A3A000499	4.310338	4.5555863	5.256689	5.0692277	4.4978304	4.340744	5.5931544	4.424412	4.6307364	4.6567907
ASHG19A3A000503	6.731563	7.3121223	6.753006	6.8543158	7.3657107	6.375563	5.912707	6.120069	6.02687	6.7807155
ASHG19A3A000504	15.318984	15.44746	15.802425	15.534982	15.647097	16.31088	16.173557	16.250683	16.31088	16.364101
ASHG19A3A000507	5.595859	6.3148227	5.5321317	5.799835	5.820505	5.367715	4.856744	5.370425	5.6940627	5.6328397
ASHG19A3A000508	7.5183926	5.882244	5.567509	5.1425686	5.5823665	6.090183	6.3728356	5.986924	6.1520123	6.138057
ASHG19A3A000509	6.4687576	6.713798	6.4869976	6.7433853	6.4049206	6.5114746	6.1271024	6.5606313	6.6467514	6.438382
ASHG19A3A000510	8.060389	8.443633	7.7737	8.158235	8.666426	7.133809	6.586127	6.821621	7.232867	7.2958765
ASHG19A3A000518	5.2438235	5.913088	6.1435256	6.1134114	5.525891	5.416346	5.4730315	6.179407	5.8431883	5.718237
ASHG19A3A000519	3.6303625	4.2136803	3.1604393	4.3856564	4.458825	5.1733546	5.722974	4.809122	5.3283906	4.909223
ASHG19A3A000520	6.9650097	6.725119	6.4951825	4.906609	6.342973	5.932799	4.907636	4.270675	5.858184	5.959262
ASHG19A3A000521	8.5394535	8.914848	8.852075	8.793412	8.911839	7.835859	7.914541	7.9755874	7.465276	7.3823876
ASHG19A3A000523	5.636828	5.6261563	5.302249	5.213271	5.189458	5.1861267	4.290704	5.2777677	5.215349	4.086066
ASHG19A3A000524	5.0825057	5.2895675	4.6922793	3.2516377	5.3384256	5.1104765	6.859429	4.3248973	4.767192	5.5762424
ASHG19A3A000526	6.1153784	6.3214054	5.86919	5.930155	6.5197196	5.1379952	4.2068257	5.3976135	5.533435	5.2390566
ASHG19A3A000527	6.9365172	6.6698003	7.023722	7.180437	6.852824	7.190212	7.4694114	7.297557	7.057068	7.2168045
ASHG19A3A000529	7.273061	6.72029	8.367355	5.9157734	7.5123534	7.7606106	9.119306	7.265682	8.59007	8.428113
ASHG19A3A000530	3.1510072	2.9313414	2.4012	2.713847	3.1542506	5.1655917	3.2615044	5.1432843	5.385008	5.1630344
ASHG19A3A000531	4.7724495	4.795815	7.240272	4.6129007	4.545587	4.786251	4.2469954	4.6685033	5.0137124	4.4598475
ASHG19A3A000534	5.979192	4.248217	5.641573	4.6228304	5.2740736	6.6857486	5.7178707	6.426994	6.7400446	6.701539
ASHG19A3A000535	5.230893	4.8259244	5.8141437	5.4869514	5.388458	5.7944694	6.0807953	5.9215994	5.648487	5.975947
ASHG19A3A000536	6.294311	5.316024	6.507098	5.3837523	5.8372602	4.8922153	5.560373	6.161946	2.6548514	2.7454987
ASHG19A3A000539	9.419453	9.23957	9.448828	8.554695	9.518583	9.299662	9.49031	8.710556	9.172216	9.281707
ASHG19A3A000541	6.289052	6.7681975	6.983568	7.1516814	6.8261085	6.822547	6.5510316	6.902689	7.623289	6.716256
ASHG19A3A000543	5.0948515	5.244464	5.1363554	5.2411156	5.504287	5.290505	4.789259	5.1613975	4.1675067	4.9460664
ASHG19A3A000544	7.2623353	7.531204	7.5308027	7.2904162	7.6729136	6.779536	6.7870073	6.8209233	6.5848007	6.4125257
ASHG19A3A000545	5.3278637	6.17807	6.0989785	6.1018105	5.2488446	5.340964	5.242479	5.4822936	4.9977937	5.1102996
ASHG19A3A000549	6.5902495	6.317422	6.103577	5.2408795	6.5263476	5.473138	6.0984745	5.54	5.7614446	5.294361
ASHG19A3A000550	3.3281312	4.713456	3.3907423	2.6319087	4.308701	4.84836	5.701933	6.2029977	5.7667527	5.693021
ASHG19A3A000551	6.3667054	7.1471586	6.941742	6.8522215	6.9008393	8.995068	8.988397	9.044185	9.000361	8.910276
ASHG19A3A000552	7.40851	7.367033	7.2965255	7.0754266	7.094407	7.024692	6.781044	7.033751	6.8757734	7.0086174
ASHG19A3A000555	9.251976	9.281707	9.510177	9.872577	9.684851	9.181594	9.39887	9.355429	9.923624	9.595452
ASHG19A3A000556	6.535959	6.012141	6.2859707	6.192871	5.940101	5.6392527	5.188515	6.024617	4.463401	4.154688
ASHG19A3A000558	5.961302	5.680167	5.4257636	5.2353077	5.93559	6.3156533	4.9773912	6.200958	6.295973	6.0917363
ASHG19A3A000562	6.166441	5.801274	5.756155	5.5869303	5.1655917	6.2143893	6.0129294	5.4661	5.3300447	5.565935
ASHG19A3A000564	7.191122	7.5979023	7.406224	7.3114386	7.430429	6.6991825	6.732232	6.445149	7.4337754	7.0703893
ASHG19A3A000566	5.921053	6.01628	3.5995126	5.323449	5.6261563	4.6082654	6.1953716	4.7028785	5.5173664	5.6736145
ASHG19A3A000567	8.521532	8.87996	9.411884	9.527793	8.795268	9.051516	9.3356	9.399894	9.264238	9.2056875
ASHG19A3A000568	4.5823407	4.98571	4.6647377	5.109688	3.9144413	4.5906734	3.7720315	4.722547	5.5596066	3.6590662
ASHG19A3A000572	5.6445384	5.701368	5.152666	5.099348	4.508716	5.3127403	5.07399	4.562645	5.5638003	5.1833754
ASHG19A3A000574	7.2660356	4.6020856	5.5561247	5.6007843	5.751692	4.26602	7.021053	4.6890345	3.9481153	4.545032
ASHG19A3A000575	4.47658	4.877823	5.0821166	5.677362	5.2131634	5.3865633	4.866675	5.6282945	5.0539317	4.377622
ASHG19A3A000576	5.32516	6.187555	6.2617598	5.8756676	5.956207	6.331328	6.34056	6.1157694	5.6605635	5.615118
ASHG19A3A000577	5.1336036	6.299695	6.146558	6.2198396	6.4750576	5.9095917	5.955042	5.7856264	5.9308376	5.8785725
ASHG19A3A000578	6.978102	7.030883	7.2981234	7.649634	7.7439733	7.5920105	8.591299	7.810121	7.7090774	7.694141
ASHG19A3A000586	4.6036525	5.3384886	5.531658	5.078239	7.6456275	4.7253213	5.316209	5.077442	4.849203	5.3280525
ASHG19A3A000588	3.785508	4.732729	4.748342	4.210944	3.8086646	5.4309244	5.0751157	5.5878267	5.846224	5.5033374
ASHG19A3A000591	4.194937	4.708601	4.8635783	4.962368	4.222534	5.132096	4.817658	5.6620836	5.142982	4.6157727
ASHG19A3A000592	9.503878	9.202244	9.643428	9.242273	9.553871	9.228792	9.079278	9.238339	9.015866	9.152948
ASHG19A3A000593	8.210884	7.2389574	7.070151	7.3578873	6.330481	8.805785	8.9445505	8.752769	8.738992	8.870616
ASHG19A3A000594	10.369274	9.863867	10.299835	10.210092	9.952093	9.363454	9.32208	9.764529	8.7849045	8.848198
ASHG19A3A000595	7.612011	7.573107	7.6258945	7.1243563	7.9839487	7.5904408	7.065466	7.35622	7.242592	7.2307673
ASHG19A3A000597	5.39479	5.855997	5.5042257	4.9609604	5.257801	6.0847225	5.5591125	5.7625456	5.600321	5.150458
ASHG19A3A000598	6.6039834	5.699614	5.626709	5.114236	5.3824215	5.330187	5.0027046	5.3410654	5.216939	5.387635
ASHG19A3A000599	6.716104	5.477509	5.4868574	4.9029727	5.70823	6.086263	6.335726	5.805112	6.192311	6.2749276
ASHG19A3A000604	8.901213	10.671851	9.200819	9.32129	9.558507	8.133214	8.455183	7.8782687	7.673379	7.743567
ASHG19A3A000607	7.418372	7.367264	7.125007	7.048492	6.969825	6.698635	6.72437	6.883081	7.04739	6.9944086
ASHG19A3A000609	4.9929585	4.961124	5.4934397	5.023035	5.076917	6.0454893	5.1003447	5.70224	6.021077	5.818561
ASHG19A3A000610	5.0209694	5.374542	5.3878937	4.4648046	5.7265463	5.2869644	6.340793	5.3931637	4.4155035	5.135666
ASHG19A3A000612	8.081371	7.9044356	8.390349	7.494218	8.328989	7.356042	7.777859	7.584354	6.9959188	7.3091903
ASHG19A3A000615	6.6857486	5.388842	5.1646476	5.8396263	7.0125065	5.051732	5.883717	5.39965	5.469204	5.5196686
ASHG19A3A000616	5.120653	6.7356715	6.0756187	5.9388113	6.179586	5.9877973	4.5698957	5.8174577	5.5007453	5.2878447
ASHG19A3A000617	6.4422183	5.5989885	5.7265463	5.2633176	5.673546	5.2211924	5.1771417	5.4976625	4.6309953	4.874976
ASHG19A3A000623	5.7984924	5.7457066	5.5814476	7.5118613	5.694868	4.838547	4.4095454	4.1601024	5.4622655	4.7312207
ASHG19A3A000625	8.116825	7.9997115	8.244511	7.5904408	8.195667	7.1345687	8.173057	7.2109566	7.223083	7.635643
ASHG19A3A000627	6.407196	6.43194	6.3550262	6.433983	5.549984	6.6174617	6.042199	6.2691593	6.481245	6.464756
ASHG19A3A000628	6.8345013	5.1974487	6.574637	5.3613586	6.366945	6.504296	6.2987614	6.4082665	6.5260267	6.648469
ASHG19A3A000632	7.111507	6.626789	7.100178	6.3199806	6.6181645	5.7193475	5.5235963	6.0638022	4.39113	4.018493
ASHG19A3A000634	6.937303	7.2233887	7.2827635	6.883607	7.231181	6.8220396	7.292876	6.7628927	7.1216974	7.443272
ASHG19A3A000635	5.6574073	8.018103	5.646336	5.895586	5.2683635	5.4907637	5.2964854	6.801098	5.474645	5.411654
ASHG19A3A000637	11.046748	10.753609	12.076127	10.72735	10.491769	12.051282	12.112181	12.138788	11.857846	11.897014
ASHG19A3A000638	4.9663405	5.289898	4.534419	2.8914866	5.277307	5.45292	4.7073345	4.665959	5.006101	5.8778563
ASHG19A3A000639	6.8645825	7.028076	7.1762557	6.803375	6.6041193	7.926223	7.86914	7.543474	7.8217607	7.8083467
ASHG19A3A000640	5.314732	3.887244	5.326063	4.0900493	4.305696	7.2780256	6.7793016	6.9746866	7.4664116	7.4133377
ASHG19A3A000641	12.554725	11.105332	12.8520775	12.369234	10.909148	11.743791	11.413356	11.702435	11.1512	11.140277
ASHG19A3A000642	11.742362	11.783501	11.869162	11.587448	11.674086	13.654148	13.855109	13.706807	13.720866	13.750144
ASHG19A3A000643	11.610937	10.399825	11.706191	11.292723	11.877892	11.266666	11.344223	11.529561	11.185425	11.112571
ASHG19A3A000644	6.526202	6.626093	6.50393	6.250402	6.7860093	7.6464376	7.289499	7.5341578	7.678298	7.792231
ASHG19A3A000645	11.965934	9.653983	11.2800665	10.545322	10.328287	10.131439	10.279445	10.332651	10.070276	10.065562
ASHG19A3A000646	5.000919	5.1136007	6.1242657	6.1243644	4.8298397	5.1299577	6.840129	4.9833355	5.112256	5.560481
ASHG19A3A000650	6.138714	6.5998907	6.634268	6.4322195	6.279681	7.7251396	7.321609	7.3905087	7.4618554	7.580157
ASHG19A3A000651	6.3307776	6.5111084	6.2597404	11.568503	6.2563562	7.168458	6.4528117	7.056036	6.9622364	7.230338
ASHG19A3A000652	9.136887	8.44215	9.410662	8.815523	7.6672993	9.256066	9.267503	9.804832	9.183184	9.14632
ASHG19A3A000653	5.4357386	6.36034	4.9242063	5.681173	5.822053	7.468584	6.8505254	7.023722	7.360224	7.366059
ASHG19A3A000654	8.289674	8.150828	8.209432	7.757422	8.146213	7.278192	7.568544	7.0804996	6.957481	7.4899983
ASHG19A3A000656	8.9585495	2.9313414	3.2141821	3.5026402	3.6006303	5.059783	6.585716	4.820412	4.955776	5.572167
ASHG19A3A000658	7.9805446	7.4586473	7.5218534	7.3475504	7.833819	6.0324636	6.2242265	5.797478	6.2350125	6.4792147
ASHG19A3A000659	6.257717	7.0446215	6.412306	6.576292	6.4825096	5.9697847	5.6912775	6.0528536	5.959369	5.8489256
ASHG19A3A000660	5.2318144	5.826416	5.528481	5.6228867	4.9863396	6.57378	6.8206415	5.869828	6.750212	6.7527657
ASHG19A3A000661	4.5375776	4.00159	5.1976147	5.0130577	4.317907	5.702768	5.0203886	5.443024	5.5594115	5.2583914
ASHG19A3A000662	7.3394847	6.6405873	7.3153934	7.341648	6.180919	7.5183926	7.5126004	7.864665	7.5062356	7.361592
ASHG19A3A000663	2.6446185	4.766516	4.678683	4.5394697	5.683183	4.942332	5.6807766	5.1085706	4.9094415	5.0159726
ASHG19A3A000665	6.9359274	6.63174	7.1575747	7.022421	6.7060895	7.363587	7.829607	7.6235256	7.535743	7.423685
ASHG19A3A000668	8.513799	8.484425	7.9805446	7.4947095	8.565403	7.349625	6.870015	7.113844	7.482013	8.20982
ASHG19A3A000675	5.4633017	5.6369452	5.888487	5.7147417	6.0180235	5.3938055	6.006562	5.444405	5.6228867	6.0209317
ASHG19A3A000676	4.580521	5.633843	5.4003987	4.8359156	5.804139	5.7081575	5.4811096	5.8922005	6.288503	6.7339463
ASHG19A3A000679	6.2813168	6.568975	6.2425547	6.450406	6.2529798	5.9238124	6.165394	6.003982	6.112691	6.024252
ASHG19A3A000682	7.8788505	7.4339414	7.3159432	7.3207517	6.844666	8.293967	7.9004173	8.097508	8.359115	8.241657
ASHG19A3A000686	5.4135227	6.1316648	5.782517	5.1705494	5.974625	5.3130903	4.614242	5.342961	4.5984654	6.3805094
ASHG19A3A000689	4.6679597	5.4663153	4.637961	7.185166	5.4552474	5.220589	6.9038477	4.9594297	4.0388865	5.26716
ASHG19A3A000691	8.300104	7.7412405	7.4186263	7.798564	7.4045005	8.430566	7.864665	7.9972486	8.023603	8.036477
ASHG19A3A000692	8.931365	8.5769415	8.388602	8.871564	7.6950774	8.4603615	8.103805	8.783103	8.299503	8.328989
ASHG19A3A000693	8.117973	8.194261	8.059273	8.2120905	8.202971	7.4021664	7.442075	7.4744434	7.359454	7.2728634
ASHG19A3A000694	7.320981	5.830895	5.833796	5.444151	5.719758	7.190426	6.3447905	6.7669	7.35696	7.4045005
ASHG19A3A000695	7.3018193	7.417807	7.1933894	8.046559	7.4042754	8.311175	8.218189	8.259344	8.214431	8.194026
ASHG19A3A000696	5.933043	5.18218	5.9793363	5.8694625	5.479971	5.2613225	5.840373	5.8689113	5.3651285	4.9798155
ASHG19A3A000697	5.585987	5.771515	5.672456	6.003644	4.943663	5.5038624	6.245949	5.950409	5.601133	5.831148
ASHG19A3A000698	4.5981784	5.291068	5.07298	4.6884794	2.483045	5.3562455	6.5922666	5.484149	4.6048427	6.1885777
ASHG19A3A000700	4.3727503	5.2353077	4.357218	4.7185063	6.0263877	7.0440416	6.831407	6.257856	7.2332773	7.3067102
ASHG19A3A000701	6.890222	6.701107	7.1953754	7.0077	6.8531065	6.9168086	7.780321	6.9288473	6.9399185	6.718218
ASHG19A3A000702	5.4022655	4.794288	5.1566734	5.337389	5.7571945	5.336671	7.642577	4.7506566	4.2134953	5.5562987
ASHG19A3A000704	5.3273144	5.608804	5.1822915	4.457746	5.3582363	6.377384	7.058125	5.8101664	6.7453547	6.858949
ASHG19A3A000706	9.034751	8.711783	9.715644	9.408098	8.674383	8.167354	8.253174	8.266059	7.7828555	7.865393
ASHG19A3A000707	5.6476984	5.926343	5.7593913	6.0988936	4.998984	5.888835	5.368897	5.5526085	5.3090405	5.2445664
ASHG19A3A000708	6.4521427	6.2198396	6.1626577	6.7040772	6.9414606	5.753971	8.600816	6.403623	5.8827524	6.555914
ASHG19A3A000709	4.8951426	5.069354	5.05313	4.5094504	4.5510244	5.9493866	5.9738817	5.984988	6.0357394	6.386531
ASHG19A3A000710	5.936626	5.4469666	5.417519	4.650582	5.9449997	3.8794	6.8851337	4.2367244	4.8978868	6.206759
ASHG19A3A000711	5.2698956	4.805849	5.50851	4.7084208	4.1493573	6.4693575	6.0628166	6.231289	6.718038	6.7320843
ASHG19A3A000712	5.5473833	5.5564604	5.7081575	5.0760508	4.4905233	5.826683	5.870174	5.24391	5.396735	5.3910227
ASHG19A3A000713	2.5797272	2.9313414	4.013676	2.671792	4.199425	5.100809	5.729464	4.347085	5.3724713	5.519274
ASHG19A3A000714	6.2683153	5.859298	6.0710387	6.284399	5.359	6.266751	8.212556	5.7159905	5.124655	6.631036
ASHG19A3A000717	8.233258	8.751053	8.594223	9.000708	8.397138	8.97802	9.061628	9.279181	9.093335	9.045474
ASHG19A3A000720	2.4634135	4.339676	4.8493342	4.378297	2.6273794	5.0881515	6.278536	5.2781234	5.7052794	5.4040947
ASHG19A3A000722	4.9540987	4.9092994	4.983468	4.3074737	5.2951007	5.7914724	5.171213	5.7598443	6.3271246	5.8889174
ASHG19A3A000723	9.0392475	8.840867	8.68078	8.916689	9.735969	8.708353	8.845052	8.905026	9.066597	9.127707
ASHG19A3A000724	4.5305266	4.527535	4.850246	3.5271888	2.8389482	5.7740564	4.946291	5.8487797	6.2356977	6.3482237
ASHG19A3A000728	4.140126	5.614566	4.899665	4.947345	4.224157	5.86399	5.9780293	5.6462407	5.6700597	5.915025
ASHG19A3A000730	7.166572	7.323472	7.6080074	7.8522773	7.324348	7.7100964	7.8672376	7.659521	8.336201	8.39416
ASHG19A3A000737	5.1296334	4.532874	5.050011	4.5268884	5.097735	5.1669545	5.5977583	5.0635047	4.801391	4.860412
ASHG19A3A000738	5.7470164	5.507587	5.710992	4.97276	6.1722913	8.154282	6.179245	4.839515	5.1474657	5.2368355
ASHG19A3A000739	5.4023643	5.6583376	5.745627	5.530194	5.3556213	5.661245	4.9031053	5.3315377	5.534336	4.919417
ASHG19A3A000740	6.5670333	6.6774106	6.8317194	6.654191	6.3821573	7.32768	7.7759905	7.3919206	7.41984	7.479856
ASHG19A3A000741	6.3098125	7.2799025	6.9101696	7.278192	7.100178	7.0891104	6.9556894	6.8245783	7.3062325	7.0015316
ASHG19A3A000745	5.608365	5.2188005	6.0553904	4.786167	5.5315323	5.7829857	6.200958	4.450786	5.442189	6.017533
ASHG19A3A000746	4.131987	3.9007325	4.4648046	4.291177	4.407116	4.9848657	4.8745956	4.878328	5.2259946	5.1865616
ASHG19A3A000747	5.9510465	2.9313414	3.9429233	4.074185	4.721113	4.8000207	5.1766653	4.774025	4.6618295	4.520256
ASHG19A3A000748	5.971733	6.0546722	6.546167	6.475662	6.2331448	6.8017035	6.3057375	6.7468204	7.032783	6.8582726
ASHG19A3A000752	4.9888773	5.7191243	4.7129908	4.5095587	4.0487084	5.527526	4.893733	4.9809265	4.9540987	5.4522815
ASHG19A3A000753	4.8499722	4.578575	5.2432656	5.195284	5.5697236	5.815303	6.665727	5.449536	5.9171734	6.261507
ASHG19A3A000754	8.015717	5.0171795	4.03201	6.0436664	5.3877335	5.7571945	5.7565923	5.2919183	5.4470415	5.8947935
ASHG19A3A000755	5.3605747	5.4002705	5.6505737	5.30029	4.815905	5.4305415	5.8406105	5.310709	5.5935116	5.354071
ASHG19A3A000757	8.776712	9.116369	8.990138	8.879481	8.928136	7.561098	7.4494543	7.2862306	6.9846706	7.117208
ASHG19A3A000760	14.164349	14.224891	14.164349	14.235615	14.315097	13.66197	13.6274185	13.079517	14.131681	14.452637
ASHG19A3A000762	13.954748	14.452637	14.644406	14.541522	14.367312	15.553448	14.748771	15.270669	15.762079	15.503572
ASHG19A3A000764	9.828422	6.472833	5.8441486	6.203682	5.276475	5.4424906	7.0429707	4.3771605	5.5280786	5.6263285
ASHG19A3A000765	9.893798	8.852075	8.315494	8.584636	8.999059	6.9673357	6.1821537	6.937193	7.0260344	7.018626
ASHG19A3A000767	4.393011	5.426801	5.4931026	4.92356	5.087271	6.7353153	6.250008	6.799654	7.3228374	6.999334
ASHG19A3A000768	12.082922	12.33393	11.610937	11.791808	11.819227	5.2011666	5.802178	4.8319845	5.4271927	5.666477
ASHG19A3A000769	5.931318	5.834128	6.1524034	5.330271	6.1837955	5.0402746	6.441181	5.4565353	5.7727437	6.8195405
ASHG19A3A000772	8.478743	8.475494	7.835859	8.524638	8.643007	8.747101	8.167859	8.576694	8.653446	8.531725
ASHG19A3A000773	5.4663153	5.646119	5.293713	5.928488	4.640376	8.0108595	7.724887	7.9435015	8.08441	8.073788
ASHG19A3A000775	5.5711026	6.4628115	5.584993	6.346783	6.1219144	5.6668463	5.1465235	6.3028584	6.05179	5.7608376
ASHG19A3A000776	9.395864	9.776606	9.743073	9.778207	9.918872	10.479557	10.235308	10.436234	10.010397	9.537207
ASHG19A3A000777	6.831407	6.7362704	7.0806794	7.336665	6.7309127	8.086066	8.092071	8.231089	8.111772	8.163813
ASHG19A3A000778	6.0750103	4.7435017	6.1542974	4.3190427	4.452444	5.0358973	6.541916	5.4272523	4.1728024	5.4460435
ASHG19A3A000779	5.965413	5.604719	6.0192327	5.968848	5.8404865	5.8697853	5.638774	6.1366525	5.5235963	5.729202
ASHG19A3A000781	6.6228523	7.0312176	6.5391736	7.316393	6.5387983	6.6583104	6.561902	7.54656	6.579773	6.6566935
ASHG19A3A000782	5.912813	6.5331793	6.726463	6.768477	6.981147	5.9564657	6.0587444	5.94525	5.962599	6.1026874
ASHG19A3A000784	5.552411	5.3789806	4.812921	5.90233	5.9145966	5.845249	6.3380175	6.3581495	6.3550262	6.5779824
ASHG19A3A000785	5.502984	6.3539376	5.9159946	5.461542	5.7513113	6.196512	6.1683483	6.208382	5.5116377	5.646119
ASHG19A3A000789	6.1621685	6.616544	6.6973777	6.4146996	6.4839373	6.2963204	5.801391	6.307114	6.01628	6.1947145
ASHG19A3A000790	5.804281	6.185517	6.453802	6.327279	6.3491054	6.786888	6.9586105	6.7606	6.8978443	6.7242317
ASHG19A3A000792	7.2084513	7.7790794	7.5059924	7.815775	7.483418	7.3407197	7.3539114	7.3785667	7.239727	7.086382
ASHG19A3A000793	7.1843877	3.947535	4.117165	2.6127741	3.5862818	4.8018994	7.088492	2.812022	5.2949195	6.5148573
ASHG19A3A000795	3.2782128	4.5429006	4.5619526	4.768594	5.8768497	5.5345073	4.782812	4.8395824	5.921053	5.338161
ASHG19A3A000797	3.8561842	5.318444	3.6322587	4.38648	6.0729423	4.4472795	5.610829	5.0972457	4.789995	4.9731536
ASHG19A3A000798	7.816706	7.7687573	7.663994	7.72998	7.565635	8.333365	8.434526	8.135158	8.361298	8.4711275
ASHG19A3A000799	7.8418803	6.298563	7.1640425	6.7012944	6.352352	6.9057674	6.7142286	7.321609	6.859125	6.752028
ASHG19A3A000801	4.469264	5.6569633	6.1559644	6.626912	5.5006056	5.929349	6.6196775	5.826683	6.2493134	6.393853
ASHG19A3A000803	6.098703	6.93619	7.459758	7.0906587	6.7065725	6.8073597	6.6918716	6.919309	6.75132	6.1382246
ASHG19A3A000807	5.5862136	6.659625	6.375147	5.314887	5.6069174	5.796161	5.1081033	6.019375	5.6892776	5.3511806
ASHG19A3A000808	7.10888	8.300104	8.551262	8.568152	8.131709	7.5145082	7.8088684	7.7213163	7.662058	7.428879
ASHG19A3A000809	8.109416	2.9313414	4.9783545	4.720445	6.0482903	4.1778555	4.707371	4.1054196	5.0347233	5.078902
ASHG19A3A000811	5.5933013	5.6661844	5.051496	5.252062	3.8956022	5.6233926	4.6352706	4.5464306	5.0629497	5.414597
ASHG19A3A000815	8.700586	8.368889	8.572714	8.655898	8.663027	7.725844	8.363147	7.891285	7.685594	7.809266
ASHG19A3A000821	3.8136528	3.9490664	2.5769458	4.294441	2.4461677	4.516118	6.0409026	4.639561	4.717788	4.5319295
ASHG19A3A000824	4.1903086	4.60678	5.7209435	4.5525627	2.5994942	4.789041	4.598748	4.1289043	4.3676457	4.5040946
ASHG19A3A000832	6.305817	5.0962615	5.6057086	5.8222194	5.994473	5.4593334	6.5911317	5.4991684	5.556378	5.702768
ASHG19A3A000833	4.3744283	4.1968565	5.2614036	4.064374	4.750252	4.898139	7.4146605	4.4547462	5.2606163	4.702271
ASHG19A3A000834	6.2810984	6.2717137	6.010136	6.042079	6.672899	5.8716607	7.5960007	6.022851	5.3670373	6.9689007
ASHG19A3A000835	6.0120144	5.2019854	5.8875113	5.809524	5.9268646	5.561031	7.9298983	5.6807766	5.34852	6.405856
ASHG19A3A000836	6.8061676	5.990899	5.769411	6.096945	6.172433	5.415266	4.519917	5.258972	5.801391	5.9029665
ASHG19A3A000837	6.842614	5.934466	5.640346	5.175236	5.756747	5.6755543	5.6237035	5.929349	5.725341	5.923243
ASHG19A3A000838	6.454112	6.1857243	6.565847	6.2812476	6.1783123	6.5578556	6.300094	6.672445	6.4998703	6.4888015
ASHG19A3A000841	9.785313	9.512189	9.547107	9.1121645	9.275868	9.482452	9.349943	9.599308	9.736834	9.723924
ASHG19A3A000842	15.041265	14.793393	15.135207	15.088434	14.919627	13.165674	13.406764	13.286404	13.467629	13.179207
ASHG19A3A000843	5.9398704	6.1562877	5.874409	5.7839837	6.619787	8.834789	8.659923	8.76392	9.107749	9.14324
ASHG19A3A000847	7.1729536	7.3574133	7.0765452	6.781893	7.7210364	6.3271246	6.5310535	6.3491054	6.3735285	7.0396914
ASHG19A3A000848	6.8250127	6.640108	7.121426	6.783819	6.5233574	6.4394536	6.527812	6.5178547	6.493251	5.964915
ASHG19A3A000849	7.28543	7.0203648	7.921078	7.1843877	7.461994	6.996321	7.655711	7.138326	6.792971	7.0103273
ASHG19A3A000850	6.8611765	6.3551526	7.2906003	7.0650034	6.898042	6.0912094	5.538018	7.215768	5.9435453	5.831842
ASHG19A3A000853	6.43194	5.7284164	7.063788	5.8718934	5.9838467	5.6951995	6.366319	5.6744747	5.4987493	6.25475
ASHG19A3A000855	6.907079	8.319676	8.592144	8.315936	8.080646	8.4202175	8.34218	8.365786	8.521532	8.412125
ASHG19A3A000856	6.004808	5.6784906	6.275473	6.644454	6.1410685	6.6327696	5.8627834	6.5052695	6.411313	6.247177
ASHG19A3A000859	7.3186245	7.530564	7.633508	7.6880455	7.7019386	7.407733	7.3728533	7.7694883	7.1876893	6.9002905
ASHG19A3A000861	4.691745	5.6117644	3.5270877	3.863487	4.5293846	4.788042	4.1049724	4.482384	4.699778	5.0031056
ASHG19A3A000862	7.678631	7.753738	7.276801	7.066357	7.776471	7.457709	7.537456	6.8431835	7.5029607	7.7146354
ASHG19A3A000863	7.633508	7.4391775	6.6948037	6.8067374	7.0430818	6.9380903	6.350392	6.600623	6.9740534	7.1061034
ASHG19A3A000864	5.2129188	2.9313414	4.362593	2.644234	3.843966	5.44424	3.2434335	4.5209913	2.6548514	5.6581936
ASHG19A3A000866	6.9897537	7.728174	6.8469167	7.7465343	6.648176	8.319976	7.8083467	8.000874	8.210469	8.226632
ASHG19A3A000868	6.316943	6.317979	6.8101225	6.933172	6.8127623	6.718807	6.394414	6.872972	6.2806606	6.005617
ASHG19A3A000875	5.4815035	4.1658597	5.4309244	5.683183	4.957923	6.779938	6.8029323	6.825502	7.00569	6.8416734
ASHG19A3A000878	12.44918	12.009437	12.025438	11.539113	11.706191	7.7124557	7.7211843	7.3771076	7.5819364	8.043611
ASHG19A3A000880	6.990049	7.133187	7.448729	7.2531843	7.80964	6.6879683	7.5845857	6.9242144	6.622501	7.316049
ASHG19A3A000881	6.691169	6.3142557	6.6347117	6.0750103	6.471785	5.4595876	4.965007	4.960863	4.7353134	2.756025
ASHG19A3A000884	2.894299	4.1826777	3.6837013	3.3727088	4.136807	5.1868687	4.2880397	5.3497643	5.677362	5.6995163
ASHG19A3A000886	6.1157694	6.541344	6.742454	6.6579933	6.6312103	6.1344147	6.288006	6.2105656	6.696045	6.553562
ASHG19A3A000887	6.453272	6.1915064	5.83394	5.7577434	5.7710032	5.9249024	6.4793177	5.947934	6.5114746	6.642983
ASHG19A3A000889	3.107279	5.3452573	5.523132	5.543832	5.202858	5.765802	6.268561	5.555543	5.497443	6.4785347
ASHG19A3A000892	6.040477	6.042831	6.0087442	5.9395485	8.37878	5.7832994	5.22765	5.469293	4.994871	4.50858
ASHG19A3A000893	8.648535	8.298302	9.147848	8.715462	8.426916	7.722396	8.666645	7.934817	7.952074	7.8489475
ASHG19A3A000896	4.7808948	4.825361	5.2857556	8.6276865	4.5419602	4.6496744	3.02545	5.3945446	4.017888	3.0977259
ASHG19A3A000898	6.212594	6.397156	6.2898183	5.8956857	6.1774464	6.241799	5.005186	5.999598	5.56711	5.846097
ASHG19A3A000899	7.672641	7.6540623	7.83754	7.532601	7.794998	6.9335876	6.899319	6.6883383	6.674611	7.266552
ASHG19A3A000901	7.2766085	7.6798525	8.505278	8.031807	7.5259132	7.373071	8.429581	7.7167935	6.976319	7.0073395
ASHG19A3A000905	4.618742	4.9784627	5.549984	5.321291	5.9793363	5.44549	5.6998134	5.0603065	4.6222486	4.66873
ASHG19A3A000909	5.9460955	5.9019146	5.734271	4.428001	7.2419744	5.5903196	3.997395	5.081925	5.3275294	4.824144
ASHG19A3A000912	5.922107	5.634392	6.445303	6.0918083	6.712788	7.4204483	7.595065	6.6716113	7.5161943	7.5586653
ASHG19A3A000913	7.1965704	7.7889	7.373883	7.5570846	7.6587324	7.524142	7.432824	7.8907523	7.7889	7.7975454
ASHG19A3A000914	9.471895	9.394228	9.348539	8.603632	9.362953	4.234621	4.363507	4.2406588	2.6548514	3.9212427
ASHG19A3A000915	8.195298	8.227525	8.08728	8.6119795	9.102304	8.318713	8.146848	8.537446	8.515122	8.479679
ASHG19A3A000916	6.2923717	6.572248	6.5779824	6.2415495	6.5409055	4.82389	4.6568866	5.340234	3.937851	4.0284567
ASHG19A3A000920	7.261883	4.667776	5.0138597	5.582644	5.1368456	5.5349116	4.8764586	5.5596066	5.4830704	5.3494706
ASHG19A3A000921	7.588229	7.697317	7.4773383	6.6513543	7.5570846	7.8984194	7.7754903	7.854502	7.852441	7.8044925
ASHG19A3A000923	6.425873	7.2362113	7.2307673	7.118715	6.9514666	7.9661083	7.808074	8.139241	8.445568	8.240329
ASHG19A3A000928	6.8024154	6.1266966	5.8594866	5.0012608	6.1987	6.0461717	8.166681	5.040682	4.308701	6.1564426
ASHG19A3A000931	7.3231297	5.7355213	5.3454633	5.645903	5.726161	3.184989	3.9092333	3.4255164	3.3470514	5.1270356
ASHG19A3A000932	5.5584726	6.097165	5.1070814	5.879819	5.7591047	5.9309235	5.2367024	5.4980226	6.1572165	5.9434
ASHG19A3A000933	7.1956215	7.8858805	7.2267714	7.709819	7.8858805	7.0703893	6.9348893	7.0276327	7.2336607	6.95959
ASHG19A3A000934	6.303066	6.3067465	5.920272	6.3943233	6.030798	5.943038	5.503259	6.1062284	5.9253607	5.6663084
ASHG19A3A000935	5.233686	4.640662	4.7276793	4.1062384	4.5589166	3.9672308	5.291646	4.062594	5.2821374	5.572527
ASHG19A3A000938	4.540734	4.2805033	4.5456996	4.326384	4.313787	5.3358445	5.577323	4.9651737	5.37212	5.787513
ASHG19A3A000940	6.0222163	5.863145	5.2674575	5.60618	5.60271	5.4705453	6.0942082	5.479499	5.4057503	5.346179
ASHG19A3A000947	6.7366056	7.1810813	7.2516503	7.2332773	6.9435515	6.672899	6.75243	6.9676156	6.5176096	6.835058
ASHG19A3A000954	4.6264668	2.9313414	4.186841	3.8953068	4.636421	4.9380655	4.5673013	5.2678003	5.152153	4.7269692
ASHG19A3A000955	5.5716105	6.472413	6.120069	6.226051	6.140694	6.276258	5.8634186	6.0863314	5.898609	5.3535013
ASHG19A3A000956	4.755066	4.919417	4.9861703	5.4463234	6.2597404	5.867674	6.29011	6.1425786	5.9514923	6.0888824
ASHG19A3A000957	6.573515	7.1664033	6.6524	7.0250936	7.5503244	7.37407	6.9939756	7.2005014	7.5322804	7.5304065
ASHG19A3A000958	5.589517	2.9313414	5.048827	5.3143225	4.6867824	5.143608	5.1132836	5.49215	4.9016724	5.03481
ASHG19A3A000959	6.015958	6.5062165	6.712788	6.425873	6.164016	6.0785003	6.2279606	6.4206443	6.467705	6.596289
ASHG19A3A000960	7.868911	6.9222107	7.617553	7.196292	7.099429	6.9942245	7.899391	7.4302692	5.8179865	6.6648264
ASHG19A3A000962	5.39864	5.3711057	5.6239977	5.3878937	4.5641108	4.526764	6.429254	4.963811	4.3391004	4.847785
ASHG19A3A000966	7.714099	8.230659	8.25515	8.39206	8.280554	8.122145	8.068324	8.160094	8.06173	7.991292
ASHG19A3A000967	5.8257456	6.6814	6.633837	6.7895665	6.291174	6.8276663	7.309313	7.14084	6.9180236	7.2540836
ASHG19A3A000968	7.229135	7.254217	7.781225	7.2650805	7.4439445	7.460787	8.232091	7.5149612	7.960599	7.930216
ASHG19A3A000969	5.5086565	4.4595428	5.1374598	5.116079	3.84635	4.4771013	5.0110364	5.6054106	3.337303	3.4272466
ASHG19A3A000970	7.1994925	7.3437777	8.19165	7.9090433	7.341476	7.196292	7.418765	7.3303275	7.289689	7.389655
ASHG19A3A000971	5.534189	6.2356977	5.9167953	5.7092853	5.86399	7.0240088	6.852062	6.7807155	7.260906	7.3346524
ASHG19A3A000972	7.491249	7.70874	8.060839	7.9306536	7.7911882	8.326635	8.6276865	8.440956	8.201376	8.076502
ASHG19A3A000973	4.974763	5.143947	4.6249714	6.1499434	4.2726116	6.5300837	7.313332	5.7339964	7.0264826	7.0596566
ASHG19A3A000974	7.5849175	7.7603383	8.0013275	8.062135	7.790029	7.7787323	7.903852	7.9694996	7.718342	7.64087
ASHG19A3A000987	9.998096	11.048826	10.351274	10.900029	10.83024	9.95913	10.093068	10.076528	9.418312	9.726211
ASHG19A3A000988	5.9986115	5.945802	6.285478	6.4668646	6.02687	6.502001	6.0041046	6.6863546	6.054198	6.0614085
ASHG19A3A000989	5.722002	5.2781234	5.411725	4.927584	5.005684	5.241431	4.2579618	3.8628304	4.0367703	4.132597
ASHG19A3A000990	3.6002004	3.9591393	4.9594297	3.5638843	5.4910307	4.7912526	6.4978886	3.8397238	4.0978136	4.767192
ASHG19A3A000992	5.766184	6.058849	6.218604	6.81649	6.552213	7.394277	6.4643526	6.9977317	7.5523634	7.4437394
ASHG19A3A000993	6.3267	7.2870255	6.306061	5.908542	6.651653	4.4417906	3.7391686	3.6271405	4.1691236	4.7624288
ASHG19A3A000994	5.9016275	5.897011	5.631348	4.8744016	4.62716	5.075325	4.489474	4.489005	3.9121554	3.7540686
ASHG19A3A000997	2.4120407	5.65363	3.5739577	5.1590896	3.803827	4.86331	5.888378	4.640662	2.6548514	4.551745
ASHG19A3A000998	6.6856017	7.0902634	7.1132293	7.356042	6.9922047	7.3688874	7.54893	7.5776725	7.0531416	6.9821706
ASHG19A3A001002	7.3612514	7.4926972	7.136336	9.033904	7.758857	7.2378454	7.2021484	7.2741084	7.0290403	6.9816318
ASHG19A3A001004	4.2573447	4.481768	5.32052	5.227182	4.770935	4.846082	5.175236	4.757061	5.0652575	5.619873
ASHG19A3A001005	6.3657746	7.137005	7.051254	6.6336327	7.485901	6.543141	6.6670237	6.670269	6.4808583	6.287604
ASHG19A3A001006	7.04203	7.3543415	7.359747	7.4289703	7.7327437	6.9941053	7.589328	6.983818	6.5236073	6.718469
ASHG19A3A001007	5.3901176	5.940705	5.260525	5.3767004	5.782175	6.3594794	5.2123756	5.971733	5.9359174	6.2449994
ASHG19A3A001008	5.2446594	5.049735	5.2230697	5.2636256	5.2718825	5.569807	5.7120676	5.533119	5.4469666	5.2806435
ASHG19A3A001009	6.247177	6.7472105	7.1229386	6.353018	6.796106	6.5075293	6.785296	6.680066	6.7360983	6.6436005
ASHG19A3A001011	6.88982	8.001792	7.5317802	7.7655225	7.474313	7.680231	7.7496905	7.8237314	7.5132504	7.4658513
ASHG19A3A001012	6.2168584	6.1826606	6.276065	6.550678	6.592724	7.757146	7.6373224	7.9152513	8.015076	7.7987304
ASHG19A3A001013	6.814173	7.182536	7.2406344	6.9067554	6.6536665	7.2719603	7.336665	7.6935525	7.00459	7.4278965
ASHG19A3A001014	2.4724317	2.9313414	3.3744526	2.431473	2.5877135	6.5841966	6.04079	5.7390223	7.444821	7.402497
ASHG19A3A001015	8.415059	8.740577	8.618297	8.914405	8.536347	8.158765	7.9362373	8.265262	8.029761	8.136178
ASHG19A3A001016	7.2829866	7.7797613	7.4032884	7.8576245	7.5637727	6.685075	7.402983	7.0225587	6.846579	7.037965
ASHG19A3A001017	5.4056416	5.1655116	5.012501	5.164004	4.8683314	4.2282486	4.217726	5.131515	4.454464	4.062473
ASHG19A3A001019	6.156517	6.0615945	5.5761585	6.0868044	6.7167683	5.694868	5.798809	5.483481	5.78635	6.642783
ASHG19A3A001020	8.7871275	8.33278	8.674039	7.9359283	8.839087	9.767223	9.7926235	9.009919	9.442048	9.359324
ASHG19A3A001023	8.622775	8.685052	8.121424	8.098117	9.320104	8.404672	8.408139	7.975319	8.141996	8.451778
ASHG19A3A001032	2.9839458	4.8670826	5.4386883	5.182962	4.202976	5.4966803	5.185927	5.479725	5.833114	6.119563
ASHG19A3A001034	9.683939	12.232171	9.541279	9.748164	10.29546	8.33536	8.846058	8.413528	8.087909	7.9812346
ASHG19A3A001036	16.018167	16.073423	16.131226	16.31088	16.073423	12.66755	12.802319	13.075637	12.047982	12.046282
ASHG19A3A001037	15.921735	16.018167	15.921735	16.05493	15.954414	12.358014	12.12005	12.168616	12.545989	12.229942
ASHG19A3A001038	6.207438	5.303049	6.3411007	6.2946377	5.668026	6.2964473	6.6084023	6.3284564	6.7073894	6.285723
ASHG19A3A001039	2.8719115	4.40161	5.6994047	3.8160033	4.8562393	4.867418	6.082505	5.2182474	4.9950743	5.3077965
ASHG19A3A001041	5.7533193	6.0846543	5.8775578	4.2485566	5.424474	6.3008966	6.6255174	6.2172685	6.4618883	6.427677
ASHG19A3A001043	6.1029134	5.5227566	6.386873	5.7547398	5.8896165	5.6730804	5.890552	5.9910326	5.54561	5.5426335
ASHG19A3A001044	3.9042416	2.9313414	3.4766595	3.9298828	2.5771728	5.0643644	6.3507957	5.1186748	5.83715	5.7236514
ASHG19A3A001047	8.330167	8.249306	8.632664	8.607867	8.269444	10.1174755	10.135815	10.25795	10.081594	10.03978
ASHG19A3A001049	2.7671158	4.7708144	5.376148	3.7465684	5.6805787	5.8279586	5.520589	5.7526484	5.7303452	5.7828264
ASHG19A3A001052	5.314267	5.368897	5.8513594	5.232089	5.435987	5.771098	4.913516	5.4432096	5.344453	5.9025974
ASHG19A3A001055	5.579384	5.1972795	5.9047832	5.615003	5.8606963	6.064574	7.3195486	6.2701707	5.206599	6.0278616
ASHG19A3A001059	6.1665936	5.406732	5.595215	5.4578834	4.9556913	4.864371	5.757664	5.185242	4.657578	4.786251
ASHG19A3A001061	4.1755366	4.1530466	5.752733	5.0254226	5.5559464	5.0031056	3.4560957	4.827795	4.9407873	5.9151354
ASHG19A3A001064	9.746593	9.868339	9.632274	9.890599	9.49031	8.603289	8.746436	8.75313	8.451096	8.586119
ASHG19A3A001065	7.374896	7.728786	7.966402	7.3987827	7.696591	8.081111	8.0773325	8.12053	8.376725	8.102712
ASHG19A3A001066	12.585526	12.375728	11.783501	12.510789	12.035234	8.700586	8.725215	8.665094	8.935326	9.034751
ASHG19A3A001067	6.8447742	6.9685736	6.6471496	7.2075243	6.3951583	7.351327	7.053941	7.1360426	7.139158	7.0640316
ASHG19A3A001068	7.770572	8.161947	7.8729634	8.30494	7.4706435	7.938668	7.820914	8.280232	7.6342087	7.6499557
ASHG19A3A001071	9.077839	9.159054	9.01433	8.489539	9.133986	9.45387	9.206497	9.412577	9.39271	9.604293
ASHG19A3A001072	7.626151	7.9429398	7.8314514	7.494014	8.159741	8.972958	8.450196	8.657365	8.937138	8.9309
ASHG19A3A001073	4.4397645	4.655994	4.6390276	4.983962	4.753494	7.0603957	6.4196606	6.5303364	6.680332	6.957976
ASHG19A3A001076	11.90094	11.933896	11.731085	12.144199	11.999068	13.500032	13.6192	13.531986	13.237985	13.462811
ASHG19A3A001079	2.6545875	4.0124745	4.6894417	4.348997	4.306164	4.781461	3.591648	4.9120426	4.737599	4.494693
ASHG19A3A001080	6.716995	2.9313414	4.2073054	4.415781	5.583824	5.1063027	5.1780252	4.9860806	5.304987	5.550168
ASHG19A3A001083	3.8611004	5.1291933	4.780424	5.539454	4.822438	6.2733574	5.318268	5.612762	7.3460503	6.6121197
ASHG19A3A001084	4.9296956	6.042294	6.023836	6.4919376	5.085954	6.477088	5.8558183	6.364336	6.4570436	6.298117
ASHG19A3A001085	9.985239	10.303306	10.341352	12.777243	10.34551	9.898348	9.871284	11.885996	9.347573	10.027133
ASHG19A3A001087	5.754387	5.8671684	5.979566	5.7297554	6.1970563	5.8820333	5.046919	6.3178144	6.0223413	5.7994866
ASHG19A3A001089	5.9782267	6.0899515	6.2091055	6.3196073	6.7066593	6.075422	6.305817	6.3085265	6.056245	6.692267
ASHG19A3A001090	8.072314	7.318744	8.207121	7.203941	7.753419	7.575744	8.058573	8.366616	7.5278015	7.579987
ASHG19A3A001092	5.6389894	5.7702575	5.97425	5.3829255	5.463892	8.122391	7.842127	8.162903	8.370248	8.38299
ASHG19A3A001093	5.543453	5.7589297	6.283964	6.5527143	6.5571113	6.2987614	7.0754266	6.0741134	5.8055034	6.959237
ASHG19A3A001094	8.782246	8.121015	8.230659	8.19165	7.856374	7.590988	8.036951	7.79999	7.0895452	7.828357
ASHG19A3A001095	6.353018	6.2808695	6.5439863	6.5803638	7.0963283	6.4354677	7.431325	7.0084286	6.5065618	6.8684893
ASHG19A3A001096	5.99905	6.176803	6.4423776	6.268561	6.2350125	5.7634454	5.89398	5.9892607	5.520216	5.406475
ASHG19A3A001099	6.1235228	5.7573156	5.4651957	6.272111	5.9435453	4.832719	6.4591775	5.115044	5.4949045	5.78067
ASHG19A3A001100	4.586205	4.2071905	4.939541	5.0912457	4.705673	5.3844047	4.604668	5.4342117	5.3786817	5.600597
ASHG19A3A001105	5.940101	5.74021	6.0289774	5.8769336	5.7390223	6.145449	7.3260703	6.2386265	5.7403955	6.55642
ASHG19A3A001107	7.896387	7.8249946	7.8309608	7.4714527	7.8433795	8.3790245	8.478743	8.443633	8.156468	8.428796
ASHG19A3A001108	9.500673	9.465789	9.551369	9.756083	9.820642	10.403617	10.5047	10.460437	10.3217325	10.237252
ASHG19A3A001109	6.2309375	5.972767	6.1959705	5.388094	6.342865	5.3583736	7.073566	5.5228887	4.852998	5.118093
ASHG19A3A001110	3.6455972	3.907811	5.26472	5.3961353	5.3191595	5.233686	6.0255804	4.9755707	5.027812	4.690758
ASHG19A3A001112	5.854849	6.0189977	6.171304	6.137719	6.5347486	6.2696657	7.7429366	5.9799824	5.934211	6.9927163
ASHG19A3A001113	8.184776	8.298986	8.596104	8.541193	8.607401	9.138523	9.152948	8.913519	8.866545	8.801077
ASHG19A3A001115	5.6188645	4.97466	5.3724713	5.5006933	8.478743	7.605132	7.4409056	7.2778325	7.680924	7.7797613
ASHG19A3A001118	4.5256405	4.6210318	4.771507	4.295399	4.9866977	6.251391	6.5680285	5.6441717	6.5479555	6.621947
ASHG19A3A001120	6.056903	5.686689	6.385463	6.3447137	6.4088345	7.614329	7.6883764	7.5050306	7.2624855	7.2148085
ASHG19A3A001121	5.3453436	6.0291557	5.896832	6.021447	6.209486	6.2303452	5.6366525	6.082546	6.4567733	6.3589973
ASHG19A3A001122	9.297076	9.820181	9.69689	10.043578	9.729454	12.777243	12.75736	12.777243	12.44918	12.509591
ASHG19A3A001123	6.569866	6.0478497	5.264912	5.4206905	4.9977937	6.8086653	6.5803638	6.493495	6.800166	6.5921383
ASHG19A3A001124	5.8372602	6.3784475	6.5595145	6.850833	5.9331126	6.636365	5.981179	6.5100694	6.5178547	6.4909477
ASHG19A3A001125	13.889131	13.790731	13.654148	13.765876	13.511685	7.058247	6.4972324	6.5855517	7.1092615	7.437591
ASHG19A3A001126	4.990235	5.8879538	5.9623	6.038543	6.183562	5.6333447	6.423128	5.4466777	5.227727	5.2151647
ASHG19A3A001127	4.777977	5.4124813	5.821152	5.9543495	4.742512	5.198893	5.7687297	5.249938	5.178498	5.188022
ASHG19A3A001129	5.0066547	5.332097	5.4384766	4.9658732	5.0413766	6.122589	6.298006	5.976364	5.8322253	6.390899
ASHG19A3A001132	6.0164447	5.841038	6.083935	6.1705666	5.907934	6.574939	6.879272	6.8117633	6.8853483	7.0113945
ASHG19A3A001133	4.377287	4.7102227	4.733939	4.830388	4.9931407	6.0680714	6.2809343	5.808512	6.382646	6.5296726
ASHG19A3A001134	4.0060606	4.8140144	4.383335	3.0858834	4.482671	5.2678003	6.373188	4.9111876	5.4931026	5.9948854
ASHG19A3A001135	5.422253	6.0851865	5.2954197	6.0454893	5.0358195	5.561464	4.8089933	5.263832	5.536973	5.012778
ASHG19A3A001137	6.8077364	7.011821	7.2757025	7.1935477	6.5236073	6.829603	6.4281588	6.802751	6.889554	7.062183
ASHG19A3A001138	8.618744	8.438829	8.451778	8.883881	8.790137	8.065734	8.056334	8.125216	8.276473	8.309544
ASHG19A3A001139	7.5947785	7.2671776	7.9194274	7.7221403	7.6529202	7.443165	8.207121	7.727805	7.231181	7.3303275
ASHG19A3A001140	12.921057	12.980484	12.991037	12.75736	12.545989	11.246456	11.315748	11.282509	11.057012	11.077751
ASHG19A3A001144	8.486756	7.029713	7.4744434	7.13401	7.758508	6.402335	7.038691	6.5008655	6.341762	7.266301
ASHG19A3A001150	7.583333	7.3743725	7.868911	7.3769035	7.3762445	7.5716023	8.286289	7.62025	7.473526	7.5111113
ASHG19A3A001151	10.167792	10.791347	10.212446	10.32542	10.684429	10.289022	10.2971115	9.997529	9.575622	9.734417
ASHG19A3A001152	3.2426238	5.2486105	5.406646	5.630189	5.6896563	5.2686834	6.4163365	5.1238327	4.433281	4.655287
ASHG19A3A001154	7.9901137	7.8664646	8.130401	7.9509015	7.2168045	7.9846745	8.091603	7.9564824	7.7071323	7.615417
ASHG19A3A001155	5.071479	5.83715	6.04102	5.3584604	5.177805	7.4546723	7.210052	7.152359	7.887462	8.015076
ASHG19A3A001157	5.1983986	5.3877335	5.6526856	5.4633017	5.3506823	5.0942483	4.070618	5.26716	5.518088	4.0656853
ASHG19A3A001158	7.9631767	8.594223	8.455526	8.113188	8.418758	8.917091	9.003504	8.79369	8.692237	9.025399
ASHG19A3A001163	2.6595404	4.84836	4.29016	4.382512	5.0083547	4.9108953	5.5263977	4.838269	4.967659	5.132485
ASHG19A3A001167	6.4119673	5.929954	5.7058125	5.9372144	6.390899	6.719219	6.8544536	6.51817	6.8377748	6.9653306
ASHG19A3A001168	6.9821706	7.3605037	7.774868	7.5113397	7.6932015	7.361468	7.706557	7.1941376	7.062772	7.359747
ASHG19A3A001169	2.6001713	2.9313414	3.5051918	2.9531631	3.8227687	5.4344535	4.8168077	5.699174	6.183205	5.8507485
ASHG19A3A001170	4.4814696	5.8532724	4.9979534	4.5360413	5.377035	5.188515	4.7590046	5.1107187	4.8930774	4.9994664
ASHG19A3A001171	4.376981	5.3512783	5.413722	5.2310433	5.1456156	5.1334624	5.6828375	5.354237	5.378316	4.847501
ASHG19A3A001173	9.374147	10.035135	9.892444	9.740458	9.7592535	9.628739	9.720544	9.571737	9.479362	9.75119
ASHG19A3A001177	5.9308376	6.102103	6.3871355	6.054577	5.6590004	6.272243	6.5703115	6.2588573	6.1799726	6.582367
ASHG19A3A001180	6.673105	6.9313383	7.3116765	7.2623353	7.480116	7.7429366	7.688608	8.020606	7.4570026	7.9956484
ASHG19A3A001181	6.7873507	7.1587453	6.9531713	7.259809	6.5831633	7.1303115	6.440643	7.2052226	6.870015	6.8561115
ASHG19A3A001183	2.72646	4.1774516	3.3459792	5.460201	4.363507	5.01815	4.3592134	5.277231	5.6078057	5.3501472
ASHG19A3A001184	4.940516	3.811953	4.6504555	5.577323	2.6876338	5.7541504	4.189241	4.9634457	5.418642	5.4016485
ASHG19A3A001186	4.147531	5.62171	5.484735	5.0635047	4.6593447	5.0563965	3.7597723	4.7381206	4.9930625	3.9795895
ASHG19A3A001187	6.988967	7.7689734	7.355224	7.084094	7.402497	5.7912183	5.429857	5.2697563	5.8020105	6.0229354
ASHG19A3A001189	6.359223	5.0394073	5.504981	5.992117	5.3122005	5.775025	5.275066	5.9280653	5.751167	5.281672
ASHG19A3A001192	6.248936	6.230674	6.0739765	6.2451754	6.2891617	6.1679883	6.054379	6.616207	5.979432	6.021077
ASHG19A3A001193	3.7234685	4.1761537	4.0766664	3.4379303	2.6692276	6.7557745	4.939652	5.8600354	6.642504	5.968754
ASHG19A3A001194	6.5639997	6.4092836	6.5168905	6.143422	6.638958	6.1091223	5.955388	6.336773	6.3326416	5.9947543
ASHG19A3A001195	8.50566	8.778862	8.594995	8.35231	8.455958	7.9725075	8.33376	7.910572	7.6933284	7.9194274
ASHG19A3A001196	7.4146605	7.3368893	7.546798	7.586697	7.5960007	8.455526	8.314722	8.560919	8.390349	8.445932
ASHG19A3A001197	6.178724	5.8801527	7.0846853	5.750696	5.242347	5.0104465	4.4094477	4.8089933	4.2068257	4.5491776
ASHG19A3A001199	8.413113	8.735298	8.686005	8.783594	9.327701	7.8581405	8.230659	7.799429	7.700837	7.7380633
ASHG19A3A001200	5.546244	5.8683877	6.042079	6.1775875	6.0538793	5.5461383	6.2238593	5.795426	5.7651267	5.582438
ASHG19A3A001203	6.007351	5.259489	9.2207155	5.275427	7.7805834	4.77856	6.4411	5.217	5.4980226	6.6543546
ASHG19A3A001205	11.549887	11.335803	10.856572	10.206594	11.332775	7.692825	7.7380633	7.5625386	7.7221403	7.5208397
ASHG19A3A001208	3.5777028	4.874527	4.5752378	4.5609293	5.1235704	5.2585554	4.590368	4.882921	5.9560733	5.2634635
ASHG19A3A001209	5.326618	5.5713496	5.108674	5.084184	5.19561	5.2776957	4.7665935	5.2904205	5.528481	5.058423
ASHG19A3A001210	5.6631923	4.902047	5.6235924	5.8770475	4.8788033	5.8784804	6.535336	5.6263285	5.824367	6.1705666
ASHG19A3A001214	5.4766827	5.332513	6.2520714	5.7852287	6.282497	6.335826	5.9872847	6.3183312	6.338453	6.306614
ASHG19A3A001217	5.603041	5.396395	4.6019287	5.158599	4.1332088	7.2227225	6.960868	7.012396	7.331047	7.4991856
ASHG19A3A001221	5.7108407	6.287663	6.569558	5.9502783	5.5862136	5.9766946	5.2519717	5.43793	5.5586267	4.976626
ASHG19A3A001222	6.206224	6.027501	5.893824	6.3457866	6.143614	6.514997	6.07804	6.486408	6.561549	6.996321
ASHG19A3A001225	5.4807134	6.2093353	5.5016127	5.515191	5.6770926	5.5562534	5.426014	5.5680723	6.0828	5.984649
ASHG19A3A001227	8.778862	8.957736	8.772966	9.311427	9.517545	9.012308	8.969679	9.084602	9.324683	9.227371
ASHG19A3A001229	7.0953474	6.9046903	6.5029273	6.5204206	6.779938	6.9415646	6.6251845	6.808963	7.1961036	7.192546
ASHG19A3A001233	5.774728	5.8389544	5.872855	5.74127	5.4309244	5.978704	6.136365	5.833237	5.6168413	5.6550493
ASHG19A3A001236	7.3006635	5.720616	5.7003546	5.638263	5.567981	5.301102	4.9649034	5.4591484	5.3973427	5.033463
ASHG19A3A001237	4.9570775	5.1016583	4.7100964	5.290711	4.691745	5.352102	6.372171	5.6126456	4.666996	5.0336437
ASHG19A3A001239	7.3576956	7.3707724	7.4527416	7.381378	7.4629927	7.8013425	7.587458	7.658364	7.805085	7.6593504
ASHG19A3A001240	6.735416	7.318432	6.6585097	7.3464975	6.8582726	8.24505	7.865393	8.090506	8.310116	8.271134
ASHG19A3A001241	7.1179338	7.3012443	7.54871	7.002018	7.780321	7.0914116	7.107543	6.8693166	7.5100427	7.592697
ASHG19A3A001242	8.853379	8.732141	8.895406	8.68078	8.635968	9.050466	9.186579	9.165544	8.992899	8.955523
ASHG19A3A001244	4.707371	2.9313414	4.15337	3.845485	4.599151	5.650087	4.4914727	5.484058	5.7356944	5.709112
ASHG19A3A001245	5.057704	5.701469	4.7781234	5.552411	4.9594297	4.927489	5.4741387	4.25447	4.2519126	4.440586
ASHG19A3A001246	6.8398304	7.0100603	7.0208154	7.1179338	7.2082877	7.030883	6.8256397	7.2003107	6.8688297	6.4584813
ASHG19A3A001247	6.8851337	7.099429	6.824685	7.2207093	7.0820265	7.171425	6.6436005	7.236947	6.9252615	7.044926
ASHG19A3A001249	5.4183297	5.789429	5.1655116	4.834794	4.5984654	5.342961	3.9167821	5.040894	5.618982	5.16758
ASHG19A3A001253	5.480515	6.2425547	6.1172476	6.119563	5.8296814	8.123095	7.4976826	8.350613	9.317581	9.130314
ASHG19A3A001255	5.3186593	5.056533	5.5558476	5.676549	5.97005	6.026306	6.040477	6.0535283	6.0876336	6.067939
ASHG19A3A001257	5.7056108	5.8883066	5.962728	6.0207562	6.742454	5.7989173	5.841865	5.7201767	5.7516346	5.749813
ASHG19A3A001258	5.3048677	5.842212	5.536973	5.600462	5.8348036	5.2195272	4.022703	4.9355803	5.3803463	5.102907
ASHG19A3A001259	8.284314	8.721519	8.270151	8.032703	8.497572	8.7245865	8.44812	8.435117	9.123738	9.176544
ASHG19A3A001260	9.278599	9.12318	9.038215	8.740776	8.887904	10.474678	10.270576	10.44632	10.356177	9.457935
ASHG19A3A001262	5.5894303	4.9492226	4.347139	5.3198357	5.60939	5.3020663	6.0258636	4.8537836	4.168947	4.5263567
ASHG19A3A001263	4.698366	3.980886	4.907809	5.1258135	4.6167183	4.545032	4.3332033	4.3574944	4.72169	4.5918517
ASHG19A3A001265	3.8533695	2.9313414	4.8455815	4.332388	5.072597	5.0382223	4.444922	4.8083024	4.557086	4.6891556
ASHG19A3A001266	4.677463	4.95159	5.277609	4.8321934	5.188572	4.2458944	5.087595	4.691502	5.330368	4.9129972
ASHG19A3A001267	4.774207	6.21286	5.722101	5.8946047	5.7312226	7.4815288	7.400665	7.2994137	7.4606643	7.4591
ASHG19A3A001268	7.5503244	8.207514	7.9528513	8.312691	8.14262	8.085174	8.191368	8.20814	8.047066	7.9036317
ASHG19A3A001271	7.6473575	4.631736	4.5016594	5.626062	4.4622035	6.1009116	5.933795	4.86308	5.8296814	6.178724
ASHG19A3A001273	2.7472916	5.1078024	5.293378	3.8470523	6.3642516	4.6203365	4.1270113	4.349408	4.308074	3.5347157
ASHG19A3A001274	5.1687613	5.2168636	5.2716694	4.5902715	4.872121	5.6819663	4.971149	5.4733224	5.37099	5.3971443
ASHG19A3A001276	4.9000645	4.597392	4.9232674	4.3333707	4.7740827	5.3424754	4.94311	5.425922	4.960042	5.077442
ASHG19A3A001277	3.977911	4.3811893	4.7413783	5.9574347	5.016431	5.009994	5.2194505	4.5873494	4.8291407	4.5816927
ASHG19A3A001279	5.391846	5.4184847	5.8600354	5.247572	5.657602	5.465304	4.8600535	5.6590004	5.119646	4.7497067
ASHG19A3A001281	5.3084483	4.3725967	5.190336	4.9809265	4.9798946	5.763886	5.922107	5.9490786	5.7355213	5.59157
ASHG19A3A001283	2.868921	5.171213	5.3678684	5.4300947	4.03201	6.754141	6.4199543	6.907079	6.922765	7.016911
ASHG19A3A001284	5.3019276	5.9448013	5.6512494	6.336648	5.0228767	5.931498	5.928488	6.621664	5.7979574	6.291174
ASHG19A3A001285	5.16339	6.579822	4.341799	5.841358	5.3198357	5.841155	7.1301136	5.964368	4.8500566	5.339148
ASHG19A3A001287	4.111212	4.5902715	4.9321675	4.1617975	2.614244	5.158826	6.049247	4.523341	4.6011424	5.202102
ASHG19A3A001288	6.1330976	6.615015	6.5527143	6.1378083	6.1857243	6.3912373	6.381232	6.477497	6.4252462	6.603239
ASHG19A3A001289	6.92112	2.9313414	4.1736927	4.1321025	2.5184464	5.4364653	6.1457386	4.5658765	5.4280148	6.2647104
ASHG19A3A001290	6.054379	5.4560995	5.764703	4.9973435	5.7279468	4.391691	3.651736	4.1651907	3.178347	4.426315
ASHG19A3A001291	7.2783175	7.2778325	7.855558	7.80964	7.610254	7.2773705	7.623675	7.3499584	6.8261085	6.9368467
ASHG19A3A001293	7.0565424	4.801391	4.866142	2.6511881	5.050613	5.9122386	6.1044316	5.634392	6.4654083	6.211259
ASHG19A3A001296	8.573	8.72323	8.877179	8.167057	8.3575735	7.4148207	7.1111417	7.3900876	7.11706	7.441361
ASHG19A3A001297	6.326212	5.970132	6.492723	6.298563	5.9799824	7.58088	7.7914305	7.7308664	7.464166	7.8794684
ASHG19A3A001298	7.4976826	7.6283045	8.107396	7.8441486	7.806336	7.658364	7.826471	7.6602798	7.574227	7.5803437
ASHG19A3A001299	6.4193497	6.399196	7.0423803	7.196953	7.0318646	6.890222	7.379272	7.259809	6.925398	6.703145
ASHG19A3A001300	11.008932	11.008388	11.20115	11.718464	10.991362	10.669809	10.716006	10.543899	10.589765	10.568697
ASHG19A3A001301	10.002832	10.125286	10.1907015	10.565264	10.089468	9.36215	9.731291	9.519371	9.186579	9.221265
ASHG19A3A001305	2.6929917	2.9313414	3.8276427	3.6790287	2.9004545	5.8472085	5.065581	5.6161804	5.9720345	5.69631
ASHG19A3A001306	5.7717056	6.306983	5.9431906	5.886695	6.3269467	5.9129305	7.2233887	5.9003453	5.7541504	6.7142286
ASHG19A3A001311	5.955134	5.0277243	5.460684	4.7028785	4.522069	5.9635305	5.7320375	5.239655	6.1016884	6.080147
ASHG19A3A001318	5.80523	5.800186	5.9495854	6.2272897	6.184756	6.6541047	6.8131695	6.5866184	5.8763714	6.338453
ASHG19A3A001319	6.6975036	6.9725466	9.069927	7.070569	6.947177	7.0734115	6.9046903	7.0658207	6.974554	6.7611456
ASHG19A3A001320	7.3688874	7.8174696	7.9370875	8.14045	7.9401503	7.9956484	8.224034	8.164179	8.062286	8.051336
ASHG19A3A001321	6.441344	6.4824376	7.3759427	6.5544167	6.5486674	7.074428	7.986358	6.9116855	7.037046	7.2511873
ASHG19A3A001322	6.7623043	6.9159803	6.7376666	6.498766	6.3587127	6.6711793	6.5127926	6.855907	6.2333884	6.6600356
ASHG19A3A001323	4.3210793	4.481996	4.826882	4.7710075	4.817018	5.667385	6.1858296	5.41808	5.4332685	5.7947483
ASHG19A3A001325	6.669612	7.044259	7.5597477	7.599596	7.3108635	7.9699483	8.010027	7.995333	7.984153	7.849572
ASHG19A3A001326	6.6004677	4.742875	5.317367	4.97501	5.445649	5.1615977	8.576107	4.9047136	4.616949	6.168752
ASHG19A3A001329	4.7630315	5.4759016	4.9968386	5.7606072	5.12285	6.12036	5.170003	6.0921	5.734271	6.1425786
ASHG19A3A001331	10.640324	9.525707	10.320045	9.681658	9.572421	8.663982	8.8561125	9.350325	8.181395	8.284528
ASHG19A3A001332	4.426891	5.5020785	4.827717	3.9589968	4.7941246	6.0119286	6.521825	5.9042206	5.73947	6.241343
ASHG19A3A001333	7.2735066	6.7400446	6.934683	6.8718443	6.714833	6.162892	5.670167	7.3228374	4.527743	3.884991
ASHG19A3A001335	5.4987493	6.1658664	6.501167	6.242897	6.59486	6.663625	6.789225	6.6059256	6.360908	6.911529
ASHG19A3A001336	3.9995759	4.8315544	6.2652082	5.3299513	5.2503095	5.2315893	4.98944	5.230827	5.3288126	5.1005163
ASHG19A3A001337	6.0324636	6.7873507	6.77607	7.5930543	7.0063562	6.078303	6.6335135	6.874572	6.334787	6.167651
ASHG19A3A001339	5.1901965	4.899229	5.430329	5.568307	5.5067167	5.495049	5.804139	5.7995653	5.1922894	5.6513658
ASHG19A3A001342	9.845134	9.12115	9.38378	8.791689	9.715644	10.588097	10.36663	10.40937	10.488492	10.104275
ASHG19A3A001343	10.244842	10.411266	10.095154	9.498506	10.904702	9.2374525	9.665512	8.957736	9.364041	9.527793
ASHG19A3A001344	3.262892	2.9313414	3.5397913	4.7278643	2.8772643	4.5948014	3.8972092	4.378597	4.701986	5.570078
ASHG19A3A001346	5.069979	5.1	5.313776	5.153018	5.7437105	6.947952	7.542698	6.5273385	6.816851	7.037357
ASHG19A3A001347	3.646034	4.0315647	4.286515	5.1056747	2.5375106	5.7502074	5.6976743	5.488671	6.1672025	5.852745
ASHG19A3A001348	5.955267	5.8442597	6.195087	6.2872086	5.805354	7.1368327	7.5612645	7.1611376	7.5453854	7.548199
ASHG19A3A001353	8.068324	8.630234	8.500958	8.53448	8.252504	7.5851717	7.672641	7.6454306	7.8219695	7.7822824
ASHG19A3A001354	4.6804767	4.5923967	5.2851424	3.777354	4.417004	5.095773	5.2195926	4.638198	5.27658	5.2606926
ASHG19A3A001355	5.576981	6.2060733	5.5304365	5.5017104	5.9305787	6.7993255	6.562654	6.577648	6.865714	7.0550957
ASHG19A3A001357	6.386531	6.405432	6.8711524	6.465581	5.693638	6.8147945	7.009968	6.50486	6.704229	6.8845625
ASHG19A3A001358	7.159691	7.5098085	7.376675	7.1737394	7.4195924	6.2367225	5.819955	6.481245	6.21705	6.017624
ASHG19A3A001360	6.625349	5.5624275	6.132891	5.5755367	5.5480742	6.7692556	6.7167683	6.4496837	6.7055664	6.6628914
ASHG19A3A001362	7.812909	5.6409574	7.350956	5.7374525	6.9449325	8.097508	8.02018	8.09846	8.123871	8.35231
ASHG19A3A001363	8.295225	6.474084	9.031538	6.555048	7.408822	8.6297455	8.74028	8.639697	8.602272	8.515122
ASHG19A3A001364	5.0700984	5.1260586	5.0816283	4.7945533	4.8106613	7.151861	7.2603965	6.725238	7.4852185	7.6269374
ASHG19A3A001365	4.9310794	3.7984936	4.0335093	4.0957527	2.7528212	5.230893	4.0299907	5.532175	5.9393477	5.383552
ASHG19A3A001367	7.4256725	8.039019	7.587324	7.062183	7.647789	7.0533986	7.3864193	10.523908	6.8613067	7.415266
ASHG19A3A001375	3.5923705	5.1528234	2.8382351	4.2835	4.281396	4.929465	3.5794725	4.8632264	4.755647	4.867544
ASHG19A3A001381	5.610918	5.6532507	5.7679324	6.093004	6.3432956	6.411086	6.9236255	6.1262884	6.4988613	6.7486944
ASHG19A3A001382	7.9800706	8.343556	8.291693	8.462286	8.873572	8.040582	8.453739	8.275742	7.86361	8.105299
ASHG19A3A001385	6.6515603	7.166572	6.6869783	6.7404957	6.9128118	6.5665836	6.05179	6.328745	6.7671585	6.4892173
ASHG19A3A001390	12.000752	12.090439	11.658191	12.173837	12.40445	11.040389	10.776445	11.204178	11.218462	10.974411
ASHG19A3A001391	5.42953	5.578866	5.934724	4.976388	5.357955	5.2781234	4.373629	5.153319	5.1063027	4.3168287
ASHG19A3A001392	5.4836264	5.2869644	5.71415	6.203288	5.788804	4.9719386	4.648425	5.502476	5.497561	5.4325953
ASHG19A3A001393	10.974411	11.204178	11.026021	11.119713	11.568503	10.822927	10.661369	10.624754	12.189041	12.009437
ASHG19A3A001396	5.350878	5.6708627	4.9323816	4.9367194	5.3200107	4.8384113	3.832381	4.7831163	4.6836324	4.641328
ASHG19A3A001402	7.0833273	7.5859523	7.9284687	7.7459803	7.438403	6.917853	7.6086493	7.274884	7.100475	7.1810813
ASHG19A3A001404	6.563465	6.874293	7.7987304	7.106324	6.751592	7.1136336	8.429053	7.124758	7.3305955	7.1981053
ASHG19A3A001406	5.380097	5.302143	5.1678057	4.0022616	5.2310433	7.1399546	7.1248894	6.92193	7.2514687	7.1447115
ASHG19A3A001407	3.9087975	3.8112884	5.406244	5.1123676	4.8885155	5.4875946	4.260551	5.055392	5.1699333	4.6112595
ASHG19A3A001408	12.058242	11.687447	11.73326	11.401022	11.947502	12.261669	12.098804	12.017007	11.988307	12.050583
ASHG19A3A001409	8.314435	8.226352	8.032555	7.9930596	8.794717	7.266301	7.680924	7.4539914	7.2141557	7.556881
ASHG19A3A001411	7.428417	2.9313414	3.4671252	3.4623656	5.3062797	4.2141457	4.549829	4.262851	5.048827	6.1243644
ASHG19A3A001412	6.5065618	6.7381597	6.0576777	6.5198946	6.1841273	8.248129	7.957929	8.187518	8.38849	8.357788
ASHG19A3A001413	6.8752213	6.9491343	6.6244016	7.1726375	6.4460454	7.581092	7.1876893	7.357136	7.5237656	7.374738
ASHG19A3A001415	4.4097276	5.248954	5.1147237	4.6872187	4.985855	6.8049626	6.5912714	6.928997	6.889285	6.856394
ASHG19A3A001417	5.7318153	4.6864095	2.8781452	3.3895745	2.6586504	5.293206	4.5998673	4.5927424	4.8894114	6.1032677
ASHG19A3A001418	8.153168	9.047839	8.792395	8.682039	8.580311	8.472864	8.857861	8.643725	8.057853	8.44812
ASHG19A3A001419	15.89406	15.782381	15.762079	16.073423	16.05493	11.667575	11.669354	11.571232	11.5232935	11.585663
ASHG19A3A001420	15.409838	15.647097	15.822476	15.762079	15.171407	10.962982	10.83219	10.565977	10.547472	10.779028
ASHG19A3A001421	3.1542506	2.9313414	3.7791443	3.6941204	3.110402	4.9977417	6.390087	5.3088155	5.8769336	5.848324
ASHG19A3A001422	5.6396675	6.1820893	5.645903	5.2634635	6.4937615	5.641573	7.023722	5.2527385	5.7781963	6.169374
ASHG19A3A001423	6.1395903	6.601482	5.608365	5.8533897	6.5281744	5.60271	4.9755707	5.4111257	5.776362	5.9050922
ASHG19A3A001424	3.7185698	3.9313934	4.698558	3.550792	4.4022737	4.692881	4.692656	5.353767	5.0385795	5.036882
ASHG19A3A001425	5.5678177	4.102192	5.5511646	5.7480145	5.236971	4.696613	4.8410606	5.542138	4.676273	4.976114
ASHG19A3A001427	6.2917476	6.8693166	7.034598	6.903952	6.948772	8.455958	8.278033	8.581053	8.562569	8.571364
ASHG19A3A001428	9.707492	10.267586	9.620599	7.773017	9.622918	6.9720874	6.0310435	6.331566	7.234226	7.0531416
ASHG19A3A001429	5.448108	5.8398433	6.385622	7.2175093	3.9165635	6.5666904	6.174019	6.361262	6.5752983	6.6631
ASHG19A3A001430	9.495715	9.078365	9.418312	8.256349	9.310753	8.901681	8.951141	8.546091	9.245347	9.226309
ASHG19A3A001431	6.7360983	6.246407	6.0532374	6.2080235	6.189069	6.619131	5.1033187	6.0512075	5.819955	5.7214
ASHG19A3A001432	2.573662	2.9313414	4.636056	5.149341	5.002359	5.946698	5.8922005	5.6855574	5.091774	5.867558
ASHG19A3A001433	7.4970074	7.717491	8.039019	11.17581	7.7935276	8.089565	8.098117	10.401412	8.003922	8.196803
ASHG19A3A001434	14.315097	14.179002	13.750144	14.113237	14.670463	15.115285	14.553785	14.692126	14.692126	14.9036
ASHG19A3A001437	3.8189394	4.7680106	5.0376787	5.355429	3.778287	6.068237	5.608804	5.4573436	6.0288506	5.888069
ASHG19A3A001438	6.670728	6.0302258	5.661783	5.693342	5.675905	6.422182	6.204428	6.2115917	5.981261	6.1303425
ASHG19A3A001441	4.8904967	5.0906067	5.3413706	5.2869644	5.012189	4.8458705	4.1459374	5.7374525	4.1637573	4.0986943
ASHG19A3A001442	5.4006	5.516817	5.566412	5.7344184	5.8914347	4.5828204	5.4674816	4.7604957	4.4161854	4.185378
ASHG19A3A001444	6.174287	6.6863546	6.2686605	6.250122	6.338748	5.996509	5.9940653	5.919776	5.618585	5.764961
ASHG19A3A001445	6.071345	6.309353	6.3667054	5.3832355	6.2951536	5.9609385	5.7263093	5.5942364	5.267208	5.870539
ASHG19A3A001446	7.394277	8.002794	7.7905846	7.9572406	7.738839	7.611899	7.802127	7.6006036	7.18486	7.5341578
ASHG19A3A001448	13.906525	14.156516	13.99668	14.197062	13.750144	8.784009	8.797813	8.83103	8.723961	8.861546
ASHG19A3A001449	6.3291225	6.2333884	6.525726	8.320194	6.6457357	8.847774	8.133514	11.308708	8.230161	8.363147
ASHG19A3A001450	5.8065224	5.413722	5.6466236	5.5751033	5.286371	5.5986605	6.2777963	5.676937	5.6192374	5.7046604
ASHG19A3A001451	3.1902566	5.0972457	4.8823376	4.669253	4.8719234	5.3742495	5.19588	5.392759	4.86163	4.9092994
ASHG19A3A001453	2.7071345	2.9313414	3.6783857	3.507675	3.9181418	5.6002345	6.9325805	5.504587	6.168585	6.3591027
ASHG19A3A001454	5.693638	6.180262	6.0303864	6.1413474	5.9288893	5.573799	5.542463	5.4527082	5.9165497	5.6349497
ASHG19A3A001458	4.4052577	4.486319	4.494983	3.5470757	4.808061	7.088115	7.303536	6.2209835	6.946381	7.28543
ASHG19A3A001459	6.895468	6.9552937	6.7953243	7.1043053	6.5409846	6.825502	6.7886367	6.4785347	6.0567245	5.9673767
ASHG19A3A001460	5.491884	6.7120905	5.992922	6.4508867	6.2660346	6.213982	5.38211	6.5523524	6.2826014	5.6838603
ASHG19A3A001463	8.164179	8.786771	8.362824	8.160528	8.605102	7.1649227	7.6880455	6.966519	6.507412	7.105239
ASHG19A3A001464	4.573514	5.0004377	5.269281	5.2380147	3.6956952	5.108674	6.1564426	4.6636076	4.9232674	5.0513954
ASHG19A3A001468	7.3321676	7.337228	7.823514	7.654863	7.6434627	6.8851337	7.6420193	6.915934	6.4440756	6.8294964
ASHG19A3A001469	6.688705	7.0788727	7.422202	7.254514	7.6145177	7.3077784	7.4575224	6.9739447	7.5279384	7.4090323
ASHG19A3A001471	6.7356715	6.9534006	6.4607296	6.402473	6.7599807	6.3606195	5.5804687	5.885078	6.773841	6.339614
ASHG19A3A001473	7.113844	6.7737083	8.44215	6.4257565	7.0799356	6.709738	8.017863	6.1350036	6.5518336	7.551044
ASHG19A3A001474	5.958321	5.5583787	6.239116	6.5223308	6.026042	7.527667	7.229282	7.5586653	7.7491465	7.678976
ASHG19A3A001475	8.115628	7.6841807	8.439215	7.2750826	7.4163294	8.239024	8.155624	8.330167	8.330167	8.197425
ASHG19A3A001476	5.445819	4.9117236	4.664794	4.8089933	3.3994024	6.125334	4.4440074	5.5155888	5.602283	5.4673004
ASHG19A3A001477	6.1736913	6.5183306	6.536856	7.816037	6.7941327	6.7376666	6.8250127	6.734779	6.5465164	6.8124733
ASHG19A3A001478	6.34056	5.7786546	5.661886	6.139378	6.115638	5.966509	4.871619	5.859103	5.7473245	5.7269325
ASHG19A3A001484	5.465328	5.4573436	4.8509483	4.8644505	2.672683	5.7831807	4.7938447	5.8670335	6.3277483	6.1239467
ASHG19A3A001485	7.5108047	7.430986	7.219534	6.585161	7.2536917	7.594209	7.4278965	7.2812514	7.524142	7.7466736
ASHG19A3A001486	8.010027	8.277714	7.8071904	7.297557	8.015717	5.193741	6.255975	4.847917	4.3741903	5.0505266
ASHG19A3A001487	5.367244	5.3467937	5.9507823	6.43386	6.6796565	6.398425	6.443192	6.433724	6.3664656	6.6680336
ASHG19A3A001489	7.642311	8.146213	7.6203814	7.7045994	7.9930596	7.1989207	7.7694883	7.328393	6.876852	7.167566
ASHG19A3A001492	6.8136177	6.251973	6.9143395	6.505654	6.2049127	8.170824	8.1476965	8.284528	8.321584	8.523604
ASHG19A3A001493	6.902689	6.406798	7.0871577	6.8403864	6.912084	7.164741	7.222178	7.261883	7.3006635	7.2131033
ASHG19A3A001494	6.1749334	6.609105	5.804393	7.131953	6.606138	7.9691367	7.847913	9.059072	8.029284	8.29376
ASHG19A3A001496	11.747797	11.722022	11.785863	12.098804	12.409634	10.330673	10.442714	10.314967	9.982225	10.063922
ASHG19A3A001497	5.1170983	6.1157694	5.03984	5.030082	5.564278	7.551486	7.6354637	7.4991856	7.832931	7.753419
ASHG19A3A001501	3.4751356	4.7972455	3.3645284	4.3385253	4.123531	6.027389	5.993119	5.0780053	6.154836	6.4409904
ASHG19A3A001502	7.657955	4.339975	4.2307053	3.6583967	6.6666074	5.370425	5.4164295	4.824353	5.762456	5.8060884
ASHG19A3A001504	5.8174577	5.6972303	5.451564	5.1901045	5.4902954	5.289159	5.091774	5.027994	4.924121	5.049099
ASHG19A3A001507	7.338812	7.4110174	7.4081783	7.7245812	7.2794175	7.3357997	7.432003	7.313332	7.258347	7.489388
ASHG19A3A001508	9.933796	10.87357	10.399825	10.507802	10.009238	9.76922	9.997529	10.149879	10.093068	9.987702
ASHG19A3A001509	8.540475	7.4515796	7.303868	7.5360665	6.974554	7.8831673	7.5059924	7.767126	7.4694114	7.44724
ASHG19A3A001511	5.504287	5.897602	5.9162035	5.3697968	6.187741	6.6405873	6.11742	6.7793016	6.227657	6.6646
ASHG19A3A001514	9.495099	9.858432	9.716854	10.145009	9.423547	9.110672	9.394228	9.281707	8.965307	9.234617
ASHG19A3A001516	6.7290287	6.87097	7.0008297	7.3165956	7.519538	6.892237	6.6181645	6.7423105	6.5772834	6.939373
ASHG19A3A001517	5.8813777	6.205586	6.0769334	5.8103023	6.836606	5.995652	6.128314	5.86399	6.262953	6.2119203
ASHG19A3A001519	6.6181645	6.793549	6.4761405	7.009335	6.508244	7.778617	7.515951	7.255397	7.504157	7.659083
ASHG19A3A001520	6.212188	6.4282703	6.9606776	6.294746	6.451935	6.9550896	7.469242	6.6244016	6.62351	6.688705
ASHG19A3A001521	7.398971	6.782773	7.0318646	6.985227	7.1180725	7.1575747	7.8928823	6.978424	6.7095666	7.025267
ASHG19A3A001525	6.544683	5.5119996	5.38211	5.310174	5.32017	4.671576	6.8392763	4.1296706	5.5319567	5.912813
ASHG19A3A001526	5.694988	4.7322936	5.957341	5.7184725	5.9492207	3.7426043	7.7245812	4.8762093	3.539946	5.573641
ASHG19A3A001527	4.853279	6.0814815	5.795184	5.687034	4.986542	5.5207305	4.6244664	5.3296394	5.2097354	5.1207466
ASHG19A3A001528	6.4414654	6.666758	6.880192	7.2128406	6.500498	6.3666396	6.702419	6.4844313	6.629256	7.0727453
ASHG19A3A001529	4.240326	5.916114	5.4427323	4.6102166	5.209388	5.7676697	7.584354	5.042818	4.9377413	6.518638
ASHG19A3A001530	7.2301874	6.9909396	7.153222	6.929291	6.950433	6.6276083	7.0596566	6.661506	6.5027514	6.8386126
ASHG19A3A001533	4.6700745	2.9313414	6.6426196	6.596289	2.9480307	5.6140327	6.045858	5.5882287	5.6392527	5.6481786
ASHG19A3A001538	7.324348	7.0656667	7.401351	7.4776125	7.32768	7.519538	7.2843866	7.6950774	7.7441993	7.4467134
ASHG19A3A001539	7.5999136	7.615052	7.8785543	7.5104876	7.9308357	7.180564	7.41984	7.1650443	7.100914	7.5819364
ASHG19A3A001542	4.7592726	4.896857	4.8995895	6.131045	5.3957653	4.40161	4.027771	5.534336	4.821228	4.832563
ASHG19A3A001544	7.648269	7.5999136	7.349625	7.0191326	7.7233934	6.639728	6.1480637	6.215128	6.8009	6.7901106
ASHG19A3A001545	5.7372274	5.486732	5.4348764	5.1670866	5.934312	5.661352	5.490221	5.342229	6.1211834	5.83715
ASHG19A3A001546	6.8969984	6.8049626	7.0866094	7.072844	6.6716113	7.8024387	7.72998	7.797167	7.7228236	7.73294
ASHG19A3A001547	4.3053975	2.9313414	4.7322226	5.8017974	4.830388	4.9070706	5.3617496	5.83564	4.679945	5.0657244
ASHG19A3A001548	5.092457	4.0406976	4.8178697	5.112178	4.0727224	4.858127	5.022034	4.449086	5.9252954	5.7813897
ASHG19A3A001552	5.2878447	6.2496004	5.7159905	7.561918	5.944037	7.664614	7.264112	8.52654	7.5851717	7.549696
ASHG19A3A001553	6.146864	6.1902957	6.6307106	5.6681676	6.6398544	6.0675473	6.7273817	6.4950376	5.855092	5.534336
ASHG19A3A001557	4.0729513	4.4653316	5.1491866	5.0690413	5.1806345	4.51639	4.9163923	4.569963	3.8480933	4.719011
ASHG19A3A001563	4.139738	4.1002636	3.2565928	4.448075	2.9897356	6.3568254	6.0864	5.245689	6.128937	6.344017
ASHG19A3A001564	6.2617598	5.0697446	5.947001	4.319257	5.846516	7.5185814	7.3944616	7.048932	7.699451	7.537958
ASHG19A3A001566	6.4041195	7.2774577	7.2523985	7.252228	6.8336396	6.739807	6.7807155	6.9758368	6.6583104	6.7686477
ASHG19A3A001567	2.4378445	3.8156936	5.3404207	4.8006783	4.3294454	4.893733	4.896548	4.689513	5.270661	5.0954723
ASHG19A3A001568	8.430566	5.59937	5.7355213	8.776712	8.248129	4.3723283	7.8613753	6.3371234	5.3789806	6.693019
ASHG19A3A001569	11.451667	11.689048	11.885996	12.042259	12.273772	12.322757	12.288039	12.331343	11.936062	11.739834
ASHG19A3A001570	9.056625	8.976023	9.111702	9.390397	9.098555	9.477219	9.624397	10.0676	9.780839	9.336836
ASHG19A3A001571	5.682616	8.244511	5.6204996	5.9609995	5.5621667	5.470143	6.3101954	5.9720345	5.4149613	5.1666965
ASHG19A3A001572	8.987051	8.996636	9.159054	9.111217	8.856521	8.2168	8.341641	8.480136	8.169435	8.092686
ASHG19A3A001573	5.5973754	5.8714395	5.3989186	5.1642256	5.6360617	6.6080627	6.8845625	6.1508403	7.150568	7.2423234
ASHG19A3A001575	5.502476	5.8036017	5.5135446	6.0910716	5.7922993	5.7438803	7.048932	5.9123397	5.6349497	6.177869
ASHG19A3A001576	6.553562	7.2098827	7.326236	6.951588	6.9883547	7.206458	6.724793	7.2517505	7.219712	6.870664
ASHG19A3A001580	5.994473	4.1995025	4.5918517	3.6683645	3.6653128	3.4847584	4.426891	4.009668	4.7708144	5.116928
ASHG19A3A001582	3.843121	3.9543219	5.5351224	3.9491296	4.4677396	5.6558704	4.6093345	4.6781883	4.716578	3.1591947
ASHG19A3A001585	12.860336	12.433092	12.365767	12.007942	12.104531	5.288589	3.9967232	4.6184554	5.784788	5.8219323
ASHG19A3A001588	11.66192	11.42123	11.034392	11.476907	11.306704	4.805849	6.3224416	4.0404463	4.7924128	4.9011455
ASHG19A3A001590	4.968258	4.811649	5.1690016	5.5618973	5.161927	5.4317136	5.918819	5.6433086	5.486732	5.37295
ASHG19A3A001591	12.621374	12.718667	12.777243	12.905482	12.934945	12.320801	12.312707	12.458822	12.952815	12.777243
ASHG19A3A001592	6.355263	4.9667015	4.4821725	5.091551	5.799835	5.134593	6.5583806	5.113525	5.038903	5.704861
ASHG19A3A001593	6.2809343	5.721845	5.70747	5.4673004	5.591099	5.671262	7.9194274	6.1841273	5.5395384	6.390087
ASHG19A3A001594	8.529582	9.168116	9.535165	9.453417	9.265093	10.057964	10.501247	10.348925	9.884781	9.901773
ASHG19A3A001595	5.18896	5.0361023	5.4895816	4.9219394	4.8021574	4.6563745	6.57378	4.0183816	4.5192003	5.1476088
ASHG19A3A001598	5.683183	6.62468	5.8372602	7.1557484	6.2622313	6.1383495	6.67849	6.1635275	5.479971	5.9780293
ASHG19A3A001599	6.092735	7.9100566	5.863145	6.330481	5.091679	6.988457	6.9514666	6.809407	6.729555	6.690991
ASHG19A3A001600	6.159363	6.5364294	6.794402	6.6518154	6.8777785	7.0065303	7.236744	7.103889	7.0546446	7.2164145
ASHG19A3A001601	6.7962418	7.220086	7.058125	7.7668295	6.718218	6.7722387	6.6445394	7.463211	6.3291225	5.8759913
ASHG19A3A001602	4.0601296	4.5243754	5.1725163	5.067591	4.017525	5.721845	6.1918364	5.6685915	5.980523	5.413722
ASHG19A3A001604	6.888585	7.1243563	7.021807	7.2773705	6.9941053	7.076936	6.445808	6.834166	6.6536665	6.63174
ASHG19A3A001605	7.210052	6.8203707	7.2254424	7.5813093	7.3212194	7.350676	7.8351088	7.623289	7.536908	7.573263
ASHG19A3A001607	8.195667	7.721825	8.099752	7.752476	7.9758782	7.5805826	7.2723594	7.810804	7.820914	7.5332994
ASHG19A3A001611	5.4786654	4.72381	4.2569294	5.1723013	5.5705137	4.665769	7.426188	4.415299	3.1670463	5.370323
ASHG19A3A001614	4.9024067	4.891685	4.8582687	5.288047	4.9232674	5.119197	6.6084867	5.1053424	4.772862	6.3330956
ASHG19A3A001615	10.332651	4.535795	5.4381757	5.2816067	6.0690374	5.1244187	7.1350517	4.913997	5.2536707	6.8154993
ASHG19A3A001618	6.3271246	6.9826813	7.0447955	7.097782	6.7083054	7.274884	7.225871	7.430767	7.531204	7.345406
ASHG19A3A001619	6.1399417	6.1408253	6.272985	6.232694	7.02671	6.234583	6.3032813	6.1089506	6.1751537	6.423969
ASHG19A3A001623	4.6108794	3.8964436	5.362256	4.5007877	4.6841493	5.0276394	5.0032134	5.0041637	4.983693	5.039182
ASHG19A3A001625	8.390726	8.3839655	8.374343	8.423149	8.46612	8.956281	9.031006	9.124958	8.478162	8.873572
ASHG19A3A001626	3.5106819	5.1141343	4.005186	4.067689	4.68773	6.1634245	6.2520714	5.918944	6.573515	6.648626
ASHG19A3A001627	8.905506	9.401083	9.406748	9.089817	9.427461	9.515009	9.683939	9.545183	9.342816	9.382147
ASHG19A3A001628	6.0984745	6.5378	6.284253	7.10953	6.778855	6.090438	6.006808	6.904545	5.979895	6.0798354
ASHG19A3A001629	8.266798	8.863308	9.584529	9.760886	9.34923	8.64221	9.027163	8.947335	8.625748	8.47678
ASHG19A3A001630	8.7245865	8.964391	8.882617	9.193572	9.278231	9.387763	9.341032	9.728375	9.801878	9.605196
ASHG19A3A001631	9.259861	9.429032	9.443826	9.612223	9.465789	9.596586	9.599308	9.583503	9.822518	9.722092
ASHG19A3A001632	4.564586	4.303409	4.9471574	4.8043246	4.5443435	5.4173546	5.2506895	5.458189	5.8278947	5.6505737
ASHG19A3A001636	5.333811	5.742976	5.649522	5.4021926	5.736754	5.4897456	5.119079	5.59566	5.2088737	4.32305
ASHG19A3A001640	7.788725	7.6323314	7.2902665	7.150568	8.207962	7.2134395	8.086066	7.5891843	7.3089366	8.088281
ASHG19A3A001641	4.5886464	5.993119	5.350774	5.2211924	5.136961	4.570471	6.2110147	4.9385333	4.551828	4.8758535
ASHG19A3A001642	5.403828	5.205424	5.316577	5.4003987	5.39479	5.109174	7.4164395	4.9905434	5.337718	5.3238306
ASHG19A3A001643	6.930327	6.5583806	7.0816693	6.4727316	7.3178754	8.397406	8.421414	8.258131	8.96372	8.919153
ASHG19A3A001644	4.616863	4.6252904	4.867307	5.206839	5.830672	4.5880136	4.0960846	4.965791	4.675515	4.6243663
ASHG19A3A001647	6.070333	6.503048	6.761654	6.411086	6.728224	6.3559375	5.8421264	6.3540363	6.6628914	6.3981843
ASHG19A3A001648	7.1362095	7.4465804	7.5748625	7.504652	7.7775283	7.8094797	8.018929	8.0262985	8.11751	8.03665
ASHG19A3A001650	6.8293886	6.9186015	6.657879	6.8604555	7.0494924	6.159437	6.060018	6.4907556	6.3973083	5.7944694
ASHG19A3A001651	6.372171	6.8013535	6.279681	6.449193	6.959961	6.014223	5.9363503	6.140438	6.421207	6.6665187
ASHG19A3A001652	5.22537	5.2348676	5.087077	4.0600176	4.8942184	5.337255	4.6936274	4.8735657	5.119882	5.42953
ASHG19A3A001653	6.252783	7.0255103	5.6622562	7.1132293	6.8739867	9.863867	9.797776	9.951137	10.009238	9.949282
ASHG19A3A001654	6.8057094	6.6398544	6.7394176	7.071006	7.1040998	9.171238	9.020811	9.104728	9.639757	9.643428
ASHG19A3A001655	7.0946016	7.4931135	7.6327543	7.567946	7.459897	9.824453	10.028352	9.765986	9.800408	9.955989
ASHG19A3A001659	5.7263093	5.737936	5.3070583	5.7817106	5.604145	5.12134	4.850373	5.0696616	5.0706644	5.458411
ASHG19A3A001663	4.753695	4.897272	5.275933	5.690158	4.8606625	5.5072947	4.9614673	5.7644496	3.8764517	5.3959584
ASHG19A3A001666	6.829942	7.0003223	6.9550896	6.445149	6.4150414	6.3381534	7.2134395	6.7173424	6.1894307	6.6303706
ASHG19A3A001668	9.821073	10.385509	10.38863	10.774876	10.004073	10.152812	10.469228	10.37855	10.400704	10.314967
ASHG19A3A001669	6.746608	5.6009007	7.4361653	5.927408	5.910007	6.025319	6.986626	6.228602	5.6141624	5.9567747
ASHG19A3A001673	5.3443384	5.5480742	5.171062	5.5076475	5.345083	4.8733125	5.691946	5.172747	4.9128222	5.543655
ASHG19A3A001675	5.576429	5.654781	5.4364653	5.249213	5.929349	5.3683233	6.0992312	6.870216	5.460684	5.927161
ASHG19A3A001676	4.36668	2.9313414	3.7744205	4.908495	4.883736	5.0131536	5.57881	4.0020046	5.3000026	4.6520705
ASHG19A3A001677	8.914405	8.734802	9.51256	9.070597	8.960247	8.320548	9.352832	8.635968	8.154018	8.3543
ASHG19A3A001679	6.024478	6.015085	6.0442758	6.2712913	6.3892083	5.8615737	6.2758975	5.862932	5.5209236	5.515463
ASHG19A3A001680	9.967596	9.461299	9.15179	8.088557	9.508612	8.132794	8.508966	7.5766706	7.8845005	8.599256
ASHG19A3A001681	5.05132	4.96022	5.515463	5.5583787	5.092943	5.421958	4.365232	5.284129	4.59851	3.7860017
ASHG19A3A001683	9.139789	8.4383745	9.723924	8.913086	8.111772	8.105447	8.229852	7.674231	7.6139503	7.3668365
ASHG19A3A001684	4.9641614	3.838004	4.9151864	4.004014	5.1884413	4.693188	3.0261927	4.7276793	4.7322226	4.296293
ASHG19A3A001686	5.9702873	5.9620023	5.787513	5.584876	5.5972395	6.964323	6.0363574	6.1783123	6.167794	6.2649617
ASHG19A3A001687	8.702247	9.100161	9.5245075	9.464023	8.171803	10.083392	9.985239	10.107942	9.989381	9.961081
ASHG19A3A001688	5.978471	5.9279323	6.203288	6.518516	6.6138353	6.183205	6.8614225	6.886367	5.839278	6.153107
ASHG19A3A001689	5.6384935	5.8832483	5.894455	6.166632	6.110226	5.718905	5.8532724	6.1602445	5.67511	5.782175
ASHG19A3A001690	6.2238593	6.472254	6.468219	6.3991084	6.9771957	8.310333	8.39206	8.389862	8.372455	8.339162
ASHG19A3A001694	5.0008364	4.9012666	4.947842	3.5825143	5.648794	5.443504	5.9281535	5.1713223	4.870886	4.7159667
ASHG19A3A001697	4.6288347	2.9313414	3.1595848	4.9106917	6.2463	5.342229	6.5075293	4.495737	4.9597435	5.3775377
ASHG19A3A001699	2.7331705	3.9003732	4.7381864	5.4072695	5.210534	5.7159905	5.4478855	5.865869	6.042079	5.9925494
ASHG19A3A001700	3.988973	4.9719386	5.701933	5.7114697	5.311257	5.54072	5.65363	5.860902	5.2633176	5.8156724
ASHG19A3A001701	6.783819	6.295256	6.5338163	6.0342073	5.6352334	5.6781645	6.3178144	6.142735	5.4006844	5.7400417
ASHG19A3A001702	5.366242	6.09549	5.4261994	5.4807134	5.1472025	5.373274	6.097437	5.847105	5.5515513	5.4138055
ASHG19A3A001703	4.9162765	4.5888615	3.3342023	9.38876	5.4711304	5.420087	6.5613465	4.866488	5.0231385	5.4705453
ASHG19A3A001709	6.518638	6.620046	6.4171104	7.3303275	6.3140755	7.338317	6.793759	8.015378	7.476868	7.302082
ASHG19A3A001710	4.009504	4.2314544	4.174282	4.4063153	4.232557	5.30124	6.5864267	4.188629	5.2866306	5.5437646
ASHG19A3A001711	6.7053056	6.948203	7.4042754	7.537801	7.0717487	7.7857246	7.9443707	7.8331304	7.8864527	7.560889
ASHG19A3A001712	5.9676003	6.704229	6.740253	6.398858	6.709738	7.311023	7.36914	7.4797063	7.2445703	7.6080074
ASHG19A3A001713	5.418734	6.0948076	6.019776	6.189253	5.7044573	6.349571	6.6463685	6.467009	6.430611	6.4043174
ASHG19A3A001714	10.424809	10.511878	9.811566	10.185382	9.873242	8.665094	8.374049	8.654573	8.927698	8.953423
ASHG19A3A001717	9.075554	9.712344	9.3081875	9.666968	9.721191	8.155624	7.983149	8.134879	8.298302	8.236015
ASHG19A3A001718	15.2428255	15.055543	14.978924	14.644406	14.692126	9.823772	9.719949	9.360278	9.8126545	9.885819
ASHG19A3A001723	6.498471	6.3470387	6.6303706	5.869689	6.4167986	6.465099	5.7031827	6.329631	6.342973	6.8207664
ASHG19A3A001724	7.336665	6.6538906	7.200125	6.6120033	6.840264	6.425873	6.4965897	6.1517854	5.79179	6.24192
ASHG19A3A001727	5.90233	6.3953557	5.9350076	5.996509	6.0999756	5.518179	6.2848015	6.1242657	5.733308	5.606816
ASHG19A3A001728	11.759402	11.375661	11.172263	10.531417	11.274147	7.991925	8.175418	8.249306	8.187225	8.180788
ASHG19A3A001729	6.139378	6.4370728	6.881683	6.590058	6.6462374	6.0339384	5.406732	6.2995176	6.164185	5.8386936
ASHG19A3A001730	7.794676	7.505704	8.073385	7.689596	7.820914	7.255077	7.5575094	7.5774	7.3808284	7.3762445
ASHG19A3A001732	5.2110834	5.9860005	6.147764	6.218058	5.587532	6.217907	6.104719	6.8734093	5.924207	5.8016787
ASHG19A3A001733	9.401083	6.450203	5.858078	5.9253607	6.4575205	3.3916311	6.720639	4.5922236	4.0822906	5.460201
ASHG19A3A001734	7.662776	2.9313414	3.7394397	4.1078897	4.5596614	5.0988693	6.4849396	4.914937	4.5871725	4.7601795
ASHG19A3A001738	4.1725245	5.483926	5.6208515	5.1893287	4.7868867	6.2433376	6.3349695	6.0592217	6.660779	6.855677
ASHG19A3A001741	5.083152	4.9312468	5.518088	5.124843	5.6715264	7.129662	6.7965975	7.123665	5.8345456	7.3140817
ASHG19A3A001742	5.415807	4.068769	4.1571603	3.6637175	4.5663013	6.066144	3.8102133	4.9216876	5.3539	5.2587204
ASHG19A3A001743	4.2446537	4.6865134	4.3690944	5.0979137	4.155469	4.9800954	3.4004748	3.9112792	5.41808	4.489385
ASHG19A3A001744	5.7494936	6.478269	6.013835	5.7699294	5.9252954	5.7046604	5.35488	5.984726	6.2010474	6.0041046
ASHG19A3A001745	4.6456184	2.9313414	3.5761802	3.5365748	3.6853216	7.713827	7.107779	7.786939	8.226632	8.259344
ASHG19A3A001748	6.1391945	6.226887	6.0167055	6.1621685	6.7905164	6.0189977	6.4759855	6.0282545	5.963745	6.3966775
ASHG19A3A001749	5.0326896	5.060052	5.395563	4.957767	5.4007945	6.7154455	6.725343	6.0586896	6.1266966	6.3187466
ASHG19A3A001750	4.993284	4.9796615	3.2857223	4.0558143	4.343971	4.4807844	5.319771	5.3348217	5.5770745	5.644918
ASHG19A3A001751	5.4400654	5.6818595	7.085695	6.893862	5.134866	4.5124164	4.7601795	4.918037	4.020724	5.0409837
ASHG19A3A001752	6.801016	7.965394	7.0946016	7.579987	7.2447023	7.607663	7.648941	7.5304065	7.5073957	7.568732
ASHG19A3A001753	6.219568	6.147649	5.9839473	7.1345687	6.4070144	6.1239467	5.022549	5.9351664	5.890609	5.5218267
ASHG19A3A001754	13.136294	13.467629	13.353932	13.467629	13.237985	8.308446	8.583331	8.231784	7.9898186	8.095344
ASHG19A3A001755	6.1398673	6.0449295	5.9508667	5.8992105	6.2654734	5.7457066	6.0099916	5.9019146	5.002786	6.0160556
ASHG19A3A001758	4.2485566	4.5949016	5.2501926	5.350774	5.6550493	5.315206	6.538183	5.4184847	5.1849146	4.91672
ASHG19A3A001759	6.562187	7.328576	6.7549367	6.6226616	6.2546015	6.500498	6.411458	6.7834525	6.200589	5.8455467
ASHG19A3A001760	5.220064	6.0282545	5.98267	5.9476004	6.0991483	5.719758	5.39405	5.981753	5.7910933	5.5322914
ASHG19A3A001761	5.945565	6.309213	6.2164154	5.6896563	5.833237	5.3513494	6.3798227	5.818924	5.4053607	5.7681
ASHG19A3A001762	5.487077	4.810925	5.733308	4.641498	5.0328608	5.332617	5.206916	5.519389	5.1426344	4.1672473
ASHG19A3A001763	3.9761798	5.779793	4.494611	4.222599	3.6836662	5.1322966	4.250898	4.652517	5.297326	4.2192173
ASHG19A3A001768	6.136365	5.7960467	6.025319	4.9556913	6.203997	5.030194	7.6456275	5.064982	5.5557213	7.072983
ASHG19A3A001769	11.437199	11.775065	11.469546	11.224141	11.596463	7.601297	7.598137	7.6774716	7.902513	7.788725
ASHG19A3A001771	5.5964527	6.019537	5.9842415	6.096834	6.1630754	5.584671	4.662257	5.5755367	5.23854	5.2424164
ASHG19A3A001772	5.336671	5.7440743	5.68026	5.3405237	6.234583	5.5216727	6.010136	5.8019524	5.298499	5.3982754
ASHG19A3A001773	8.571364	6.8036084	7.0685453	6.8024154	6.984504	5.6523056	5.9159946	6.0871964	6.3425193	7.0792017
ASHG19A3A001775	7.2098827	7.4613953	7.1167097	6.580806	7.053232	6.726463	6.6553216	6.5794415	6.779059	6.890051
ASHG19A3A001776	8.424743	8.81873	8.760705	8.815786	8.947052	9.085569	9.223946	9.203378	8.928136	8.966261
ASHG19A3A001777	8.834789	8.965307	8.447701	8.434827	8.675291	7.7045994	7.35696	7.26338	7.987962	7.7233934
ASHG19A3A001778	5.5539064	5.35162	5.146104	4.927669	6.183205	4.9975514	4.009413	5.6780033	4.936579	5.0652575
ASHG19A3A001784	5.8555794	6.4631977	6.005966	5.760211	5.704861	5.5990853	5.4484205	5.84752	5.679795	5.4132767
ASHG19A3A001785	5.882522	5.9704885	6.454611	5.6756577	6.2449994	7.1867166	6.5065618	7.221236	7.3718977	7.0634465
ASHG19A3A001786	5.392496	5.7605085	5.839951	5.7066092	5.816817	6.6881785	6.3617077	6.7939568	6.003644	6.3447905
ASHG19A3A001788	4.4092016	4.6104217	5.5137825	5.5068846	4.702147	5.0177946	5.3778033	5.2176447	4.535717	4.802625
ASHG19A3A001789	9.035341	9.398456	9.572421	9.553505	9.587031	9.719949	9.695729	9.981596	10.10573	10.021033
ASHG19A3A001790	5.3425927	6.0955844	6.0261602	5.5235963	5.365467	5.7443	5.6528487	6.018302	5.9256554	5.9414697
ASHG19A3A001791	4.3362813	5.588414	8.469787	5.3099375	5.7303452	4.7208896	5.722854	4.12957	4.363443	6.0119286
ASHG19A3A001792	8.954509	9.025718	8.87559	9.209256	9.200819	8.733365	9.048784	8.912572	8.769931	8.777124
ASHG19A3A001796	5.450934	5.437056	6.334291	6.7120905	5.3387585	5.604517	5.7018003	5.659457	4.9749174	4.4420457
ASHG19A3A001799	7.069018	6.2359695	6.4539905	5.0132394	7.0301538	4.437258	6.963988	4.8110285	5.175607	7.0351534
ASHG19A3A001800	5.966325	6.0611143	5.614316	5.6740017	5.9411416	4.6162753	6.4765463	4.5396414	5.003575	4.4202075
ASHG19A3A001803	4.663218	4.067739	4.991563	4.8590484	3.034253	5.4854007	4.854364	5.316024	5.132096	4.978249
ASHG19A3A001804	5.8348036	6.02687	5.7124023	5.6627603	5.7052794	5.339148	4.5900817	5.232089	5.8094015	5.5296383
ASHG19A3A001807	4.27817	5.077442	4.97501	5.400511	5.68026	5.931136	7.5089865	5.6660166	4.39928	5.814357
ASHG19A3A001808	9.077263	6.963298	9.079952	7.5176735	7.6263704	8.599789	8.780697	8.718223	8.603289	8.600509
ASHG19A3A001812	2.4327111	4.8337727	4.450526	5.225065	4.5568857	5.348598	6.175544	5.144434	3.8646457	4.7640896
ASHG19A3A001813	4.2534647	5.251685	5.021073	4.917256	5.1491003	5.6442647	4.4939175	4.7442617	5.14515	5.029224
ASHG19A3A001814	7.439261	7.31713	7.26338	7.557685	7.553116	8.375977	12.934945	8.4303255	9.20246	9.046327
ASHG19A3A001815	5.7780623	6.2917476	6.3601766	5.5426335	5.894455	6.2506857	5.994473	6.0515733	6.0156727	6.7830653
ASHG19A3A001816	6.238264	6.402662	6.1131787	6.5841966	6.5396695	4.6466985	4.846006	4.611526	4.4758873	3.802345
ASHG19A3A001817	5.415266	2.9313414	4.1752625	4.4373307	5.206186	6.7923884	6.469763	6.795182	6.920469	6.848029
ASHG19A3A001818	6.5071774	6.680802	6.2365303	6.7453547	6.57378	5.9363503	6.0553904	5.9253607	6.0347366	6.3321786
ASHG19A3A001821	6.858949	6.865401	7.341648	7.044926	7.2427177	7.047126	7.067697	7.203941	7.022421	7.046918
ASHG19A3A001822	4.7001047	5.8044953	4.906956	3.956173	5.5375557	5.1843543	7.0931144	5.1662345	5.0559564	5.337978
ASHG19A3A001823	4.7576456	4.1433306	4.9715314	6.1715455	2.6968307	4.386406	5.4182267	4.4706855	4.814988	5.0316606
ASHG19A3A001825	5.8406105	6.5315366	6.7219296	6.964609	6.5013247	5.849185	5.9822183	6.317422	5.59415	5.985078
ASHG19A3A001827	9.013821	8.939965	9.053681	9.323084	9.4297085	8.680424	9.053681	8.541193	8.136178	8.289674
ASHG19A3A001829	6.7573066	6.907341	6.7068243	6.2810984	6.5528297	6.7551527	6.795984	6.3415637	6.5098796	6.8336396
ASHG19A3A001831	7.40798	7.5604653	7.217023	7.9549756	8.010027	7.2254424	7.1664033	8.651308	7.647162	7.616641
ASHG19A3A001832	6.5970764	6.603239	6.3651896	6.532619	7.1896567	4.4092016	6.6138353	4.416518	4.6262918	4.699638
ASHG19A3A001833	8.640275	8.623573	8.27709	7.9464226	8.745013	7.2841125	7.523144	6.9655495	7.313574	8.032555
ASHG19A3A001834	6.054577	6.103862	6.1838665	6.325692	5.823308	6.3033476	7.2505755	6.4076285	5.8372602	5.97425
ASHG19A3A001835	7.4627895	8.110989	8.040241	8.2272625	8.284063	8.791689	8.775178	8.918198	9.287208	9.093335
ASHG19A3A001836	6.3713393	6.6716113	6.7046456	6.5111084	6.398972	6.2049127	5.46736	6.154361	5.706122	5.7864785
ASHG19A3A001837	4.4724827	5.518418	6.614654	5.5926843	7.935573	5.604719	6.9874196	5.5846977	5.8397446	6.170658
ASHG19A3A001838	8.166371	8.421591	8.121913	8.532562	8.870616	7.4289703	7.9464226	7.786361	7.2660356	7.6872673
ASHG19A3A001839	7.826711	7.6911035	7.809937	7.388531	7.313845	7.799429	7.437591	8.020301	7.876113	8.147284
ASHG19A3A001840	5.698696	6.12542	6.3042774	6.117531	6.364963	8.138277	7.773382	7.979391	8.204973	8.040241
ASHG19A3A001846	12.885035	13.049128	12.685219	13.019701	12.5968	5.685316	5.2881174	6.152814	6.1354957	6.1658664
ASHG19A3A001847	6.059775	4.8313055	5.0541596	5.2241154	5.0507975	4.587055	6.631902	4.9082875	3.9027843	4.0001044
ASHG19A3A001848	4.5052233	4.865462	4.5124164	5.5477843	5.4565353	5.9843583	6.478124	5.8894234	6.37011	5.978471
ASHG19A3A001849	4.711953	5.2838445	5.7717056	5.248038	5.3392253	8.666426	8.512806	8.7871275	9.180809	9.12539
ASHG19A3A001850	8.404672	7.7071323	7.4278965	9.130314	7.6801133	8.8127575	8.661167	9.613207	9.075554	8.954509
ASHG19A3A001851	5.710062	6.324896	6.3759813	6.262953	6.143683	6.4101167	5.6702795	6.278063	6.405856	6.954982
ASHG19A3A001852	9.423973	9.985239	8.929442	8.887466	9.3807535	8.971553	8.152819	8.634568	9.032376	8.912572
ASHG19A3A001854	5.168646	5.6006837	5.2177453	4.470076	6.9905825	6.0294976	5.808309	5.9421616	6.337926	6.548774
ASHG19A3A001860	5.078492	5.083152	5.168819	5.0543184	5.610829	4.940423	6.7895665	5.1707406	4.5101976	5.6258664
ASHG19A3A001861	5.4047933	6.2405453	5.0145655	5.501691	4.8240542	6.1501102	5.550737	6.248065	6.3975186	6.1914024
ASHG19A3A001862	4.4515038	4.0183816	5.6442647	5.6352334	4.979334	5.1259184	5.210399	5.314267	4.809475	4.235572
ASHG19A3A001867	14.541522	14.367312	14.392638	13.99002	13.889131	8.699014	8.645161	7.5700502	8.925702	9.066597
ASHG19A3A001868	5.4424257	5.991725	5.941338	5.390451	5.7105284	3.9978945	4.7819996	4.8890147	5.0979137	5.3111176
ASHG19A3A001872	12.044554	8.498335	7.5283823	6.341762	8.415059	7.5138235	8.3418455	4.9836073	6.002806	7.7599316
ASHG19A3A001874	9.270599	5.5888863	4.796813	4.5739093	5.5567727	7.123425	8.6393585	6.4848	6.9623556	6.98314
ASHG19A3A001877	6.7105346	7.387887	6.7649994	6.4896917	7.3773437	6.0155315	6.338334	5.70166	5.8961735	5.844676
ASHG19A3A001878	8.965307	7.487014	7.328576	7.0339932	7.7058225	6.366556	7.5360665	6.048856	6.348092	5.9278235
ASHG19A3A001880	5.618096	4.8118405	4.7555785	5.287175	4.57362	4.766262	3.689507	4.9429502	4.6783643	4.6346297
ASHG19A3A001881	7.2924767	5.416591	4.9841337	4.913638	4.594989	5.444405	5.9279323	5.419138	5.739604	5.5518627
ASHG19A3A001882	4.6368256	4.3891726	5.028533	5.6306963	4.9882736	4.719646	5.6442647	4.6953754	4.9649034	4.9200954
ASHG19A3A001885	6.6024528	7.4706435	7.6442466	7.7723436	7.2547016	7.567946	7.4724917	7.806336	7.5269084	7.6454306
ASHG19A3A001888	7.5317802	5.933343	4.660545	5.8382654	5.4923487	5.7770343	4.739695	5.49842	6.3833613	6.475205
ASHG19A3A001889	5.753415	6.1154413	6.204652	6.118432	6.3159637	6.3291225	5.5673223	6.0651116	6.2619214	5.860177
ASHG19A3A001890	9.5223465	10.12195	10.43675	10.561849	10.048686	10.116224	10.324656	10.445337	10.692928	10.437796
ASHG19A3A001891	7.486235	6.5988913	6.391462	6.222195	7.5143027	6.1492143	5.2826686	5.6700597	6.4033337	6.1369934
ASHG19A3A001892	9.07885	8.921924	8.933158	8.349388	9.295162	9.046327	9.065563	9.079278	9.410662	9.164394
ASHG19A3A001896	2.5590038	4.1221294	4.0970945	2.5978696	2.7757964	5.821022	4.757471	4.3324633	5.752235	5.5699434
ASHG19A3A001897	6.004581	5.449147	5.53917	5.4296837	5.800646	6.950772	7.6329427	6.71686	7.0120716	7.363587
ASHG19A3A001898	7.1429987	7.149076	7.0862055	7.063074	7.084823	6.4528117	6.6589084	6.4409904	6.224664	6.600969
ASHG19A3A001899	6.924389	6.724793	7.434105	7.398532	6.9257727	6.7700486	7.064838	7.1229386	6.357768	6.7066593
ASHG19A3A001900	5.869689	6.751592	6.8965135	7.078269	7.223775	7.4476137	8.003922	7.2834005	7.7684774	7.5565987
ASHG19A3A001902	3.8159242	5.115208	5.20811	6.0353155	5.282751	5.417519	5.975947	4.7403355	5.113924	5.52424
ASHG19A3A001905	7.3159432	6.806388	6.339525	5.86334	6.8097243	6.760875	7.613596	6.385976	6.497354	7.2981234
ASHG19A3A001908	8.221912	8.440956	8.49663	8.31224	8.472376	8.840867	8.937138	8.938424	8.407625	8.742757
ASHG19A3A001909	5.925027	6.482973	6.6905394	6.6024528	6.301778	6.427677	7.0248733	6.81186	5.811997	6.232826
ASHG19A3A001910	6.7807155	6.0240383	6.1178546	6.0916195	6.254921	6.530416	7.2145953	6.334787	6.2381067	6.824685
ASHG19A3A001912	10.561849	10.384169	10.621132	11.109817	10.655241	9.901773	9.760886	9.95913	10.2718	10.34551
ASHG19A3A001913	7.9694996	8.3241625	8.227855	8.387791	8.317035	8.764842	8.871959	8.873056	8.833817	8.750287
ASHG19A3A001914	7.689783	8.078333	8.157736	7.86361	8.408581	8.947052	8.796856	9.053681	9.404214	9.255273
ASHG19A3A001915	6.083935	6.286091	6.045417	6.4848	5.5844846	6.042294	7.1411004	6.169374	6.0099916	6.4481583
ASHG19A3A001917	6.7690654	6.421835	6.7878537	6.8656054	6.387745	5.959369	5.9354696	6.247689	5.8103023	5.423766
ASHG19A3A001918	8.40677	8.709756	8.53395	8.721519	9.069927	9.63112	9.7022705	9.304756	9.56958	9.439332
ASHG19A3A001920	7.855169	7.8729634	8.362235	7.9958887	7.8484697	7.101166	7.1423945	6.9449325	6.8536525	7.168458
ASHG19A3A001922	6.317422	6.5884523	6.6232233	6.991701	6.4496837	7.1566424	7.5857477	6.808354	7.0722136	7.0494924
ASHG19A3A001923	6.156733	6.3956637	6.088616	6.3118734	6.5910077	6.342216	5.9720345	6.4380794	5.8107586	6.0835743
ASHG19A3A001931	5.868086	5.578099	5.8947115	5.343808	5.1742005	7.7697287	7.1305404	7.403492	7.7397003	7.6642447
ASHG19A3A001935	5.846364	5.294361	5.215616	5.0949726	5.9460955	5.2361965	6.224361	5.011172	4.930192	4.9355803
ASHG19A3A001939	6.7742453	6.855197	7.422468	7.3124204	7.450159	7.432505	7.0943394	7.3152447	7.478317	6.9147468
ASHG19A3A001946	7.816969	7.936517	7.594209	8.166045	7.7228236	9.167269	8.71684	9.225819	9.473943	9.4052515
ASHG19A3A001947	4.8861337	5.5047545	5.741103	6.0095983	5.711434	5.4212923	4.907809	5.3448963	5.1832128	4.89864
ASHG19A3A001948	7.5334964	5.944037	5.9309235	7.5059924	6.3448997	5.5481997	8.171803	5.4162464	4.9877543	5.4351683
ASHG19A3A001949	6.3411007	6.6255174	6.639096	6.719619	6.61587	7.7441993	7.872702	7.657339	8.148565	8.115893
ASHG19A3A001954	4.918081	5.4014587	4.9786015	5.3424754	5.061147	4.9190874	3.6391778	4.4516	4.482384	4.518613
ASHG19A3A001955	6.9209704	7.046918	6.6716113	7.002578	6.6369433	7.786939	7.9033256	7.3329496	8.116518	7.826711
ASHG19A3A001957	5.164989	4.5354066	4.5035753	5.769666	5.1048427	5.1434813	6.1438313	4.9878163	4.1382947	5.4039664
ASHG19A3A001958	4.958099	5.440401	4.1672473	5.2235	4.6751723	4.7750583	4.5949016	4.7944803	5.045827	5.3354716
ASHG19A3A001959	7.063244	7.116607	7.426188	7.418372	7.6569347	7.707935	8.158765	7.678976	7.4394894	7.713654
ASHG19A3A001960	5.049853	5.8526993	4.1103086	5.0142903	4.5425305	5.605011	4.66092	5.470699	5.737733	5.68571
ASHG19A3A001961	7.5761485	7.205837	7.1500163	7.5700502	7.148362	7.304723	7.0846853	7.450538	6.666315	6.881683
ASHG19A3A001962	6.113088	6.286302	6.5870104	6.8901706	6.2863784	6.4241753	7.5681987	6.6666074	6.398111	6.346036
ASHG19A3A001963	10.782419	11.16081	11.368305	11.754171	11.186875	10.70899	10.739726	11.027122	11.418968	11.188909
ASHG19A3A001965	6.283564	6.512347	5.7554946	5.5471554	5.898418	6.2045937	6.471785	6.7636275	5.726265	5.696535
ASHG19A3A001966	5.075751	5.4424906	4.4987826	4.893382	6.1714296	5.6681676	6.083935	5.112031	5.69631	6.1896815
ASHG19A3A001970	6.072734	6.1503487	6.264537	6.207547	6.7527657	6.3207655	7.373719	6.3332767	6.2652082	6.205703
ASHG19A3A001971	6.2422185	6.3725567	6.070776	5.8996096	6.2356153	7.466836	7.593141	6.3269467	7.33629	7.8331304
ASHG19A3A001974	15.762079	15.695967	15.628734	15.503572	15.822476	11.81085	11.768937	11.936062	11.690613	11.716741
ASHG19A3A001976	6.2289495	6.157615	6.381363	6.1022453	6.43386	5.761698	6.8785625	5.752235	5.874353	6.35985
ASHG19A3A001977	9.257777	8.825152	8.508966	8.672656	9.000708	7.598378	7.942543	7.6845117	7.4709682	8.107396
ASHG19A3A001979	5.31332	5.2779	5.6413007	5.3856974	6.0067215	5.507587	7.305544	5.1900434	5.098022	5.920038
ASHG19A3A001982	6.813427	5.2632504	4.377808	4.8030243	4.3487434	6.317422	5.7832994	5.8222647	5.960828	6.2611346
ASHG19A3A001986	4.974024	5.7554946	6.4569883	6.680066	6.0122805	5.799835	6.0810905	6.4845476	5.816901	5.4124813
ASHG19A3A001987	7.097782	7.558526	7.6615586	7.828357	7.720291	7.205422	7.8418803	7.3605037	6.602836	7.081812
ASHG19A3A001988	9.443826	9.251976	9.174239	9.225819	9.656181	9.008301	8.836359	9.200819	9.464772	9.23957
ASHG19A3A001990	6.7473993	6.917853	7.9494257	7.481233	6.913346	7.0727453	8.049345	7.1743255	7.0727453	7.257295
ASHG19A3A001992	4.337029	4.7369275	3.9334712	5.069571	4.0758643	6.338453	5.69997	5.9258056	6.2800803	6.145542
ASHG19A3A001993	7.079511	7.5447364	7.7215204	7.722987	7.5819364	7.638771	7.613255	7.6722136	7.5953507	7.365888
ASHG19A3A001994	5.5271025	5.5216727	5.813704	6.066349	6.332984	7.09388	7.092984	6.722229	6.9196815	6.7796135
ASHG19A3A001995	7.5716023	7.8232894	7.9995384	7.793249	8.030539	8.896226	9.054294	9.113275	9.477219	9.247776
ASHG19A3A001996	6.4833302	6.9128118	6.2347016	7.4699144	6.5040207	7.889321	8.130401	7.925776	7.39342	7.9750624
ASHG19A3A001998	4.216314	2.9313414	4.5797215	5.259391	4.467252	5.385534	6.9394975	5.277511	6.0851865	6.1884246
ASHG19A3A001999	5.579726	7.1590805	6.3580656	6.3221817	6.2491646	6.0353155	5.9403973	6.3492436	6.331678	5.9571095
ASHG19A3A002000	3.9730635	3.9993148	4.471549	3.6799796	3.4487138	6.1013446	5.048751	5.8055034	6.3210583	6.4246907
ASHG19A3A002003	4.885134	5.5885696	5.1391954	5.579384	4.8335648	4.9387507	4.5045524	5.2942605	4.9847245	4.419107
ASHG19A3A002005	15.628734	15.426317	15.2428255	15.270669	15.2428255	11.947502	11.472637	11.727834	11.830993	11.706191
ASHG19A3A002006	5.369955	5.994473	6.027342	6.5163507	5.912128	6.7748566	6.2794228	6.725119	7.4896564	7.075792
ASHG19A3A002008	6.43171	6.640775	6.709042	6.659233	6.539066	6.7204432	6.1885777	6.8108387	6.6722503	6.61771
ASHG19A3A002009	5.7053785	4.9194703	6.1154413	5.310483	6.1492143	6.7442565	6.3850636	6.533041	7.0400724	6.986034
ASHG19A3A002016	8.468973	8.297754	8.342715	8.250941	8.643725	7.2902665	7.377714	7.8372173	7.1887884	7.33629
ASHG19A3A002020	6.0558677	6.440643	6.666758	6.495623	6.4990506	6.4414654	7.2436275	6.3951583	6.4294	7.028076
ASHG19A3A002021	6.994589	7.1737394	7.636204	7.383954	6.969672	6.8124733	7.1756053	7.1440063	6.950944	6.7648535
ASHG19A3A002023	4.481857	2.9313414	5.081025	5.1102996	2.748159	5.9824915	5.295521	6.2133904	5.886855	5.7513113
ASHG19A3A002024	7.808074	8.159498	7.574639	7.7594566	7.849572	8.153168	7.923425	8.022015	8.355751	8.2537775
ASHG19A3A002027	4.2127857	4.3655825	5.0700984	4.297481	4.1659245	6.2859707	5.439965	5.9060473	6.193272	6.3171706
ASHG19A3A002029	6.3771157	6.207438	6.6780877	8.183693	6.6080627	5.9268646	5.8103023	6.173027	5.8481307	6.058849
ASHG19A3A002032	5.2433524	4.2360945	5.3294735	5.2648015	5.8088	4.785755	6.0230284	5.356139	4.689513	6.020301
ASHG19A3A002033	5.0213428	6.0060596	6.3178144	6.3623257	5.6695833	5.4814086	5.641573	5.907934	5.9151354	5.5602975
ASHG19A3A002034	6.3769827	6.8389273	7.4417367	7.1136336	7.1043053	8.723565	8.729166	8.647942	8.993315	8.9857025
ASHG19A3A002035	6.29895	6.328086	6.2159905	6.215432	7.0276327	6.215284	6.616084	5.730195	5.722373	6.16576
ASHG19A3A002036	12.088947	12.136358	12.079335	11.942815	12.482667	11.759402	11.687447	11.552706	11.747797	11.401022
ASHG19A3A002037	7.541644	5.693342	7.968061	4.518483	6.7029033	4.5895905	7.223775	4.698558	4.549566	6.104719
ASHG19A3A002038	2.7818074	2.9313414	3.773805	2.635024	4.3085766	4.645942	3.534607	4.6460147	4.7579722	4.794942
ASHG19A3A002040	6.3500853	6.807182	7.0365477	6.886019	6.87097	7.100914	7.2525215	7.149076	7.1655254	6.9743123
ASHG19A3A002042	10.348243	10.299835	8.666645	9.607144	10.165906	8.097751	7.348904	7.5979023	7.9930596	7.9533625
ASHG19A3A002044	11.771545	11.921025	11.999068	12.295788	12.189041	11.270884	11.528053	11.507617	11.467967	11.299202
ASHG19A3A002045	11.262438	11.540703	11.973044	12.017007	12.236053	10.912967	11.716741	11.162892	11.125368	11.114037
ASHG19A3A002046	4.5548472	5.1762953	4.772705	3.557452	4.4306054	5.813044	5.283548	5.2356877	6.043275	5.8897204
ASHG19A3A002047	5.632604	5.986924	4.9498286	5.256295	5.5536413	6.0993385	4.543664	6.0437646	6.05553	5.9773736
ASHG19A3A002048	7.6300817	7.8767414	7.898996	7.740309	7.808712	6.780137	6.4447637	6.9495296	6.710991	6.3083334
ASHG19A3A002049	10.997274	11.121984	11.287359	10.6054325	10.748597	6.3117466	6.5710177	6.0776596	5.8300095	6.176222
ASHG19A3A002050	3.8410575	2.9313414	4.200832	4.4774313	2.9841363	6.1178546	5.352867	5.8016787	6.37821	6.655869
ASHG19A3A002052	5.1669545	5.552288	5.158416	5.291337	6.042603	5.639835	5.076144	4.894643	6.594471	6.166031
ASHG19A3A002058	8.171803	7.9533625	7.423832	7.184259	7.607051	4.5789237	5.6524363	4.328119	4.1140485	4.099352
ASHG19A3A002059	6.410417	6.506693	7.2061195	6.855197	6.640428	6.942641	7.3894997	7.2698298	7.094898	7.004829
ASHG19A3A002060	6.6959176	7.1593275	6.894632	6.575604	6.970536	5.908361	6.0795574	5.8363476	5.958321	5.679795
ASHG19A3A002065	4.579193	4.9726176	4.856849	6.28584	4.5989213	4.9595404	4.3092976	5.1472025	4.6735506	5.0783787
ASHG19A3A002069	5.8286133	5.063587	6.1277757	5.317785	5.377075	5.23854	5.316024	5.3907566	4.5292087	4.755398
ASHG19A3A002073	7.1021643	7.6227856	7.4867215	7.5207014	7.6709657	8.263533	8.457559	8.121424	8.150137	8.095047
ASHG19A3A002074	9.416429	4.975467	5.0078063	4.297597	5.2938733	4.5092506	6.3749833	4.4435687	4.217726	5.169259
ASHG19A3A002075	4.506424	5.494128	5.0318356	5.059015	5.4079638	5.1343875	4.816643	5.0066547	4.775479	4.798161
ASHG19A3A002081	3.5419705	2.9313414	2.449391	2.8700209	2.801719	5.297874	4.724029	5.2818427	6.6000247	6.333651
ASHG19A3A002083	6.017624	6.2017956	5.723507	4.801014	5.6581936	4.903467	4.7604957	4.9798946	5.535802	4.913275
ASHG19A3A002084	5.46026	4.127411	5.0942483	7.1429987	4.0656853	6.3945074	5.8389544	6.1774464	6.561695	6.6120033
ASHG19A3A002085	5.332513	4.8391247	5.19984	4.5613813	4.3052983	8.018929	7.730247	8.243265	8.95693	8.698671
ASHG19A3A002088	4.5481167	4.645524	5.084603	5.1070814	6.001052	4.414243	4.1876874	4.5158153	4.2453723	5.0956697
ASHG19A3A002089	6.8974047	5.376982	5.3822865	4.4646373	2.4266074	5.190336	5.548379	5.1090136	4.530661	4.7264667
ASHG19A3A002090	5.250029	5.5851283	5.8756676	6.067939	5.0102262	6.506834	6.634884	6.6544433	6.472413	6.463557
ASHG19A3A002093	7.753172	8.828822	7.9625835	7.7491465	8.449949	8.000874	7.964181	7.9454365	8.046559	7.601953
ASHG19A3A002094	9.046327	8.810595	9.019793	9.270263	8.990652	8.674383	8.855352	8.614282	8.632664	8.7518015
ASHG19A3A002095	5.9081025	6.2779183	6.0633807	6.5971956	6.4687576	7.579688	7.68383	7.5494394	7.425458	7.583333
ASHG19A3A002096	5.884146	5.3688293	5.7365713	5.259489	5.644359	5.940011	5.2411156	5.529044	5.9530582	5.925521
ASHG19A3A002097	6.753633	7.0833273	6.570248	6.5194206	6.6489615	5.8432794	6.5445004	5.0811105	5.2519073	5.0323634
ASHG19A3A002098	6.823839	5.568428	5.098959	5.043164	5.946698	5.1943455	7.021433	5.032732	3.9270346	4.9151864
ASHG19A3A002099	7.710604	8.206271	7.783598	8.350613	7.7456784	9.980822	9.9446945	9.9218855	9.918872	9.886707
ASHG19A3A002102	5.149341	2.9313414	3.9849677	2.8984153	2.7949917	5.90826	5.9638653	5.5228457	6.0838327	5.9560733
ASHG19A3A002103	4.396508	2.9313414	4.3745627	3.842361	5.218915	4.550245	3.726631	4.4879165	4.6384187	4.9143224
ASHG19A3A002104	5.643469	6.3871355	5.4756713	5.688076	5.66416	4.4132867	4.84202	4.157075	4.992604	5.096384
ASHG19A3A002105	6.3351493	5.539663	5.813614	5.600597	5.4093337	5.5564604	5.686217	5.7330656	5.2826686	5.226116
ASHG19A3A002109	6.701107	6.7305393	7.0494924	6.8615294	6.816851	6.517316	6.5126233	6.711719	6.3862185	6.406798
ASHG19A3A002112	5.9472203	5.2551513	5.789989	5.505871	6.4830728	5.56866	7.743567	5.4981394	5.0177946	6.8431835
ASHG19A3A002114	5.31785	4.9095483	5.603473	5.500215	4.336968	5.073384	5.818687	5.205424	5.321199	5.1153355
ASHG19A3A002115	4.0531373	7.5597477	5.157605	5.9925494	4.6019287	5.14515	4.217553	4.766413	4.8276095	4.6861706
ASHG19A3A002117	8.718223	8.878736	8.525958	8.79369	9.230392	7.968375	8.404963	7.919746	7.563573	7.846684
ASHG19A3A002118	6.1045704	5.9142118	5.793899	5.9256554	6.2315173	5.918529	6.1898975	6.0309134	5.856205	6.0179014
ASHG19A3A002119	5.4917865	4.439539	4.8132854	5.1849146	5.436955	4.982976	5.1964645	5.07412	4.990162	5.3278637
ASHG19A3A002122	9.021218	9.056625	9.002455	9.257021	9.689318	9.428254	9.234617	9.465789	9.820181	9.925036
ASHG19A3A002126	5.498829	5.076805	4.7320523	5.3082542	5.2809567	4.356135	6.396885	4.1836114	3.7699091	4.80482
ASHG19A3A002128	6.5197196	6.632102	7.2375836	6.953971	7.0234904	7.4622507	7.202482	7.456645	7.1595225	7.1718926
ASHG19A3A002130	6.150439	6.3016906	6.1823378	6.1936584	6.4950376	6.025239	5.146971	5.885421	5.906194	5.456165
ASHG19A3A002131	5.689615	5.3164835	5.053594	5.323769	6.968726	5.5601473	6.4211116	4.7299657	5.5755367	5.9704885
ASHG19A3A002132	9.138048	7.727633	8.080348	7.6747656	8.045094	6.791525	7.473526	6.5994596	6.5234675	7.1475706
ASHG19A3A002133	4.8595843	5.241219	5.351693	5.3705344	5.2188005	5.8036017	5.969177	5.6498837	5.9653177	5.9149146
ASHG19A3A002135	6.084412	4.348333	5.385008	4.633374	4.706181	5.1327553	5.1271257	4.8891973	5.504587	5.6052203
ASHG19A3A002136	4.7078238	4.9683514	5.3746657	5.4032083	5.409613	5.0118847	4.762645	5.346179	4.739455	4.4661255
ASHG19A3A002137	6.534578	6.6445394	6.6120033	6.6487865	6.352947	6.43194	7.363145	6.594087	5.748831	6.4950376
ASHG19A3A002141	6.244829	6.4121666	6.248179	6.303066	7.889169	6.5220275	6.2572737	6.620734	6.405571	6.5935903
ASHG19A3A002143	6.930638	7.3300223	7.6743855	7.820601	7.8849454	8.9514675	9.022442	9.058504	8.956281	8.848732
ASHG19A3A002145	8.993927	8.925073	8.64221	8.245903	9.101128	8.177632	7.8484697	7.874265	7.9429398	8.525394
ASHG19A3A002147	4.606378	4.2575464	5.6431913	4.0200596	3.981491	5.5841446	5.3636107	6.378597	5.8060884	5.7047606
ASHG19A3A002148	6.2441254	6.976735	7.14084	6.639434	7.1965704	6.3969383	6.663377	6.3229856	7.1124325	6.316865
ASHG19A3A002149	5.6107407	6.1383495	6.3328247	6.0529633	6.060324	6.7634683	7.7038226	6.9238796	6.388462	6.580806
ASHG19A3A002152	6.21705	3.866364	4.315542	5.1834846	5.915444	4.862389	6.52694	4.452902	3.893641	4.875543
ASHG19A3A002153	5.450225	5.804733	5.529933	5.6165013	5.1598253	6.417771	5.990899	6.2333884	6.241005	6.9655495
ASHG19A3A002154	3.7600327	4.704914	4.296788	5.1843543	5.1524067	5.2724714	5.5646176	5.5553536	4.7961698	5.0629497
ASHG19A3A002155	4.9360127	5.04077	5.275634	4.7100964	3.911566	4.956986	5.5477843	4.740447	4.2586055	4.982785
ASHG19A3A002156	7.038428	7.472042	7.482797	7.998551	7.71964	7.770572	7.6615586	7.692825	7.95764	7.9784184
ASHG19A3A002157	5.543211	4.360812	5.588719	4.4101386	4.9541707	4.6281157	5.9358487	4.147744	5.052022	6.4825096
ASHG19A3A002160	6.5596995	7.3591022	7.1479363	7.491544	7.202482	8.193605	7.881905	8.067206	8.229852	8.263533
ASHG19A3A002161	4.965007	5.566926	4.997082	5.5148344	5.239655	5.1811466	5.651895	5.3965106	4.8084016	5.1440506
ASHG19A3A002162	7.15341	5.615889	5.514073	5.3200107	4.726066	7.571967	6.819717	7.5424376	7.9995384	8.072723
ASHG19A3A002163	6.010833	6.4351983	5.9864454	5.5699434	5.4815035	6.2776785	5.416346	6.1703835	5.9291315	5.4636803
ASHG19A3A002164	4.9390144	3.8618255	4.7792106	4.197576	4.707013	4.6370325	3.9955978	4.156993	5.015087	4.724229
ASHG19A3A002167	8.658906	8.522798	8.998579	8.823273	8.94634	8.000386	8.312691	8.204504	7.9821353	7.986111
ASHG19A3A002174	4.5459805	5.0633583	5.6590004	5.3889356	5.1543655	4.4291134	4.3971896	5.048827	5.1897206	4.8398542
ASHG19A3A002177	5.403358	5.8257456	5.717615	4.881221	5.888378	4.9953394	5.12952	5.092024	5.6014166	5.9535475
ASHG19A3A002179	9.9502125	10.254509	9.818948	9.818948	10.545322	9.426661	9.291013	9.369538	9.839362	9.611522
ASHG19A3A002180	4.852189	5.2752047	5.550168	5.5832553	4.867158	5.156915	4.142531	4.961756	4.5393524	4.111905
ASHG19A3A002182	4.4854026	4.2987304	4.717788	5.3237233	5.5527053	4.7702456	5.9896517	4.5332017	3.6731234	4.789807
ASHG19A3A002184	5.0530267	5.4497647	5.6393113	5.446239	4.6994524	5.748399	5.3640037	4.9512134	5.3677893	5.057778
ASHG19A3A002188	9.132519	9.433407	9.370682	9.651192	9.967596	8.530232	9.08183	8.755679	10.018465	9.821073
ASHG19A3A002189	4.7596493	2.9313414	5.582309	5.378119	6.0041046	5.931632	6.3844905	5.7608376	5.9697847	5.752962
ASHG19A3A002191	4.649303	4.0549307	5.02466	5.1572685	4.6907015	5.422818	4.803982	5.276475	5.5583787	5.4393535
ASHG19A3A002194	5.7106714	5.5320363	4.82584	5.959262	5.2623553	5.6760416	5.5777345	5.509444	5.7378473	6.029893
ASHG19A3A002195	4.379024	4.377622	4.8468266	5.0818515	4.97466	5.2064743	4.433281	5.2394185	4.904038	4.732729
ASHG19A3A002196	5.143947	2.9313414	4.6443915	4.7455826	5.2615147	5.124067	4.5889063	5.7232413	5.1387725	5.028533
ASHG19A3A002197	5.762456	6.1702356	5.079006	4.4321213	4.8069134	6.9430895	7.6945114	6.6168575	6.73496	7.04739
ASHG19A3A002199	6.1796894	7.048117	6.232437	6.5921383	6.856782	5.9286027	7.0215845	5.83394	5.529344	6.5198946
ASHG19A3A002201	5.118093	4.852003	5.1019487	5.596562	6.363717	4.871619	7.8845005	4.8506193	4.1175776	4.812244
ASHG19A3A002202	5.654781	5.7580276	5.9434	6.4422183	5.986924	5.571702	6.896838	5.7073975	5.812454	6.07592
ASHG19A3A002203	7.494014	7.7439733	8.013359	8.018618	7.852441	7.289015	7.8138633	7.725327	7.1640425	7.1180725
ASHG19A3A002204	9.2120905	9.710572	9.753021	10.093068	9.612223	9.141178	9.440289	9.234192	8.964391	8.887904
ASHG19A3A002208	5.1222553	5.5606713	5.3500032	6.199752	4.935178	5.6218023	6.452039	6.1367702	5.580076	5.6190996
ASHG19A3A002209	3.4682932	4.3915396	2.5731165	2.6844988	2.6290271	4.9548845	4.5312457	3.923891	5.748315	5.323221
ASHG19A3A002210	7.864285	8.348732	8.268047	7.28267	8.352736	8.551771	8.060389	8.199745	8.547084	8.552446
ASHG19A3A002212	7.1858654	6.819923	7.3605037	7.172019	7.3439918	7.306523	7.588229	7.4736743	7.0231953	7.5629916
ASHG19A3A002213	12.423428	12.79243	12.860336	13.043788	12.704098	12.522377	12.554725	12.657283	12.840712	12.81397
ASHG19A3A002218	9.872577	10.591136	10.27515	10.795929	10.453619	10.107942	9.979842	10.342996	10.2971115	10.331652
ASHG19A3A002220	5.508953	6.026306	5.4093337	5.8255043	5.2023168	9.20246	8.920722	8.914848	9.251033	9.400566
ASHG19A3A002221	5.6154795	5.18792	5.662617	5.795721	6.4643526	6.017624	6.5469356	5.8791757	5.6942353	5.784788
ASHG19A3A002223	8.417063	8.162416	8.470491	8.708033	8.271732	7.715907	8.133771	7.8053718	7.44724	7.6608453
ASHG19A3A002224	3.9117804	4.5694423	4.9972663	4.2063217	4.825772	5.107195	5.061946	5.4211254	5.0774994	3.6568437
ASHG19A3A002227	7.987269	7.037778	9.000361	7.418104	7.581092	8.306984	8.977678	8.0013275	8.277418	8.321329
ASHG19A3A002231	2.798917	5.4136376	3.5007493	3.4408793	2.8962476	5.1291933	4.818367	4.6884794	4.97466	5.314887
ASHG19A3A002232	5.7320857	4.346352	3.88912	4.646447	2.3786294	5.0880647	4.4125996	5.012858	4.6447515	5.1170983
ASHG19A3A002235	10.291335	9.974287	9.441287	9.278599	9.537207	6.0347366	7.211404	5.2150083	5.3784823	5.7454333
ASHG19A3A002236	4.846606	5.3978963	6.9703236	6.0739765	4.855059	5.1425686	3.977698	5.978556	5.0226293	5.253829
ASHG19A3A002237	3.2493215	5.075751	2.6048195	3.7914977	2.3909209	7.423832	6.471022	5.892828	6.6973777	6.7275457
ASHG19A3A002238	7.2061195	7.0943394	7.6323314	7.2862306	6.8665996	7.966402	8.09913	7.845914	7.8852677	8.057853
ASHG19A3A002239	6.9489903	7.215522	7.396033	7.351327	7.2860765	6.796916	6.763819	7.0234904	6.830222	6.536856
ASHG19A3A002240	6.334291	6.8217463	6.585161	6.577648	6.467705	6.5137267	6.40526	6.682516	6.370244	6.224361
ASHG19A3A002242	4.4780173	2.9313414	3.8332686	3.7491663	4.045771	5.035992	5.582309	5.2202873	5.8288383	5.5079427
ASHG19A3A002244	7.044259	6.9819837	7.506576	7.0365477	7.639968	6.8550196	7.7327437	7.0734115	6.8529325	7.294177
ASHG19A3A002245	9.162638	9.466412	9.999542	9.9402275	9.808023	10.269675	10.7924	10.355031	10.114831	10.124266
ASHG19A3A002249	8.755679	9.814464	9.151245	9.465789	9.545897	8.495935	8.160094	8.44215	8.489539	8.39206
ASHG19A3A002250	4.826882	5.9617476	6.1546392	6.397156	5.8346243	5.629466	4.9683514	5.933043	5.487832	5.2108345
ASHG19A3A002253	7.683073	7.970453	7.882707	8.361298	8.330167	7.11399	6.81203	7.1500163	7.048492	6.8475347
ASHG19A3A002254	6.3432956	6.008587	5.9218674	5.871151	6.1042776	7.5161943	7.065977	7.151413	7.652026	7.555338
ASHG19A3A002258	6.697103	6.8845625	6.341762	6.7204432	6.6303706	6.7272043	6.484675	6.6774106	7.075238	7.0229483
ASHG19A3A002263	7.647994	7.9204574	6.6619163	7.316224	7.5710044	8.495634	7.568326	8.286289	8.4701395	8.542866
ASHG19A3A002264	7.014551	7.278192	7.5999136	7.802786	7.1411004	7.4322815	7.63038	7.6329427	7.1415706	6.931614
ASHG19A3A002267	7.0692067	7.5971527	7.4538918	7.1602793	7.33992	7.6635227	7.697611	7.6676683	7.104724	7.5429645
ASHG19A3A002270	9.735969	9.568155	9.291987	9.8269415	8.305848	7.758857	7.9152513	6.4062557	5.8614044	7.1906195
ASHG19A3A002273	4.762584	5.0439167	4.8240542	5.6708627	4.913997	4.5056396	3.3124516	5.0944614	4.2261	3.801179
ASHG19A3A002274	7.038691	5.2238116	4.1962934	2.6418219	5.602623	4.461116	5.5798717	3.748082	3.4522684	4.748342
ASHG19A3A002276	6.6408963	6.4264903	6.7611456	6.637094	6.5683007	6.9894314	6.3673224	6.846833	7.124758	7.15341
ASHG19A3A002279	4.9158545	5.4181437	5.487077	5.488671	5.9444246	5.2923236	4.65439	4.9566665	4.6741357	5.3826838
ASHG19A3A002280	11.010266	11.391157	11.565526	11.785863	11.951415	10.900029	11.026021	10.984581	10.389789	11.015776
ASHG19A3A002281	7.4629927	7.663664	8.049345	8.065069	7.429657	7.96462	8.015378	8.198484	7.8709235	7.671725
ASHG19A3A002282	5.4552474	5.347459	4.827795	4.4830017	5.2617927	4.9566665	5.3443	4.614853	4.826882	4.8759074
ASHG19A3A002283	4.0895123	5.7557073	5.1371717	4.379855	4.8501368	4.699638	6.186329	4.216231	4.060963	4.747432
ASHG19A3A002284	5.0078063	3.9123628	5.0972457	5.3640647	4.2070737	4.4992676	7.1878915	4.6618295	4.5210433	5.3822217
ASHG19A3A002285	6.059	6.341651	6.236209	6.579928	5.893302	6.307336	6.673686	6.4579883	6.2475567	6.5902495
ASHG19A3A002286	4.868575	5.269003	5.15462	4.1984587	4.703133	9.469122	9.507341	9.168897	9.269368	9.34583
ASHG19A3A002287	6.7999806	7.3769035	7.421303	7.455592	7.20794	7.6250453	8.259777	7.7414546	7.0063562	7.4871945
ASHG19A3A002288	5.3568206	5.9537244	5.657456	5.353649	5.570882	4.9869604	5.6995163	5.4854007	5.34896	5.790853
ASHG19A3A002290	5.1572056	5.2709756	5.856095	5.745862	5.606331	4.8381515	5.055253	5.4053607	5.232693	5.8419666
ASHG19A3A002292	5.4231224	6.185438	5.6196637	5.2644577	5.6781645	4.300062	5.6023602	4.7838583	4.7928557	5.8954477
ASHG19A3A002294	4.6466985	4.5297956	4.7806892	5.0946965	4.9123588	5.2697563	6.0872817	5.215546	4.890118	4.6460147
ASHG19A3A002295	9.290066	9.444823	8.873967	8.551262	9.3081875	7.0904236	7.2806244	6.9928517	6.6341276	6.9552937
ASHG19A3A002296	13.551471	13.782668	13.9615345	13.906525	14.332096	14.919627	14.401431	14.725803	14.783964	14.945027
ASHG19A3A002297	6.75966	7.14817	7.602819	7.426188	7.14419	7.1548824	6.964427	7.1588774	7.183517	7.0796976
ASHG19A3A002298	5.093819	5.0683317	5.7393155	5.5060163	5.030794	7.853832	7.7465343	7.690622	7.879125	7.903852
ASHG19A3A002299	6.852397	6.3335094	6.105746	6.2143893	6.3068476	5.6460443	5.332617	6.1591673	5.527976	5.3818846
ASHG19A3A002301	8.1354	7.816706	7.7750316	7.762732	7.8347116	7.8721356	7.327534	8.255546	7.8470116	7.925557
ASHG19A3A002302	5.9569654	5.975502	5.706924	5.6839776	5.6839776	5.994993	6.182022	5.8778563	6.2177815	6.4318647
ASHG19A3A002304	6.75132	7.429977	7.0931144	7.2063227	7.2253094	7.715685	7.2447023	7.8071904	7.9318476	7.89444
ASHG19A3A002307	3.4252071	5.3102913	4.543943	5.2649994	4.7454634	4.671967	5.241778	4.774888	4.4607997	6.1456337
ASHG19A3A002308	5.4849014	6.623389	6.2939606	6.811656	6.139654	6.643518	6.848029	6.4322195	6.836916	6.8660684
ASHG19A3A002309	6.342973	6.274497	6.052257	7.0891104	7.008743	5.9862695	5.8695965	5.911123	5.5503554	6.0699778
ASHG19A3A002311	4.9867916	4.8975854	5.501912	5.137269	4.6969433	5.0298195	6.0743732	4.7167253	4.492295	4.851202
ASHG19A3A002313	5.7515545	5.6558704	5.8474183	5.8572807	5.719005	6.228602	5.2740307	5.8404865	5.8621364	5.900535
ASHG19A3A002314	3.8306997	5.222552	5.051732	5.234528	4.7408934	5.7375546	5.483481	5.3493614	5.7890472	5.769785
ASHG19A3A002315	10.447967	10.687084	11.823527	11.253752	11.075162	11.821462	12.298944	12.071955	11.429668	11.35956
ASHG19A3A002316	6.514571	7.050218	7.1475706	6.7081547	6.804625	7.179409	7.1120872	7.1134105	6.957789	6.9534006
ASHG19A3A002319	8.521844	8.659727	7.475418	8.589184	8.064602	8.368304	7.4985228	8.406073	8.102837	8.163436
ASHG19A3A002323	6.347441	6.451453	6.2182097	5.853103	6.701539	6.0064683	5.4274783	5.676549	5.6483865	5.3493614
ASHG19A3A002328	7.0234904	7.3002357	7.4058805	7.0545487	7.299047	7.3919206	7.370987	7.3794765	6.681639	7.524381
ASHG19A3A002333	17.303217	17.057602	17.057602	17.303217	16.877586	15.572857	15.3057785	15.736628	15.647097	15.6687
ASHG19A3A002335	8.9113245	9.005937	8.883645	8.401527	8.66033	8.222122	8.300718	8.054996	7.9537773	7.985961
ASHG19A3A002336	8.7518015	10.104275	9.209256	9.175337	8.709756	8.190452	8.271732	8.2631035	7.944631	7.7699776
ASHG19A3A002337	6.6095605	6.8433814	7.1111417	6.9533086	7.2507696	7.985365	7.219534	6.9909396	6.494135	7.0023003
ASHG19A3A002343	5.910284	6.0418077	5.6148963	5.518631	6.119384	5.7713943	6.799458	5.5962796	5.6585865	6.885412
ASHG19A3A002346	4.3214726	5.3629208	4.854704	2.9519818	4.033394	5.966132	6.7928085	5.9291315	7.5400734	7.548473
ASHG19A3A002347	7.482797	7.475665	7.587458	7.6753664	7.1706295	7.417088	7.9418707	7.587324	7.3271947	7.2626925
ASHG19A3A002351	4.202011	4.5263567	4.0448694	3.485774	3.8600593	4.6212554	5.5916824	4.8670826	5.2724714	6.181454
ASHG19A3A002353	5.516626	2.9313414	5.076727	4.774996	2.626888	4.9343557	4.4868507	4.4494295	4.701814	4.697584
ASHG19A3A002354	6.2605295	6.8519125	6.4357295	6.5439863	6.800395	5.021073	5.0754104	4.7399726	4.6239824	4.552201
ASHG19A3A002355	5.8097444	5.744466	6.493495	6.1369934	6.4528117	6.679881	7.164626	6.5659914	6.848029	7.1288333
ASHG19A3A002362	4.3874407	3.9244149	4.839983	3.982297	4.1654143	4.6811504	5.259489	4.2332926	5.2738996	4.5837574
ASHG19A3A002365	5.964915	6.425578	6.1564426	6.314672	6.2946377	7.419136	7.0430818	7.4131284	7.34491	7.291274
ASHG19A3A002366	6.876852	7.1927104	7.0777555	7.0964513	6.7211614	6.5905457	6.325692	6.6538906	6.406798	6.0606713
ASHG19A3A002367	9.231119	4.822556	5.2431984	6.7649994	4.4429936	4.0807405	6.3736215	3.8531568	5.2228384	5.5650997
ASHG19A3A002368	7.9625835	7.9183297	7.872702	7.9004173	7.958933	7.2256393	7.3423476	7.3558726	7.153572	6.823839
ASHG19A3A002370	6.969825	6.808137	6.524679	6.191223	6.8227367	6.857414	6.493163	6.4454145	6.9334197	6.9897537
ASHG19A3A002371	4.5898867	2.9313414	3.706122	3.9197865	4.2309246	6.4708514	6.2165704	6.045858	6.653103	6.6492424
ASHG19A3A002372	7.0463305	5.1951885	5.066762	5.077121	4.7653294	4.7465935	4.9590635	5.4022655	5.067591	5.4934397
ASHG19A3A002376	5.042451	4.662022	4.9643736	4.23475	5.104727	4.936579	4.6167846	4.0938444	5.9208407	5.3113217
ASHG19A3A002380	5.051837	4.927584	5.100234	5.3357077	5.4063973	4.499042	4.0956063	5.4374557	4.3594475	4.5460997
ASHG19A3A002382	7.2014074	6.999959	7.888412	7.257654	7.2999563	6.7268424	6.4774175	6.8569117	6.829942	6.5548377
ASHG19A3A002383	3.133025	2.9313414	4.877644	4.3411303	3.048708	5.1398907	3.5637903	5.238301	5.282503	4.826536
ASHG19A3A002386	7.0029235	7.3739934	7.287223	6.834166	7.217623	6.6462374	6.855819	7.2128406	6.726463	6.9663434
ASHG19A3A002387	5.302143	5.0574384	5.0073533	4.660244	5.3427343	4.953475	4.2267427	4.4830017	5.529044	4.84836
ASHG19A3A002388	5.0302663	2.9313414	3.9241164	4.661622	5.3949485	5.582644	6.5580235	5.2367024	5.5711026	5.4641023
ASHG19A3A002394	5.4687147	5.110114	4.989003	5.4289546	5.152014	4.8010902	5.746775	4.5578065	5.249309	4.742274
ASHG19A3A002398	6.1915064	6.003982	6.2798705	5.541306	5.8878384	5.505397	5.0896053	5.4787474	4.9809265	5.2644114
ASHG19A3A002399	6.266192	5.8896165	5.2120833	4.2460065	6.554284	4.5146284	6.7359	3.6371377	4.115437	4.0862737
ASHG19A3A002400	5.137678	5.059446	5.251345	5.4625635	5.0389566	4.5141706	7.3700185	3.5880346	2.6548514	5.8500686
ASHG19A3A002401	7.270527	7.323622	7.126305	6.636177	7.4747005	6.5751185	6.4377217	6.6796565	6.2978277	7.430767
ASHG19A3A002402	5.7644496	5.534088	5.800908	5.8107586	5.6337667	6.3218565	6.8285236	6.5793557	6.5409055	6.361498
ASHG19A3A002404	10.582922	10.338708	11.245126	10.496207	10.360776	11.064244	10.991362	11.061286	10.897278	10.884768
ASHG19A3A002406	5.5220118	7.163909	5.717426	6.0223413	5.6888924	5.727353	5.523992	5.6289086	5.9542007	6.0817995
ASHG19A3A002407	5.819821	6.401066	6.518807	6.849822	6.57196	5.739101	5.3544607	6.0306315	5.5644946	5.3584604
ASHG19A3A002408	9.193572	9.3566065	9.600569	8.255889	9.780839	8.607867	9.056208	8.137415	8.700166	8.866545
ASHG19A3A002410	7.2794175	6.377384	6.286236	6.2177815	7.06423	5.897235	8.083997	5.7653537	5.7454333	7.5826206
ASHG19A3A002411	5.20729	5.921053	6.5751185	5.9373703	5.6866016	6.1918364	6.1039333	6.310108	6.6753807	6.281587
ASHG19A3A002412	5.178097	5.0153904	5.737936	5.006101	5.7596073	4.970483	4.114905	5.7829857	5.5156717	5.107398
ASHG19A3A002413	6.5632753	6.200589	6.497757	6.9226837	6.2493134	7.0862055	7.105954	7.340168	7.5143027	7.321975
ASHG19A3A002415	6.521041	6.57866	6.1918364	6.2261972	6.803101	5.493918	4.944027	5.4344535	5.400193	5.094798
ASHG19A3A002416	4.8430324	4.8171873	4.7591524	5.4652796	4.4883876	4.5687723	4.865462	4.578523	4.8314433	3.8599386
ASHG19A3A002417	6.0546722	5.960152	6.382646	7.0597897	6.2689857	6.0553904	5.9395485	6.4954624	6.266312	6.2972574
ASHG19A3A002418	6.1389265	6.4828596	6.3235126	6.244829	6.2494802	6.2698407	6.468629	6.5183306	6.07804	5.519542
ASHG19A3A002419	6.056402	6.2164154	6.746425	6.6130733	6.6520815	6.596749	7.1706295	7.04178	6.685075	6.5509534
ASHG19A3A002420	7.6250453	4.005065	4.4184933	4.271043	4.8880754	5.0093756	6.5794415	4.659456	5.096693	5.5417705
ASHG19A3A002421	4.3623724	4.4255	3.939338	5.533435	5.3822217	6.5532393	6.264103	6.100221	6.7193203	6.6503386
ASHG19A3A002423	5.3348217	4.7036	5.3094954	5.5638003	4.8397703	5.6277137	6.316298	5.6788597	5.697467	5.6695833
ASHG19A3A002424	7.4387956	7.5113397	7.1309457	7.052889	7.7478857	8.255889	7.6188374	7.947856	7.9812346	7.91037
ASHG19A3A002425	6.2533565	6.070776	6.298383	6.294211	6.787505	5.9414697	7.6774716	6.0546722	6.0899515	7.2623353
ASHG19A3A002426	5.7676077	5.612762	6.0910716	5.9948854	5.0422993	5.8300095	7.166952	5.9697	5.888487	6.426137
ASHG19A3A002430	7.0713425	7.103392	7.381378	7.264433	7.2227225	7.3966675	7.3005347	7.522293	7.0871577	7.1710763
ASHG19A3A002431	10.422665	11.107231	11.285225	11.595432	11.010266	10.729418	10.882314	11.0905485	11.066543	10.882314
ASHG19A3A002432	5.718805	5.62543	5.7931457	5.211479	5.428267	6.2949605	5.81636	5.923716	6.1144843	6.0972805
ASHG19A3A002433	10.008355	10.73398	10.932151	11.050271	10.667405	10.577113	10.632142	10.567	10.942631	10.793815
ASHG19A3A002434	5.9865417	5.8322253	6.3138895	6.0978622	5.717168	5.8077426	5.1667705	5.6364703	5.661783	5.520465
ASHG19A3A002435	4.318631	5.4179106	5.0231385	5.440704	5.784643	4.821379	5.5267167	5.414466	4.013969	5.011756
ASHG19A3A002436	12.692099	12.582104	13.266898	13.720866	13.643514	11.531682	11.759402	13.954748	11.1938305	11.164352
ASHG19A3A002437	6.289602	6.002806	6.7547565	5.998005	6.1583915	6.3476577	7.012396	6.5258746	6.3753815	6.1242657
ASHG19A3A002438	7.357136	7.12178	6.95246	5.964161	7.449694	6.455123	5.1518097	6.0038743	6.7683034	6.258223
ASHG19A3A002439	5.6805787	6.3963847	6.226343	6.493416	9.989381	5.942696	5.4761767	5.8393955	5.702478	5.7414474
ASHG19A3A002440	6.27419	6.2472844	5.935748	5.7613153	6.332711	7.359747	7.389131	6.9119396	7.5570846	7.810804
ASHG19A3A002441	5.248954	5.2902985	5.8025804	5.894168	5.4368553	7.348665	7.242892	6.9317517	7.787207	7.6961455
ASHG19A3A002442	9.508612	8.953423	8.782246	8.807437	9.400566	9.176544	8.50566	8.974932	9.229584	9.029179
ASHG19A3A002443	6.11742	6.2377367	6.7965975	6.6499486	6.166632	6.3878264	6.5887394	6.288338	6.0219975	6.1018105
ASHG19A3A002448	4.6496744	5.3052945	6.0821323	5.375076	5.4089117	5.395326	5.1899137	5.315505	5.000919	5.1882553
ASHG19A3A002451	5.534088	6.1655173	5.7052794	5.627922	5.982342	8.272961	7.7459803	7.5237656	8.288523	8.110686
ASHG19A3A002452	6.0207562	5.1985054	4.069166	4.6145353	4.3422117	5.807953	4.584534	5.5266466	6.0810905	6.189352
ASHG19A3A002454	4.8187823	4.593365	4.4385858	4.196363	4.2208753	6.074537	6.023385	6.0029197	6.3409233	6.314672
ASHG19A3A002455	6.488657	6.6257625	7.2139645	6.9421034	7.1631937	7.0456357	6.8823824	7.1303115	6.9967313	7.0348477
ASHG19A3A002457	7.9128194	5.3136005	4.8827276	4.25393	5.234011	4.145435	6.9087305	5.753902	3.4100118	5.7592626
ASHG19A3A002458	12.510789	12.675731	12.526759	12.671351	12.45638	7.5700502	8.188497	7.3620734	7.3084874	7.652026
ASHG19A3A002459	7.6442466	5.946698	6.2087364	5.7715797	6.133288	6.450254	7.308268	6.818476	5.912813	6.9684258
ASHG19A3A002460	7.188595	6.853896	6.610821	6.5496545	6.426303	6.155702	6.658697	6.275041	5.8225904	6.1708465
ASHG19A3A002461	5.2679253	5.3340254	5.3592005	5.4142485	4.6975384	5.257527	5.5165043	5.720402	4.9788065	5.3803463
ASHG19A3A002463	11.785863	12.163247	12.124422	11.90094	12.076127	9.872577	10.059153	9.706594	9.64129	9.624397
ASHG19A3A002464	6.5258746	6.9206605	6.4816165	6.4297323	6.648887	6.780564	6.4618883	6.6274667	6.995826	7.01631
ASHG19A3A002465	12.576313	12.713286	12.810716	12.873157	12.789294	10.5250025	10.658999	10.4519415	10.106955	10.109295
ASHG19A3A002473	5.966132	6.1065965	6.119563	6.4439135	6.9544516	6.0520406	6.9952474	6.331179	6.0353155	6.4912753
ASHG19A3A002475	5.6525807	5.9125857	5.885168	6.3470387	5.969342	6.0300055	6.156988	6.641722	5.9609995	6.1306915
ASHG19A3A002478	6.899319	5.1733546	5.1502624	4.5441647	4.174573	5.6379538	3.781615	5.1021423	5.393241	5.0394073
ASHG19A3A002479	6.8773155	6.9964986	7.022185	7.0820265	7.4001656	7.5557237	7.2086234	7.497402	7.5519314	7.2954326
ASHG19A3A002480	8.188906	8.958172	8.012701	8.15452	8.363662	8.45675	8.592593	8.563924	8.463784	8.301243
ASHG19A3A002481	10.177569	9.686316	9.9118595	9.772944	9.263703	10.609413	10.664718	10.702899	10.593969	10.44632
ASHG19A3A002485	4.698449	5.1199417	5.48374	5.5332966	4.9653015	6.725119	6.473377	6.600969	7.161473	6.3020906
ASHG19A3A002488	5.2977896	5.8554783	5.5811706	5.9518332	5.992359	5.404251	6.0549674	4.927138	4.4500813	5.375834
ASHG19A3A002491	7.9638467	8.190452	8.282988	8.23967	8.077556	7.4329853	7.6091127	7.642777	7.459758	7.145342
ASHG19A3A002495	6.3292866	6.6760144	6.473835	6.556153	6.903092	6.3527513	6.898724	6.7509017	6.2496004	6.000117
ASHG19A3A002496	14.475693	5.599445	5.8862534	6.0625563	6.3431807	6.4143286	8.521222	6.1553683	7.4985228	7.6162157
ASHG19A3A002500	6.0877357	8.034995	4.5822954	4.4595428	4.268479	6.855677	5.883461	6.3923845	6.8276663	6.7933707
ASHG19A3A002507	4.3533974	5.1981287	6.004808	6.0992312	5.816139	6.2095947	7.1044655	6.253766	6.4411	6.618503
ASHG19A3A002509	7.209283	7.7636046	7.931523	7.81728	7.6968284	7.191122	7.692257	7.354917	7.190426	7.3278527
ASHG19A3A002510	9.971235	10.329665	10.611491	11.102223	10.289022	10.536047	10.488492	10.691572	10.772761	10.626363
ASHG19A3A002511	6.3591027	6.378597	6.301778	6.623389	6.532619	6.4366684	6.1020017	6.1151433	6.2494802	5.781261
ASHG19A3A002514	6.5009217	4.773449	4.7400327	2.431473	5.044453	4.850741	7.4349174	4.0018687	4.6460147	5.1947565
ASHG19A3A002515	6.5198946	6.716256	6.128314	5.734763	5.91848	6.1110454	5.062572	5.7931457	6.0901093	6.106929
ASHG19A3A002518	7.0964513	6.8390455	6.95763	6.8127623	7.008018	6.6646	5.9416585	6.222195	6.0521393	5.82843
ASHG19A3A002519	5.5799823	6.1961365	5.162569	4.342017	5.8381915	4.6649075	4.406183	4.050027	5.0586987	5.083212
ASHG19A3A002520	10.134193	9.942462	10.43286	9.501198	10.025482	9.18545	9.43725	9.305441	9.358234	9.2374525
ASHG19A3A002521	10.026317	9.961081	10.34551	10.131439	10.046315	9.218689	9.304756	9.183184	9.311427	9.316778
ASHG19A3A002522	8.219431	8.160528	8.363147	8.303493	8.462286	7.7205534	7.7580757	7.9942923	7.8314514	7.6647696
ASHG19A3A002528	6.1329823	5.603473	5.8060884	6.440156	6.1139913	5.97005	8.089281	5.490443	4.7683764	4.64161
ASHG19A3A002529	5.6541824	5.8301005	5.8817596	6.4790044	5.7439327	5.752733	5.5020785	5.8027487	5.717033	5.449836
ASHG19A3A002530	11.482735	11.813419	11.796745	11.671199	12.687399	14.235615	13.632668	13.843546	12.240388	13.99002
ASHG19A3A002531	5.9604955	6.1117406	5.991886	6.455953	5.6940627	6.937303	6.239511	6.7428493	7.016743	7.0904236
ASHG19A3A002532	10.472002	10.527997	10.740607	11.215457	10.565977	10.051525	10.223044	10.167792	10.4814625	10.303306
ASHG19A3A002533	10.64695	11.131721	10.368072	9.905405	11.07412	10.081594	10.131439	9.438302	9.3566065	9.72543
ASHG19A3A002534	7.1982684	7.5207014	7.725844	7.1619797	7.401833	6.8202453	6.9850416	7.0078564	6.6330676	6.5231237
ASHG19A3A002537	6.5338163	6.7324924	6.596858	5.9132004	6.6879683	5.3268785	6.801098	5.0018597	4.7597632	5.545305
ASHG19A3A002539	5.010629	5.6433086	5.6761265	5.648942	4.65536	5.0086966	3.6993484	5.7196074	4.743184	5.450934
ASHG19A3A002541	6.2954297	6.0995283	5.405182	5.5136533	5.410277	5.4188743	5.2585554	4.633787	4.361288	5.8138657
ASHG19A3A002542	5.0215425	6.095069	5.5504785	5.617331	5.734271	4.941308	6.669299	4.503879	3.8569212	4.9892693
ASHG19A3A002543	6.5296726	5.7606072	5.602498	4.1488476	5.499708	3.3745127	4.1306443	3.1678274	4.2160125	4.8537836
ASHG19A3A002550	6.7318387	6.0875025	5.3323197	5.1127186	8.331051	4.5448112	6.6507382	5.138686	5.327785	6.004731
ASHG19A3A002553	6.1258755	6.611834	6.6600356	6.8875737	6.7655416	5.741724	5.86325	6.0189977	6.164543	6.5378
ASHG19A3A002555	5.170403	5.4617596	5.7556424	5.0115376	5.403358	5.584876	4.448176	5.364235	5.6020093	5.381416
ASHG19A3A002556	5.2790256	5.6619654	6.0731697	5.2930927	5.846224	5.7166457	5.563682	5.726161	6.5062165	5.717615
ASHG19A3A002559	9.477219	6.889968	5.483481	8.168128	8.34218	5.6411753	5.880389	5.2063775	4.8970013	5.9865417
ASHG19A3A002566	5.8175397	6.3728356	6.142007	6.5139217	6.2468014	6.858949	7.0437193	6.7724504	6.8392763	6.855907
ASHG19A3A002567	4.9950743	5.1352806	5.128455	5.344758	4.8585362	5.388686	5.7400417	5.868645	5.978704	6.0097027
ASHG19A3A002571	9.329652	8.39206	7.895717	7.5724277	9.720544	7.0498357	6.819923	7.1973495	7.1557484	7.2455163
ASHG19A3A002575	4.8594713	4.674807	5.337147	4.2051344	5.79663	4.976114	5.1570187	5.493918	5.5724115	5.2486105
ASHG19A3A002576	8.530232	8.935326	8.609672	9.092474	11.498018	7.9824457	8.178093	8.400255	7.774567	7.8581405
ASHG19A3A002577	4.3286757	5.053487	5.041067	4.1373863	5.2431087	5.7036	4.7764153	5.143351	5.7907457	5.4223638
ASHG19A3A002578	5.4468846	5.676937	5.3329864	5.5562534	5.7405524	7.7005253	7.4622507	7.4543505	7.6283045	7.6518
ASHG19A3A002583	10.994356	6.5399046	9.145529	6.366106	8.379406	8.878036	9.114813	9.311427	8.988992	8.931753
ASHG19A3A002584	6.838002	5.7373266	7.436446	6.299695	6.0462613	5.9248023	6.331566	6.753006	6.1564426	6.725547
ASHG19A3A002585	9.213701	9.623776	9.032376	8.331051	10.017597	8.72323	9.035341	8.567477	8.374813	8.573
ASHG19A3A002586	4.4895887	5.6621656	5.337978	5.316689	5.414067	6.0207562	5.546954	5.552959	6.365643	6.0276146
ASHG19A3A002587	6.1246233	7.0498357	6.7640877	6.4494023	6.7478275	7.3536687	7.206458	6.9101696	7.697317	7.6211376
ASHG19A3A002588	3.3926888	2.9313414	2.5573823	3.805457	2.5515227	5.1502624	4.134662	4.2232237	4.872121	5.7083635
ASHG19A3A002589	9.325615	6.940728	6.9181094	7.960778	7.908869	5.031369	7.7716446	4.17979	5.2566	6.335335
ASHG19A3A002590	10.67089	11.227702	10.781686	10.534762	11.355899	10.489594	10.506424	10.252656	10.863843	10.655241
ASHG19A3A002591	7.153222	7.2464876	7.1743255	7.248463	6.799654	7.925776	8.118597	7.590592	7.820046	8.062823
ASHG19A3A002592	6.564583	6.8327017	6.4495935	6.703459	6.2445064	6.299695	6.2461457	5.9942536	5.8570943	6.080929
ASHG19A3A002594	4.9683514	5.8156724	4.892459	5.1800203	4.522155	4.5647297	3.0637991	4.2678547	4.3669653	5.142244
ASHG19A3A002596	5.890974	5.009805	5.448586	4.9433813	6.8845625	5.1685576	7.9755874	4.316321	3.5661	6.8123283
ASHG19A3A002599	10.103174	10.285777	10.050405	11.241128	9.9402275	10.313614	10.445337	11.072388	10.234406	10.1306305
ASHG19A3A002600	5.417299	5.2368355	4.5895905	3.3019295	4.4904213	5.3445735	4.723087	4.349835	4.892006	5.5841446
ASHG19A3A002603	7.621518	6.5178547	6.9858184	6.601482	7.6186213	6.3958645	8.301882	5.732635	5.629466	7.6633325
ASHG19A3A002605	5.6479626	6.1194763	5.705638	5.3686466	5.9782267	5.392151	5.8552475	5.279169	5.8775578	5.832659
ASHG19A3A002609	6.515625	6.668223	6.193142	6.593747	6.2034607	6.765142	6.620377	6.615015	6.819446	6.801509
ASHG19A3A002610	5.26716	4.937119	5.602283	4.8890147	5.74771	5.5138793	5.777478	5.741724	5.2275863	5.107991
ASHG19A3A002616	6.026306	6.1389265	5.8297496	5.563682	5.3214097	6.2572737	6.423843	5.552411	6.192871	6.1534376
ASHG19A3A002617	5.4431186	5.7038107	5.2002153	5.1264753	5.792623	6.5117364	6.003565	6.2192893	6.621947	6.390449
ASHG19A3A002619	6.9215074	7.1504006	7.2160516	6.96675	7.36445	7.266691	7.812149	6.6163387	6.8756566	6.9213896
ASHG19A3A002620	7.33992	8.086923	8.356851	8.277714	7.8942256	7.468345	7.7233934	7.8069935	7.472042	7.561918
ASHG19A3A002623	5.3734245	4.5168023	5.2927136	5.227231	4.941308	5.701469	6.307496	5.471382	5.5821595	6.4654083
ASHG19A3A002625	9.589206	9.831003	9.603637	9.943854	9.632274	9.49031	9.531304	9.592037	9.419453	9.394924
ASHG19A3A002626	4.7172585	5.203963	4.957923	4.807188	5.3254695	5.6445384	3.838333	5.3641458	5.1385884	5.1491003
ASHG19A3A002630	4.986259	5.641057	5.1456156	4.9811764	5.295299	4.3568573	4.3729715	4.05624	5.4393535	5.3039465
ASHG19A3A002633	6.8660684	6.835405	7.321451	7.5149612	6.8775864	7.3442264	7.414475	7.6139503	7.474025	7.42007
ASHG19A3A002634	5.430426	5.9228783	4.8978	5.415537	5.443024	3.85469	4.529585	4.6912227	3.2017968	4.328807
ASHG19A3A002635	4.6940336	4.6391745	4.463763	4.3378143	4.287481	4.702361	4.0808635	6.030798	5.2284975	5.0946965
ASHG19A3A002638	5.739604	5.72779	5.5430555	4.762924	4.7163677	6.4825096	5.029224	8.079233	6.954658	6.8775864
ASHG19A3A002639	4.0336933	5.091551	4.1168275	5.3040442	4.235295	6.3948207	6.110719	5.8682957	6.404455	6.3870163
ASHG19A3A002641	7.3175063	7.7990003	7.589328	7.1878915	7.7636046	6.547817	6.8025227	6.677107	6.487917	6.7353153
ASHG19A3A002642	2.969005	2.9313414	3.7058172	2.5457008	4.654253	5.4109697	5.3683233	6.2051115	6.1308575	6.3607273
ASHG19A3A002645	9.744375	10.562868	10.075712	10.641651	10.3978	9.575622	9.980822	10.003442	10.040824	9.930908
ASHG19A3A002647	11.560242	11.624713	11.641152	11.285225	11.899424	12.219064	12.252197	12.069475	11.876717	11.794554
ASHG19A3A002648	5.8049264	6.16891	5.858184	5.8184347	5.500336	5.472482	5.1705494	5.4650598	5.540889	5.162775
ASHG19A3A002649	8.012701	8.571364	8.650788	8.40239	8.301882	7.6694026	7.7968116	7.8799286	7.6329427	7.835371
ASHG19A3A002650	4.583327	5.430209	5.7516346	5.96313	5.588414	5.7371397	4.8515053	6.003179	5.6161804	5.303823
ASHG19A3A002652	4.0654817	4.617648	4.0459976	4.8537836	4.6189785	4.967069	4.9991627	4.7871075	5.1011024	5.4212923
ASHG19A3A002654	4.818367	4.58584	5.854601	4.9389033	6.766556	6.3991084	5.781065	6.2050114	6.5769124	6.276575
ASHG19A3A002655	5.259946	5.370096	6.2599173	5.1291933	6.0437646	4.522278	4.0700064	5.191529	4.867307	5.6006837
ASHG19A3A002658	7.7828555	8.128873	7.9964824	7.832931	7.7987304	7.791697	7.740309	7.714099	8.025467	7.9800706
ASHG19A3A002661	10.602681	10.400704	11.252371	9.821073	10.434654	9.961608	10.068815	9.961608	9.464023	10.022014
ASHG19A3A002662	9.954147	9.764529	10.331652	8.497975	9.889873	9.722092	9.969279	9.778987	9.21453	10.122906
ASHG19A3A002663	7.689596	6.639096	6.9968686	6.926549	6.8782296	6.6562653	6.739325	6.7758193	6.4632816	6.5551634
ASHG19A3A002664	6.2733574	6.0377674	6.405432	6.4480224	6.3692956	5.9935184	7.15696	5.870058	5.949469	6.75422
ASHG19A3A002665	6.5486674	6.3381534	6.343555	6.094683	6.691169	5.8664093	6.0972805	5.6897345	5.667297	6.886367
ASHG19A3A002666	5.769545	5.549136	5.8061724	5.520353	5.051837	5.7941027	6.2131524	5.8290915	5.614566	5.3568206
ASHG19A3A002668	7.213683	7.9585886	7.486235	7.731332	7.4997387	8.626979	8.640523	8.649541	8.479679	8.449661
ASHG19A3A002671	5.798703	6.2049127	6.313262	6.3218565	6.2111764	5.2818427	4.580521	5.7288933	5.2544665	5.067892
ASHG19A3A002672	7.5940547	7.6774716	7.5805826	7.9113827	7.529576	7.685594	8.0108595	7.684674	7.852846	7.8139963
ASHG19A3A002673	7.5308027	8.043611	7.591399	7.7746964	8.169435	7.572861	7.7790794	7.678298	7.101166	7.484627
ASHG19A3A002675	7.1411004	7.161473	7.309604	7.069949	8.354599	7.0135765	6.829829	6.9300156	6.7742453	6.8291826
ASHG19A3A002677	6.0466523	5.996509	6.403979	5.220589	6.5364294	5.8121133	5.4229436	5.985464	5.430329	5.954628
ASHG19A3A002678	6.038543	6.2680683	6.234092	6.2095947	5.7731214	6.4508867	6.00831	6.6735306	6.509629	6.6071677
ASHG19A3A002684	6.8240395	6.2642736	6.357712	6.749701	6.822547	6.4266467	6.180262	6.065041	6.5338163	6.2855783
ASHG19A3A002685	11.215457	11.568503	11.371198	11.883136	12.12005	11.147034	11.380242	11.368305	11.498018	11.403218
ASHG19A3A002690	6.5422792	5.113924	5.1236897	5.0031056	5.8242874	4.860412	5.6462407	6.3466554	4.545854	5.555116
ASHG19A3A002691	5.9256554	6.603412	6.427677	6.898042	6.284935	6.440643	7.124758	6.625918	5.9030504	6.169664
ASHG19A3A002695	6.1882806	7.1875014	8.094155	7.099228	6.724793	6.119811	6.9942245	6.3848267	6.0789027	5.6794853
ASHG19A3A002697	5.413425	6.35985	5.4811096	5.9063144	6.70144	7.054778	6.8275294	7.1130137	7.148874	7.3180885
ASHG19A3A002698	5.647095	6.0167055	6.0875025	6.1779437	5.8652287	6.899187	7.132101	7.190212	7.0981765	7.1092615
ASHG19A3A002699	5.806777	6.3019905	6.464756	5.573124	6.1858296	7.0258794	7.1854844	7.242592	7.331933	7.4028535
ASHG19A3A002701	5.5000644	6.049247	6.048175	6.1146455	5.648942	7.0136776	7.0452466	7.2242785	7.2860765	7.145692
ASHG19A3A002702	6.7758193	6.972467	7.3841205	8.991844	7.417617	8.274071	8.137078	7.8083467	7.550083	8.145183
ASHG19A3A002704	5.3604217	4.97276	5.3127403	4.708601	5.92349	5.1970654	5.559508	4.8314433	4.6147575	5.2673473
ASHG19A3A002706	6.3794937	4.4821725	5.2869644	5.171062	5.3099375	5.6717916	5.1926637	5.8934426	4.957923	5.986764
ASHG19A3A002707	5.1930456	2.9313414	4.6131797	4.5192003	5.1458683	5.109638	5.2790256	4.822556	5.249938	5.780809
ASHG19A3A002708	6.6183205	2.9313414	3.0935886	4.5703073	4.215772	4.809475	5.4400654	5.1599045	4.93454	4.868045
ASHG19A3A002710	4.8458705	5.7052155	5.0812106	5.645666	5.9149146	5.291646	5.733308	5.8725314	5.8290915	5.702865
ASHG19A3A002712	6.807182	5.712243	5.7615457	4.9575934	4.958099	4.978531	3.8389304	5.0429063	4.8748603	4.6386986
ASHG19A3A002715	6.9727716	7.107779	7.1899037	7.2741084	7.0566583	7.009968	6.9968686	7.0128493	6.6891766	6.9414606
ASHG19A3A002716	6.995075	7.073856	7.478671	7.375606	7.2628746	7.0029235	7.264578	7.072844	6.9938574	7.1099057
ASHG19A3A002722	10.083392	5.820505	3.8674192	3.4638195	4.093262	5.087077	5.957341	4.3932447	4.279036	5.3311
ASHG19A3A002728	8.010276	8.00578	7.9458847	8.2091255	7.808074	8.633994	8.527539	8.680424	8.55583	8.544613
ASHG19A3A002730	8.00908	8.1354	8.224034	8.015717	7.7875814	8.201621	8.073385	8.060839	7.817794	7.9011226
ASHG19A3A002731	5.317172	6.142735	5.353389	6.218284	5.8750405	6.594167	5.698363	6.247018	7.171425	6.831407
ASHG19A3A002732	7.2677774	7.222178	6.7261415	6.627092	7.537801	5.3686466	7.8249946	5.626658	5.7922993	6.682006
ASHG19A3A002734	4.589697	5.7916317	5.871049	5.858416	5.10258	6.039099	5.917995	6.3008966	6.1610584	6.2201514
ASHG19A3A002735	5.3378334	6.023663	5.715886	5.467791	5.665377	4.8298397	3.595195	5.545305	4.9520674	4.199793
ASHG19A3A002736	6.9905825	6.9085507	6.804042	7.1479363	6.8994894	6.5404015	6.1073737	6.3026104	6.8103256	6.8901963
ASHG19A3A002739	5.3491583	5.5957685	6.1934824	5.20811	5.299094	6.8553395	7.1858654	6.3476577	6.2607327	6.793549
ASHG19A3A002740	5.69997	4.6720214	4.2760677	5.479725	4.36068	5.4661	6.0452924	5.2519073	4.1512475	5.9052987
ASHG19A3A002742	9.792007	9.599308	9.457337	9.442048	9.488938	7.0482965	7.063788	7.1258025	7.0652575	6.999597
ASHG19A3A002743	6.826772	6.786888	7.097108	6.8803253	6.498593	7.5766706	7.0963283	7.567946	8.007242	7.8482122
ASHG19A3A002745	4.483933	2.9313414	5.02332	4.8329144	6.1535673	4.8207593	5.8191676	4.7836986	3.311718	3.7673504
ASHG19A3A002746	5.637221	6.084278	6.2172685	7.419265	6.3802648	6.552107	7.104724	6.627816	6.612284	6.562331
ASHG19A3A002747	6.5255356	6.7164574	6.6290894	6.374604	7.3009853	6.6022224	6.8901706	6.6041193	6.7957006	7.1485295
ASHG19A3A002751	6.958097	7.462473	7.889321	7.3128324	7.6274943	6.607518	6.6471496	6.9700804	6.637678	6.675251
ASHG19A3A002753	6.232112	6.5229726	6.546696	5.9235873	6.220754	5.947934	5.39622	6.406609	6.049834	5.3650045
ASHG19A3A002754	5.8664923	6.0606713	4.888772	4.829915	5.6064596	5.1234407	5.090798	5.3901176	5.560837	5.6576667
ASHG19A3A002755	5.018703	5.515463	5.8533897	6.2891617	5.8096595	6.807577	6.9678407	7.1019425	7.5750847	7.5589356
ASHG19A3A002756	7.2224154	7.0625644	7.1763744	6.811347	6.7547565	7.7723436	7.9890904	7.5936027	7.8453426	7.699728
ASHG19A3A002757	11.072388	11.947502	11.933896	10.820979	12.477702	11.683886	11.682663	11.7294855	12.324459	12.059883
ASHG19A3A002758	5.9580913	6.0469456	6.419561	6.6538906	6.293599	6.9009438	6.5728016	7.133809	6.4443517	6.940153
ASHG19A3A002759	4.912248	3.857522	2.6126463	2.929766	2.982097	5.365355	2.9367273	5.3009257	6.3235126	5.8325396
ASHG19A3A002760	3.435614	2.9313414	3.7601864	3.8201098	4.1140485	5.1950803	4.0703235	5.112178	5.3640647	4.5393524
ASHG19A3A002761	6.2859707	6.5206375	6.8517675	6.92193	6.782773	6.3667054	6.3527513	6.452293	6.127267	6.0967393
ASHG19A3A002762	9.134886	9.422103	9.640518	9.770437	9.836773	9.704773	9.661484	10.05688	10.333819	10.310728
ASHG19A3A002763	4.785857	4.9568763	5.880389	5.8610225	6.2627516	5.540889	5.9963694	6.3123407	5.5354743	5.514301
ASHG19A3A002764	5.7430916	6.5163507	6.017236	6.4530363	5.989727	6.2365303	5.8953886	6.2468014	5.804733	5.6971226
ASHG19A3A002766	7.017376	7.291274	7.474313	7.5219245	7.817794	7.5347843	7.539203	7.6433334	7.4204483	7.62025
ASHG19A3A002774	4.9743094	5.3348217	5.6280007	5.0200505	5.4745283	4.6732616	6.398972	4.5649805	4.9708443	5.0962615
ASHG19A3A002775	5.641573	5.694868	5.927586	5.388686	5.8830776	6.1255856	5.406646	5.851628	6.2642736	5.546954
ASHG19A3A002778	4.6074324	4.8329144	5.227049	5.739703	4.185767	5.0934687	4.515576	5.5903196	4.7756543	4.9026794
ASHG19A3A002779	5.322015	5.3093896	5.3169413	4.6638513	5.726265	4.906727	5.3840175	5.247069	5.0848866	5.3592997
ASHG19A3A002780	4.383694	4.7403355	5.1922894	4.58819	4.4001765	5.6630006	5.489057	5.8486304	5.3378334	6.501561
ASHG19A3A002786	7.058247	7.968375	7.810121	7.785988	7.379057	6.827032	7.356042	7.194731	6.8154993	6.9301586
ASHG19A3A002789	5.02116	5.5419827	6.213481	5.6413975	5.8230276	5.734095	6.17535	5.71985	5.9324946	5.5558476
ASHG19A3A002793	4.786973	5.298499	5.534584	4.845189	4.650582	6.232372	6.3199806	6.137463	6.2686605	6.2540703
ASHG19A3A002794	5.225665	4.327291	5.401216	4.358285	4.227741	4.3577175	6.3425193	4.269224	4.7028785	5.826339
ASHG19A3A002795	6.2726502	6.9071493	6.767263	7.107233	6.200958	7.054057	6.4558587	7.0808754	7.1177726	7.1125402
ASHG19A3A002796	5.228047	5.246322	3.83308	2.8373783	6.59697	4.6489735	5.5157633	4.3038397	3.614422	5.4902954
ASHG19A3A002799	5.881511	5.1550784	5.565405	5.109638	6.1559644	5.607444	5.9252954	5.2152824	5.4575515	5.830895
ASHG19A3A002800	7.9454365	8.592593	8.715812	8.380149	8.388836	8.374813	8.735732	8.585755	7.9221907	8.043389
ASHG19A3A002803	5.0165424	5.854849	5.973463	5.756424	6.1151433	6.379391	6.1236367	6.0992312	6.3085265	6.1085167
ASHG19A3A002813	5.664351	4.951007	6.2587185	5.584993	6.063657	6.0837173	5.985882	6.1294055	6.072092	5.5239115
ASHG19A3A002814	7.44724	6.6646	6.4264903	6.2604027	6.8447742	5.986643	6.478884	5.992729	6.0472083	6.7362704
ASHG19A3A002815	10.352172	4.5935335	5.2301307	5.2954197	5.613773	4.4902234	6.767263	4.6263905	4.0020967	5.2437587
ASHG19A3A002816	2.829771	5.0054793	5.029291	3.8204134	3.9894931	6.169791	6.289602	5.6846566	6.3941483	6.6139297
ASHG19A3A002818	6.6836834	6.9173226	6.4965897	6.778855	7.2149506	6.399938	5.7110634	6.5338163	6.176929	5.972541
ASHG19A3A002822	5.4721656	5.9402065	5.7403955	5.3462906	5.0232315	5.4949045	7.4543505	4.4019985	4.596802	5.23038
ASHG19A3A002823	9.279181	8.827157	9.161409	8.768525	9.072172	9.024693	8.871087	8.593314	8.867916	8.87913
ASHG19A3A002824	5.1695023	5.2358623	5.3570194	4.7589417	5.3926444	5.418965	5.079006	5.49461	5.6298103	5.618664
ASHG19A3A002826	6.415981	7.25201	6.3075757	6.2841163	6.8837924	4.946291	5.557088	5.174821	5.208535	5.10258
ASHG19A3A002830	4.336381	5.1524067	5.7443	5.8375416	4.871078	5.5693893	5.2383857	5.820655	5.0109396	5.192499
ASHG19A3A002831	7.441896	7.42007	10.689286	7.407733	7.7181664	7.601077	10.296163	7.482797	7.7251396	7.730247
ASHG19A3A002832	6.8195405	6.6056404	6.5300837	7.024692	6.8522215	7.931523	7.9086294	7.881905	8.016398	8.012062
ASHG19A3A002834	7.889169	8.044822	8.729569	8.441355	8.121424	7.9244204	8.246989	7.992361	7.767349	7.5028167
ASHG19A3A002836	5.810488	6.1255856	6.7657557	5.9820094	6.4948483	6.392752	6.700391	6.604476	6.1108437	5.81347
ASHG19A3A002837	7.6283045	7.5261846	7.9221907	7.6499557	7.796092	7.390988	7.4202685	7.387016	7.2817907	7.1729536
ASHG19A3A002838	9.601703	10.357636	10.197175	10.704195	10.312709	9.872047	10.20037	10.1276655	9.553871	9.79604
ASHG19A3A002840	9.9446945	10.37557	9.650066	9.900024	9.855528	5.012501	6.59486	4.9954414	4.5375776	4.782549
ASHG19A3A002841	4.6502647	5.4334736	5.435376	5.0825057	4.58131	5.7114697	5.6558704	5.4895816	5.6146574	5.5060163
ASHG19A3A002843	8.156468	8.083494	8.034767	8.1112175	8.138277	8.845464	8.774105	8.591532	8.6626835	8.637074
ASHG19A3A002845	10.223044	10.424809	10.122906	10.844188	10.225473	9.547107	9.818948	9.658308	9.500006	9.450268
ASHG19A3A002847	5.9141235	5.682217	5.655556	5.874409	5.911484	5.7653537	5.2832403	5.9335113	5.5564604	5.161274
ASHG19A3A002850	4.664461	5.0562577	5.185589	5.10152	4.8773174	5.392496	5.2306304	5.608365	5.6899395	5.5403476
ASHG19A3A002851	5.1655917	4.892006	5.31098	5.609909	4.764207	4.7055387	5.360029	4.7689285	4.17706	4.6470304
ASHG19A3A002853	7.257079	6.8059187	6.601316	6.6854444	7.3469567	6.107151	6.948203	6.250272	5.875322	6.6130733
ASHG19A3A002854	6.4335985	6.29907	6.595972	5.9634123	6.2872086	6.42982	6.053365	6.353018	6.009298	6.042831
ASHG19A3A002855	8.472099	9.001527	9.179911	9.361614	8.932142	8.166371	8.423538	8.368889	7.9764233	7.9296513
ASHG19A3A002856	7.6315	8.164534	8.299263	8.27148	8.095047	7.649634	7.7825427	7.73424	7.4234176	7.3305955
ASHG19A3A002859	6.8220396	6.9308047	6.684082	7.021433	7.3298087	8.14262	8.263947	7.801591	8.302644	8.441355
ASHG19A3A002860	6.1422486	6.5952663	5.8178763	5.152014	6.303794	7.233083	6.7231574	7.0840054	8.674765	8.645711
ASHG19A3A002862	5.162394	5.728701	6.278063	5.7266626	5.6071606	6.307734	6.166441	6.636177	6.637777	5.618982
ASHG19A3A002863	6.998432	7.764792	7.4738436	7.610814	7.529408	7.9338794	7.901941	8.078118	8.14322	8.127918
ASHG19A3A002864	6.8492494	6.796916	6.648469	6.6981874	6.871498	6.790009	6.3570504	6.887773	7.3116765	7.0144024
ASHG19A3A002865	10.286819	10.0248	10.671851	10.782419	10.444063	9.159054	9.879522	9.487672	8.988397	8.87021
ASHG19A3A002866	5.2146792	5.277511	5.5263977	5.8402433	6.594167	5.770495	7.8740034	5.0903854	4.8097267	5.724222
ASHG19A3A002867	6.6335135	7.283285	7.1634445	6.8770638	6.9897537	6.4841733	7.276801	6.7259717	6.5251513	6.5620303
ASHG19A3A002868	9.853377	10.212446	8.701868	9.108403	9.875408	11.107231	10.20831	9.630294	8.996636	9.131834
ASHG19A3A002869	6.9030037	7.168458	8.180788	7.4871945	7.2900205	8.953423	9.443826	9.080643	8.931753	8.867184
ASHG19A3A002874	4.6933737	4.867629	5.5949874	5.3366046	5.4959755	5.3134356	6.147764	4.832099	4.472354	5.081025
ASHG19A3A002875	7.0931144	7.1224523	7.7468624	7.10648	7.3894997	6.8360376	7.0433874	7.1678476	7.0395713	6.734779
ASHG19A3A002879	5.3571053	4.961964	5.202858	4.970395	5.18792	4.874719	4.3303437	4.3708262	4.907809	4.7138557
ASHG19A3A002880	5.8317666	5.8716607	5.9348354	6.4689217	5.986359	6.385976	6.000808	6.6532288	6.1700587	5.7351956
ASHG19A3A002883	4.311699	4.004441	4.215559	4.3244114	4.1372824	6.109559	5.8617377	6.1621685	5.5228457	6.4393
ASHG19A3A002884	8.443633	8.095344	8.725215	7.505704	8.144863	7.3437777	7.2362113	6.9105964	7.231847	7.08531
ASHG19A3A002885	6.0690374	6.8017035	7.272173	8.014336	7.0008297	6.9128118	6.1618166	7.0342083	7.14084	6.9794216
ASHG19A3A002887	4.8316994	5.456236	5.625138	5.557174	5.6462407	5.5307035	5.1379952	5.5481997	4.8774085	4.8735657
ASHG19A3A002888	3.8094304	4.4103513	5.3196745	3.9953694	3.9690025	4.9923377	5.964915	5.103109	4.963726	4.6700745
ASHG19A3A002889	5.8279586	5.657049	6.059156	5.1993294	5.273816	5.128601	7.3006635	5.4894867	5.000586	6.0797453
ASHG19A3A002891	4.3577175	3.8348486	5.191254	5.1873064	5.664809	5.1568403	5.796807	5.1029882	4.7236	3.87849
ASHG19A3A002892	7.8351088	7.8489475	7.7205534	7.9406366	7.963537	7.5876145	7.5592394	8.2790165	7.456362	7.0568275
ASHG19A3A002894	5.9322095	4.9986777	5.177939	5.367244	4.681892	5.194102	5.9137588	4.410852	4.852134	5.856805
ASHG19A3A002895	4.7543373	4.542822	4.980272	5.0936527	5.539311	5.2041245	6.338453	5.2838445	5.8015895	5.99324
ASHG19A3A002898	8.339983	7.881199	8.073788	8.306509	8.21746	7.7382817	8.388602	7.838656	7.553671	8.042187
ASHG19A3A002899	6.226648	6.055751	6.626912	7.1305404	6.443192	6.670728	7.3769035	6.766256	6.9246063	6.585716
ASHG19A3A002900	5.9935184	6.1191764	6.241447	5.7735567	5.959262	5.7524853	5.7665534	5.705121	5.713176	5.603778
ASHG19A3A002902	5.337493	5.116688	5.444405	5.1827345	5.330271	4.9775896	4.0241256	4.5270023	4.9311395	4.499131
ASHG19A3A002903	6.6834984	2.9313414	5.3434334	5.2324877	4.5998673	4.1120057	5.855382	4.6671147	5.383552	5.549167
ASHG19A3A002906	6.077172	5.8349514	5.727353	5.0002055	6.1681175	5.935748	7.4606643	5.8793645	5.4654317	6.4050355
ASHG19A3A002908	6.801509	6.3633823	6.3780394	6.232612	6.779536	5.9875174	5.0256553	7.2808175	6.0633807	6.070333
ASHG19A3A002909	8.5041485	8.53088	7.9324226	7.468106	8.440559	6.9375877	6.0204167	6.6864953	7.1132293	7.4075003
ASHG19A3A002913	6.0596466	6.213481	6.2111764	5.3416505	5.7828264	5.7967324	6.8343186	5.4833465	5.962728	6.144182
ASHG19A3A002916	5.6776085	6.591734	6.34798	6.127988	8.454139	6.2794228	5.9600205	6.2676697	6.7072215	6.1274266
ASHG19A3A002919	5.416861	5.8940926	5.769785	6.003055	5.9960346	6.16576	6.3328247	6.5732236	6.065041	6.166632
ASHG19A3A002922	6.5864267	2.9313414	2.6527116	3.4290059	2.6158826	4.792057	2.9419682	3.9896984	5.075325	4.728862
ASHG19A3A002923	4.731061	4.196795	3.6950083	6.63174	4.556217	5.657456	6.433011	7.257447	6.4172387	6.227547
ASHG19A3A002926	11.542835	11.587448	11.396199	11.813419	11.634221	10.818084	10.8293295	10.943644	11.931674	11.819227
ASHG19A3A002927	3.9656467	2.9313414	3.699911	3.7406788	2.4682379	4.968258	3.586813	4.7863455	4.8809457	4.42183
ASHG19A3A002928	2.9834979	5.729464	5.4940224	3.574157	4.536536	6.9257727	6.4443517	6.769133	7.225871	7.053232
ASHG19A3A002929	6.639096	6.9792013	7.842403	6.9036326	6.9736485	7.2349286	8.322732	7.4332438	7.2900205	7.406498
ASHG19A3A002930	4.7437096	6.1489725	5.1697793	4.2569294	5.453432	4.317148	6.0300055	4.382018	4.0176296	4.239378
ASHG19A3A002933	2.4219913	6.2597404	3.265884	2.431473	4.5930753	4.546182	4.392252	3.8445015	3.9513974	5.059193
ASHG19A3A002934	8.223788	8.616341	8.883102	8.760705	8.507972	7.8808613	8.265773	8.205405	7.5786285	7.8770237
ASHG19A3A002935	4.794854	5.52324	5.8657475	5.654513	5.7209435	5.5355573	6.501775	5.957986	5.3230653	5.31403
ASHG19A3A002936	5.3296394	5.889081	6.511348	5.3066635	6.252496	6.644454	6.903092	6.3227773	7.7017035	6.8377748
ASHG19A3A002937	8.171226	8.411358	8.561953	8.71725	8.608241	8.281922	8.317035	8.304715	8.269088	8.352991
ASHG19A3A002938	5.3423023	5.6355333	9.133126	5.9861746	6.0297937	6.403623	5.9574347	6.278813	6.310575	6.433517
ASHG19A3A002940	9.340337	9.325615	9.519371	9.6596985	9.596586	8.426343	8.451096	8.637326	8.443633	8.172624
ASHG19A3A002943	7.47026	7.653716	7.5761485	7.8401985	7.6542788	7.217702	7.7339697	7.5006113	7.0886297	7.356676
ASHG19A3A002944	5.412269	5.4702244	4.636056	5.530603	5.7805567	6.193919	5.7930813	6.387993	5.67488	6.8749995
ASHG19A3A002945	5.35651	5.7208104	6.529455	5.81273	6.0959167	5.6634517	6.2497773	5.9862695	5.5972395	5.9446974
ASHG19A3A002951	5.9777236	5.5627103	5.900077	5.4344535	5.3300447	5.4958873	6.274497	5.6118393	5.446572	6.658697
ASHG19A3A002953	8.998579	9.187124	9.105638	9.236113	9.528934	8.980839	9.270599	9.16502	9.240255	9.23232
ASHG19A3A002954	7.822633	7.7233934	7.787207	7.7448497	7.781439	7.825401	7.7397003	7.891799	7.9392223	7.8291736
ASHG19A3A002955	6.2386265	6.8970776	7.217702	6.7807155	7.037556	6.617835	6.399196	6.7661214	6.5571113	6.5402904
ASHG19A3A002957	7.2860765	6.494595	7.1341677	6.7939568	6.872972	6.7823777	6.810687	6.9226837	6.9268036	6.713798
ASHG19A3A002958	5.386725	5.0990496	5.4184847	4.6388865	5.8094015	4.4500813	6.0828	5.2691483	5.002236	6.2000394
ASHG19A3A002959	5.8947935	6.526483	6.119811	6.3554196	6.226648	5.9822183	5.898295	6.3833613	6.1062284	5.907332
ASHG19A3A002960	7.711191	7.818939	8.046559	7.7048116	8.285807	7.6024313	8.320194	7.706557	7.6774716	7.8512316
ASHG19A3A002961	7.806336	4.574051	4.8229556	3.7139766	4.7466674	4.0988646	5.443024	4.8740935	4.832099	5.286371
ASHG19A3A002964	5.487832	4.9231114	5.576752	4.5516214	4.975527	4.9138184	6.4727316	4.741196	4.607844	5.5921445
ASHG19A3A002969	5.801274	6.4800925	6.15105	5.9952464	5.4931026	5.5336323	5.2840056	5.647332	5.3836393	5.1221724
ASHG19A3A002970	7.3694897	7.1710763	7.189115	7.2346463	7.5878444	6.826487	6.8883305	7.1990123	6.7044353	6.735416
ASHG19A3A002973	11.247043	5.869828	9.07885	7.500748	5.6621656	4.9368243	7.251524	4.8185515	4.4519634	6.472576
ASHG19A3A002974	4.184452	4.901423	6.597556	5.085081	4.8439264	4.591448	5.5831084	4.9749174	4.733727	4.1473083
ASHG19A3A002975	5.470461	5.3527384	5.4070454	5.7443	5.770848	5.716438	5.24391	5.781543	5.6208515	5.5923305
ASHG19A3A002981	4.97721	5.656235	5.4952855	5.0540905	5.513055	5.613773	5.931219	5.5320363	5.2221203	5.964985
ASHG19A3A002982	7.9152513	6.1801167	7.3657107	6.9894314	5.6413007	7.168923	6.0132685	7.230338	6.25943	6.283686
ASHG19A3A002983	7.0550957	7.5849175	8.007242	7.478863	7.8877535	7.6533966	7.825174	7.767863	6.930638	7.255925
ASHG19A3A002987	6.822205	6.2968774	6.61663	7.7308664	7.088115	6.2297497	6.6509748	7.510162	5.804225	6.030481
ASHG19A3A002988	2.4383552	5.588719	4.891685	4.0958776	5.07348	5.4070454	6.0538793	5.083152	4.9535575	4.5865145
ASHG19A3A002989	12.770864	12.273772	11.482735	11.976477	11.994653	5.9132004	6.852824	5.9520254	6.134687	6.4029484
ASHG19A3A002993	7.1941376	7.669637	7.8110747	7.8249946	7.7746964	9.64473	9.695283	9.713371	9.124474	9.790993
ASHG19A3A002994	5.7953367	5.6413007	5.5398216	5.628831	6.255975	4.6365395	3.753974	4.7253213	4.409255	4.137725
ASHG19A3A002996	13.945073	13.930571	13.761031	13.38448	13.440646	7.3642044	7.5521665	7.180437	7.754759	7.7666025
ASHG19A3A002998	4.0377045	5.4071794	5.3688293	4.7957473	5.9116096	5.9726458	5.375131	5.808309	5.8947115	5.6261563
ASHG19A3A003001	7.4048953	7.491058	7.5351205	7.5366716	8.117132	6.940503	7.7683816	7.0931144	6.8345013	7.177576
ASHG19A3A003005	6.6045938	6.5280313	6.29895	6.4673038	6.8220396	6.7999806	6.890892	6.852696	7.133648	7.2973094
ASHG19A3A003006	5.4527082	5.7063427	5.692046	5.4815035	5.984449	6.03458	5.399497	6.1529574	6.7444677	6.1649265
ASHG19A3A003008	5.270228	5.7402773	5.9437733	5.067022	5.4199157	6.0690374	5.3020663	5.754387	5.816577	5.497132
ASHG19A3A003011	4.1792035	2.9313414	4.0045505	4.8810577	4.292593	4.698558	4.1597133	4.4695425	5.1042237	5.108488
ASHG19A3A003012	6.5194206	6.242643	6.2568502	6.2554145	7.2098827	6.0348506	5.7772155	5.4312024	6.1448946	5.9137588
ASHG19A3A003014	6.7379084	7.087935	6.9473033	6.8121676	6.5212946	6.6863546	7.752724	6.1088862	6.077572	6.719219
ASHG19A3A003015	4.2953067	2.9313414	3.7577143	3.4288232	4.4856114	4.745083	5.6203375	4.822854	4.986259	4.9531145
ASHG19A3A003016	6.6631	7.1808157	7.2507696	7.6376233	7.257654	6.8206415	6.8582726	6.84137	6.89522	6.6519327
ASHG19A3A003017	3.9613867	5.2404046	5.218065	5.402673	5.564697	5.37099	4.812921	5.6745567	5.5282803	4.808167
ASHG19A3A003018	7.5586653	6.2351475	5.35162	5.088562	5.8262024	4.8754683	5.388842	4.7360077	4.510478	5.1840687
ASHG19A3A003019	7.735762	7.8782687	7.305352	7.602299	7.7144494	4.0965242	5.479348	4.146502	3.0455961	4.023883
ASHG19A3A003020	6.4530363	7.2469068	6.8692117	6.596448	6.6940203	6.4705896	6.2335396	6.611638	6.5523524	6.295973
ASHG19A3A003022	4.854541	5.785736	5.844676	6.2045937	5.8791757	7.048932	6.621947	6.9673357	7.4146605	7.2029443
ASHG19A3A003023	5.1226687	5.326399	5.898147	5.8285336	6.0002823	5.9335113	6.1941395	5.723412	5.766854	6.112145
ASHG19A3A003027	5.407332	6.346335	5.2464004	6.6068015	5.1793866	5.6176777	4.522938	4.8571343	4.442795	3.313145
ASHG19A3A003028	5.225065	5.3169413	4.769539	4.5693274	5.032219	4.6497874	3.3311837	4.3952622	4.861541	4.5682144
ASHG19A3A003031	10.718973	11.368305	11.257635	11.660385	11.392247	10.795929	10.689286	10.847161	10.932151	10.834915
ASHG19A3A003034	4.4519634	4.6468945	4.6220155	5.353767	3.799519	4.9182725	4.3153634	5.260525	5.386359	4.730996
ASHG19A3A003035	8.879481	9.129837	8.747101	8.819758	9.129837	9.12318	8.966261	9.116369	9.248355	9.243874
ASHG19A3A003036	4.9719386	5.7664604	5.2296295	4.918081	5.6720104	5.21523	6.322665	4.7614822	5.4791985	5.952693
ASHG19A3A003038	6.7334805	6.9846706	7.020249	6.7244983	6.954262	6.5966277	6.12158	7.038208	6.4095817	6.5052695
ASHG19A3A003039	5.8487797	6.1358542	4.3323054	5.7580276	5.7372274	6.0699778	5.8563533	5.6663084	5.982342	6.294311
ASHG19A3A003040	7.0906587	7.320981	6.90331	6.963449	7.4218073	8.219062	7.917641	8.055572	8.248129	7.80486
ASHG19A3A003044	7.2893777	5.1182933	8.002469	5.233107	5.516259	4.9407873	7.488019	5.2368355	5.1804304	6.5578556
ASHG19A3A003047	4.9298925	4.5655265	4.7278643	5.983107	4.821999	5.5549455	5.6847477	5.3125243	8.400713	5.1325636
ASHG19A3A003048	6.271857	6.457785	6.405909	6.196512	6.4444675	6.0772767	5.300594	5.9900265	5.8648076	5.579726
ASHG19A3A003050	4.644119	6.1852236	5.011756	5.674178	4.1405745	4.8097267	5.5250697	5.1355033	4.7564096	5.0930557
ASHG19A3A003053	6.0148764	6.8180532	6.4211116	6.3055067	6.4498687	6.02852	5.5759735	5.7096515	5.24662	5.806777
ASHG19A3A003054	5.53275	5.393566	5.602123	5.141549	5.02677	4.9778614	4.5865145	4.862975	4.498688	4.567725
ASHG19A3A003056	6.2891617	6.86784	6.2664113	6.725238	6.0993385	5.8901057	6.0037684	5.657456	5.890203	6.0633807
ASHG19A3A003058	5.490221	5.6010685	5.5361767	5.092845	4.6281157	5.8469744	5.2075853	5.6203375	5.8121133	5.1271257
ASHG19A3A003059	5.0361457	4.133	5.185	4.1804075	5.0562577	5.8725314	5.8503284	6.7613325	6.110719	6.1811757
ASHG19A3A003060	13.130916	12.991037	12.921057	13.197888	13.130916	14.332096	14.224891	14.452637	14.315097	14.215487
ASHG19A3A003062	5.1003447	5.6299353	5.77612	6.2190976	5.274348	6.493251	5.679569	6.2970033	6.1613703	6.3576555
ASHG19A3A003067	8.801512	8.838435	9.0392475	8.887038	8.7518015	8.66033	9.010838	9.016313	8.417063	8.547722
ASHG19A3A003068	5.264335	5.3956456	5.4564514	4.586205	5.446239	5.133034	7.32768	4.031841	3.7568667	5.742531
ASHG19A3A003070	7.755578	7.9933224	7.8589883	9.2158575	8.083077	8.063902	7.8679795	9.591397	8.426916	8.44855
ASHG19A3A003071	6.5766215	6.3291225	6.4612956	6.478269	6.7362704	6.9899483	6.92193	7.2356186	7.2207093	7.2600837
ASHG19A3A003072	7.3460503	7.5108047	7.948566	7.6892	6.966519	7.548199	7.5106845	7.5181017	7.555338	8.016398
ASHG19A3A003075	6.043275	6.0942082	5.8435993	6.364448	6.363841	5.762702	6.836606	5.857733	5.694506	6.9863176
ASHG19A3A003076	6.8423758	6.061711	6.2564363	6.129087	6.4146996	6.059276	7.076936	5.9446106	5.724888	6.225872
ASHG19A3A003077	5.5977583	6.1440363	6.20644	5.841718	6.110719	5.693342	5.6122046	5.8214293	5.3645954	5.2503095
ASHG19A3A003079	5.486482	5.774626	5.8734474	6.2820272	5.85922	6.397823	5.777328	6.5399046	6.4233747	6.2772837
ASHG19A3A003080	5.9802732	6.1930065	6.1949453	6.9875937	6.181454	6.8454695	6.4530363	6.8379335	6.7468204	6.914875
ASHG19A3A003083	10.500158	10.249319	10.808714	10.498376	10.845146	10.205938	10.419635	10.125964	10.691572	10.549673
ASHG19A3A003084	7.9033256	7.3062325	7.751502	7.9311666	7.84565	7.687444	8.14045	7.816706	7.8522773	8.039019
ASHG19A3A003085	4.8285003	4.5501895	5.3948874	7.0463305	5.167903	12.292259	7.0182304	4.9389033	5.4497647	5.4936843
ASHG19A3A003088	6.21177	5.514635	5.323003	5.266469	5.360265	7.555536	5.498497	5.017415	5.1254954	5.576584
ASHG19A3A003089	3.94391	2.9313414	5.164989	4.427643	3.6560667	5.287704	5.3458104	5.248377	5.8866158	6.4535384
ASHG19A3A003090	6.014423	5.4437323	5.7194843	5.478506	5.464762	4.7266846	5.3789806	4.8606625	4.3324633	6.009174
ASHG19A3A003094	10.044421	10.203802	9.998096	9.735473	10.570044	10.108491	9.881246	9.917221	10.244842	10.352172
ASHG19A3A003097	7.42007	7.358618	7.3256187	7.5073957	7.1272397	6.9531713	7.0063562	7.3917346	6.818973	6.876852
ASHG19A3A003098	8.934189	8.242545	9.098555	8.707397	8.969679	8.103463	8.837061	8.353884	8.106617	8.33145
ASHG19A3A003099	8.360343	8.527539	8.680424	8.138277	8.079753	9.626092	9.813872	9.534481	9.889873	9.522896
ASHG19A3A003100	6.9378147	7.64087	7.346232	7.345705	7.372704	7.0334673	7.2427177	7.436446	6.834166	7.0692067
ASHG19A3A003102	9.714152	10.096481	9.878684	9.986859	10.3217325	10.065562	10.129049	10.033268	10.14381	10.029564
ASHG19A3A003103	7.9813876	7.988273	7.7606106	8.104566	8.820616	7.2933216	7.1625767	7.409317	7.028076	7.6325674
ASHG19A3A003104	5.4936843	5.429999	5.582644	5.277511	5.4248734	5.108488	4.2119694	4.1246543	4.50633	4.6737876
ASHG19A3A003105	5.8926945	5.819033	6.2377367	6.4454145	5.793899	6.241447	5.403358	6.1559644	6.3400254	6.6720777
ASHG19A3A003107	9.733319	10.007681	9.8126545	9.846457	10.129049	8.205745	8.062286	8.166371	8.04451	8.097751
ASHG19A3A003108	6.886367	7.067697	7.0155973	7.3067102	7.1766014	7.5208397	7.5667386	7.7420106	7.349625	7.8071904
ASHG19A3A003110	4.999714	4.9143224	5.1132836	5.202102	5.0530267	5.0442314	5.6241107	5.250029	5.0686626	5.116688
ASHG19A3A003115	5.6749735	5.660996	5.871151	5.9870663	5.097089	5.334744	5.878409	5.734763	5.291068	5.1
ASHG19A3A003117	4.407499	4.673954	5.8532724	4.1724544	2.4803293	4.3134203	6.0478497	3.9267287	4.871179	5.7625456
ASHG19A3A003121	5.5714684	5.9446974	6.237176	5.912707	6.1649632	6.0825877	5.667297	6.1045704	6.176074	5.8178763
ASHG19A3A003122	7.0796976	6.944462	7.157366	7.0799356	6.4662247	6.8565392	6.6632304	6.8077364	6.7933707	6.767263
ASHG19A3A003124	6.049943	5.170628	4.700764	2.431473	5.689558	5.751692	6.184234	5.319533	6.0655956	5.727353
ASHG19A3A003125	5.298585	6.232112	5.0537453	5.612386	5.856635	5.7621284	7.8669634	5.564791	5.2795453	6.316943
ASHG19A3A003128	5.7796483	5.71415	5.1562705	5.3740277	5.6976743	3.8438244	5.384669	4.0766664	3.5404947	4.38382
ASHG19A3A003129	6.8658795	7.2492647	6.680463	6.804625	7.4138474	5.9685607	5.7922506	5.937075	6.1934824	5.729875
ASHG19A3A003130	5.172899	5.3368998	5.2209196	5.4658675	5.642544	5.4045715	5.728601	5.0881515	5.1566734	5.7038107
ASHG19A3A003133	9.347974	9.489863	9.904688	9.056208	9.939306	9.780839	9.600569	9.862609	9.890599	9.817443
ASHG19A3A003135	9.666968	9.695729	9.736834	9.793426	9.814464	8.947335	9.09203	9.220234	9.407352	9.352832
ASHG19A3A003136	4.7927866	5.5623055	5.4875946	5.2231574	5.7786546	5.1881604	4.2321196	5.530047	4.9641614	4.858417
ASHG19A3A003138	6.725646	6.7303066	6.225507	6.030481	6.859429	6.6478534	5.5470114	6.0910716	6.609991	6.7490983
ASHG19A3A003139	4.20073	3.9912703	4.893889	4.6768517	4.720777	5.049415	5.0669727	5.3854804	5.303614	4.784563
ASHG19A3A003140	5.1212735	5.390917	5.52222	5.308553	5.3252716	5.509779	4.665284	5.9014683	5.4270425	4.864103
ASHG19A3A003142	5.2202873	5.8487797	4.866675	4.8694954	5.1572685	3.8834655	5.517099	5.3973427	4.134662	4.4998045
ASHG19A3A003147	6.957481	7.3205557	7.393798	6.9396234	7.417088	6.998685	6.834166	7.1640425	6.935683	6.8910995
ASHG19A3A003148	5.92349	4.291177	3.3170216	2.431473	5.7625456	4.1709085	6.158204	6.1873093	2.6548514	4.8083024
ASHG19A3A003149	7.79281	8.235748	7.925557	8.210178	8.068324	7.4997387	7.750906	7.5300035	7.037778	7.3251576
ASHG19A3A003152	6.740678	6.8275294	7.0351534	7.0535655	6.9132056	6.880192	7.375122	7.007163	6.7726755	6.8472524
ASHG19A3A003153	7.6047072	7.295242	7.8695307	8.175875	7.721825	7.4807057	7.9843445	7.691962	7.4361653	7.805954
ASHG19A3A003154	5.246734	5.214068	5.2149	5.559272	5.8109574	4.9217596	6.406609	5.005946	4.64938	6.672445
ASHG19A3A003156	8.365111	6.7027826	6.6676016	6.1882806	6.9318953	6.3432956	8.15255	5.578995	5.18792	6.764373
ASHG19A3A003157	4.753822	5.7811704	5.110546	4.9529	5.1590896	7.3062325	6.309867	7.118258	7.750906	7.494218
ASHG19A3A003159	8.609672	8.828167	8.153168	8.634886	8.57066	9.276811	9.236638	9.394924	9.329652	9.328154
ASHG19A3A003161	8.2168	8.833817	8.798553	8.87996	9.027561	8.288834	8.381952	8.71917	8.608558	8.405564
ASHG19A3A003162	7.689386	8.462623	8.169679	7.889321	8.567477	7.225871	7.8931775	7.4142404	7.199716	7.520419
ASHG19A3A003163	8.72323	8.9326725	8.699014	8.47178	8.956281	7.3853097	7.6235256	7.2963424	7.4980946	7.4394894
ASHG19A3A003167	5.527526	5.4670596	5.070248	5.8279586	5.851121	5.7699294	5.1057887	6.1980224	6.075422	5.756155
ASHG19A3A003168	7.8433795	8.188497	8.559407	8.039937	8.183693	7.6875815	7.925557	7.6099396	7.402497	7.4215884
ASHG19A3A003177	2.6555321	2.9313414	2.3945584	3.2910547	3.756964	5.3268085	4.318864	4.9973435	6.015958	5.9986115
ASHG19A3A003182	7.242159	6.0718417	5.857016	6.275041	5.9520254	5.9172945	7.6979103	5.901559	5.7841907	6.674397
ASHG19A3A003184	7.3049564	7.212044	7.449842	7.3156834	7.326236	7.491544	7.818373	7.460787	6.9680057	7.471657
ASHG19A3A003188	6.81186	7.183962	7.163645	7.09388	7.5366716	7.0158362	7.0936375	7.1030912	6.825502	6.7528944
ASHG19A3A003189	8.455183	8.374343	8.283721	8.167354	8.280873	7.968061	7.691962	7.9304566	7.351327	7.5351205
ASHG19A3A003192	8.865416	8.944965	8.87612	8.915342	9.509333	7.83754	8.510754	7.736874	7.781225	7.9109926
ASHG19A3A003198	5.4322157	5.323221	5.310483	5.851628	5.083736	6.009298	6.0741134	5.7357774	5.375076	5.637688
ASHG19A3A003199	6.967204	6.16745	6.5523524	6.5688896	6.3846498	6.7839594	7.2492647	6.916027	6.2794228	6.712532
ASHG19A3A003203	10.019952	10.187564	10.42545	10.593969	10.538769	10.114035	10.162038	10.241566	10.209322	10.04671
ASHG19A3A003204	5.9887023	5.7499065	5.206275	6.4176006	6.184844	5.469293	7.180564	5.207006	5.5006933	6.489833
ASHG19A3A003205	2.4646063	2.9313414	3.6318452	6.171101	6.0828	5.0601454	4.215482	2.7602103	2.6548514	4.9117236
ASHG19A3A003207	2.562513	2.9313414	2.4866023	2.533813	4.2493644	5.2268515	3.2828	4.519805	5.398147	5.297549
ASHG19A3A003208	7.9616838	8.113831	8.039937	8.229263	8.073788	8.210178	8.254139	8.577284	7.7215204	8.25691
ASHG19A3A003209	7.757146	8.462982	7.3680897	7.6599507	7.6866136	6.9350433	6.4425445	6.750212	7.03907	7.109029
ASHG19A3A003211	7.574639	8.008196	8.057853	7.766151	8.130401	7.525083	7.8334994	7.8520827	8.027577	7.6569347
ASHG19A3A003217	5.6269383	5.705121	5.4714947	6.378597	6.1049094	6.0222163	5.6762857	6.1306915	6.5271964	6.6698003
ASHG19A3A003226	6.1043367	7.2958765	6.4898977	6.95763	6.631036	8.5077505	8.588092	8.670176	8.6313925	8.519736
ASHG19A3A003229	8.525958	7.4699144	6.8708005	7.0151424	7.1981053	6.172958	6.360552	6.1976876	5.954628	6.678597
ASHG19A3A003230	8.294659	8.923382	9.287997	9.234617	8.893189	8.256349	8.441355	8.408581	8.615663	8.339543
ASHG19A3A003231	7.2242785	7.548199	7.4945602	7.4579377	7.174471	7.5192075	7.4747005	7.446151	7.644723	7.764001
ASHG19A3A003235	14.072539	14.142457	14.156516	13.248052	13.575471	9.7592535	9.610694	8.821242	9.148775	9.639757
ASHG19A3A003237	9.465789	9.339251	9.213701	9.5264435	9.892444	9.681029	9.520111	9.489863	9.202244	9.349943
ASHG19A3A003240	7.41984	7.6569347	7.9503617	7.3620734	7.5494394	7.428417	7.6859956	7.5839505	7.0021434	8.116825
ASHG19A3A003241	5.061298	4.861969	4.883139	5.196741	5.6006837	5.019129	6.6477923	5.686498	4.6146917	6.2409096
ASHG19A3A003244	5.5480742	5.463892	5.9946313	6.1751537	6.3044267	4.773133	6.130956	5.1344953	4.9270377	4.9976344
ASHG19A3A003247	10.376402	10.294818	9.832281	9.829781	10.278455	9.379342	9.192565	9.527016	9.969279	9.828422
ASHG19A3A003248	5.2840056	5.806644	5.699614	6.0187354	5.852836	5.661742	5.1647415	5.8640714	5.8877053	5.6142473
ASHG19A3A003252	7.925229	8.188002	8.608241	8.173241	8.375206	7.666462	8.083494	8.007242	7.738627	7.5718403
ASHG19A3A003254	4.7762537	4.2890506	6.095178	4.2637215	3.7190373	4.8951426	6.8670306	4.434667	4.9454274	5.420038
ASHG19A3A003256	5.2108345	6.130518	5.3913584	4.967069	5.529344	5.429573	5.687348	5.3072376	5.4962244	5.4719143
ASHG19A3A003257	3.3355355	5.5530353	4.6761546	5.7598443	5.9113517	5.503939	6.4842772	5.3151283	5.7792406	5.785973
ASHG19A3A003258	5.2704635	5.444032	5.299018	5.0122747	2.6203394	5.093819	5.1598253	5.30149	5.1262302	4.953859
ASHG19A3A003261	5.71539	5.8924017	6.3109646	5.975502	5.9266205	5.4836264	5.4641023	5.2590804	5.610829	5.2884374
ASHG19A3A003263	7.3359814	8.155976	7.657955	7.5134597	7.5128293	7.385147	7.3600984	7.567179	7.0675497	7.336665
ASHG19A3A003266	5.188572	6.186957	5.6937075	5.452336	5.537124	5.4579687	4.8735657	5.0077124	4.5196514	4.1695337
ASHG19A3A003268	9.1282625	9.347974	9.315859	9.185099	9.11874	7.8219695	8.130199	8.486756	7.5933805	7.639416
ASHG19A3A003270	3.722462	2.9313414	2.5011005	4.5746045	4.436603	5.402809	5.3420415	5.5891676	5.716263	5.694506
ASHG19A3A003271	6.146364	6.467009	6.18623	6.175907	6.2416463	5.6115527	4.9082875	6.0995283	6.1050215	5.599966
ASHG19A3A003273	5.2125483	4.93454	5.156048	5.388842	5.6300006	4.6901875	4.810445	4.910606	5.3613586	5.5035954
ASHG19A3A003275	3.9533865	5.788306	5.591179	4.8872933	5.2058268	4.9121456	3.613414	5.0216694	3.8097706	4.312078
ASHG19A3A003276	2.6030376	2.9313414	2.5383947	3.8494456	2.5250123	5.5504785	4.953233	5.2019854	4.607319	5.4671416
ASHG19A3A003277	4.142852	4.2638764	3.156748	2.873559	4.8132176	6.6037383	5.529135	6.159437	7.3058176	6.9382496
ASHG19A3A003280	4.82466	5.1402903	5.401873	5.1734056	4.628222	5.458704	4.680072	5.1081033	5.290505	5.3328805
ASHG19A3A003283	9.890599	10.318967	10.356177	10.461838	10.571485	9.798669	9.806388	9.82529	9.868339	9.720544
ASHG19A3A003284	4.8880754	5.0078063	5.457473	4.9423833	4.9117236	5.32516	5.6389894	5.697896	5.326976	4.9922404
ASHG19A3A003287	4.612754	5.0722504	3.426417	5.0340037	4.3593307	5.95548	5.141851	5.8260913	6.0173435	6.0903263
ASHG19A3A003288	7.3627415	7.8276057	7.845914	7.764572	7.784321	7.5930543	7.81728	7.727633	7.734972	7.6745453
ASHG19A3A003289	10.645479	10.042255	10.207156	10.063922	9.767223	11.37359	11.501014	11.379361	11.299202	11.287359
ASHG19A3A003290	9.568932	9.726698	9.1403265	9.622918	9.370117	9.984076	9.583503	9.872047	9.782491	9.671418
ASHG19A3A003291	7.6713166	7.795463	7.6347485	7.718342	8.181395	7.568544	7.911955	7.668353	7.7019386	7.9936175
ASHG19A3A003292	5.449536	6.284399	5.221554	5.9735894	6.2250156	3.6437092	4.1962934	3.9849677	3.9783707	2.6321776
ASHG19A3A003293	5.919072	5.1234407	6.734779	6.2029977	6.411086	7.2306714	6.930327	7.298508	7.6162157	7.5657625
ASHG19A3A003295	4.100901	3.8965843	5.0597186	4.89377	5.3605747	4.693085	4.91387	4.059279	4.015409	4.47084
ASHG19A3A003296	5.533529	5.417299	5.590238	6.004581	5.2318144	5.0238214	4.9944453	5.503259	5.247165	5.650403
ASHG19A3A003299	3.94901	3.841805	4.447177	3.7368736	2.5734844	4.545256	5.0948515	4.4582524	5.089759	5.580076
ASHG19A3A003300	6.1139913	6.427515	6.540203	6.240252	6.4482737	5.9341273	6.330066	6.011305	5.834128	5.795184
ASHG19A3A003302	3.266433	3.959509	4.2446537	4.704096	4.6503806	5.239136	5.5803385	3.987979	5.768427	5.3661265
ASHG19A3A003303	4.914937	4.5925455	5.298499	4.937034	4.439681	5.4756713	5.891568	5.0812764	5.2666883	6.0388165
ASHG19A3A003305	6.471785	6.798218	6.7459755	6.8531065	6.8013535	7.2887697	7.1541085	6.851646	7.2370667	7.227689
ASHG19A3A003306	4.630492	5.3230653	5.2443438	5.278369	5.703915	5.3959584	5.465328	5.8023005	5.4989867	5.6400976
ASHG19A3A003307	5.6796656	4.7770753	5.3479667	4.478781	4.8785768	6.3028584	6.498593	5.8212714	6.385722	6.1356254
ASHG19A3A003311	5.210161	5.5370326	5.134077	5.3551393	5.1805215	4.681456	7.3333693	5.4472966	4.761847	5.432915
ASHG19A3A003313	4.2120953	4.3209305	5.0524073	4.450163	5.592513	6.661689	7.145892	6.5502243	7.2924767	7.1922607
ASHG19A3A003316	7.055283	7.6015806	7.004257	7.2794175	7.7380633	6.77597	7.0388002	6.9668455	6.963802	7.195966
ASHG19A3A003320	4.3658166	4.0022073	6.0119286	4.500425	5.7664604	4.8481116	6.3129125	4.789995	4.069301	5.1836286
ASHG19A3A003322	5.6818595	5.503092	5.359102	5.372652	6.1489725	5.3066635	4.37821	5.0455394	5.237421	4.668177
ASHG19A3A003323	6.0213656	6.1604185	5.625685	6.2385273	6.5659914	5.9732575	6.175907	6.115638	5.7448297	6.0038743
ASHG19A3A003325	3.9116163	5.2946954	5.785104	5.230534	5.272937	5.3323197	6.282682	5.455081	5.650403	5.6396675
ASHG19A3A003328	8.3543	8.396903	8.321584	8.398769	8.452081	8.981611	8.985446	8.890559	8.909353	8.980839
ASHG19A3A003329	9.630294	11.983835	9.413136	8.6626835	9.859004	8.591299	8.53448	8.501514	8.366894	8.599789
ASHG19A3A003330	7.5220947	7.2783175	7.037556	7.264578	6.950772	7.010153	7.0899663	7.1516814	6.6097207	6.468063
ASHG19A3A003331	5.588982	6.0097585	6.0538793	5.4490924	6.222429	6.3831024	6.391462	5.9963694	6.207094	6.6383443
ASHG19A3A003334	5.7102246	5.493267	5.795603	5.0650535	5.215349	5.3847375	5.675905	4.9257193	5.247907	4.752162
ASHG19A3A003335	6.889111	6.3397174	5.958321	5.915444	6.612284	5.288047	5.098959	5.2294655	5.2469826	5.1572056
ASHG19A3A003336	7.5010214	7.3674507	7.201046	7.306523	6.979031	6.9288473	7.017229	6.854697	5.512395	5.306386
ASHG19A3A003339	6.0350723	6.1615515	5.8871894	5.383552	6.947952	4.6637673	7.5429645	4.7601795	4.3733506	5.850671
ASHG19A3A003340	6.9278245	7.678976	8.041347	7.9268165	7.345267	7.976631	7.9797373	7.9691367	8.197425	8.087591
ASHG19A3A003348	8.846584	8.388836	8.828822	8.828822	8.877179	8.302901	8.614691	8.174709	8.761055	8.6626835
ASHG19A3A003349	6.7632627	6.514755	6.615188	6.1990986	7.063788	5.9308376	7.094898	6.1122193	6.096834	6.5376105
ASHG19A3A003350	5.5336323	6.283686	5.690158	6.019776	5.3424754	5.6321983	5.642036	5.870626	5.4538608	5.0238214
ASHG19A3A003351	7.3475504	7.3303275	7.2423234	7.4339414	7.7407184	6.8601675	7.893984	7.309604	7.1468277	7.543188
ASHG19A3A003352	6.498766	6.3601766	7.067697	6.6899166	6.45735	6.407196	6.558896	6.463002	5.952813	6.8159876
ASHG19A3A003353	6.54375	7.453255	6.853773	6.467705	6.45735	6.5499897	7.185166	6.473089	6.0894146	6.168585
ASHG19A3A003358	5.0855293	2.9313414	5.161274	5.237207	5.2037697	4.3153634	4.4728694	4.7435017	4.829915	5.1278243
ASHG19A3A003359	6.722747	6.8688297	6.6863546	6.894466	6.929555	6.840129	6.335826	7.0504665	7.086382	7.2843866
ASHG19A3A003360	4.189376	4.2229853	3.795015	2.5528822	4.322662	7.346232	6.5664744	7.1634445	7.6141796	7.6694026
ASHG19A3A003362	4.2696404	6.0915213	5.6341524	5.7108407	5.18218	5.528412	5.4068723	5.3027782	5.4983273	5.4478106
ASHG19A3A003365	6.429103	6.4389973	6.8055396	7.7898293	6.293876	6.8386126	6.679284	6.406142	6.4032726	5.936626
ASHG19A3A003368	9.926937	9.822518	9.974287	9.64473	10.513763	8.594995	8.726039	8.359115	8.176194	8.335017
ASHG19A3A003369	8.786771	8.594676	8.948552	8.706449	8.801512	7.7380633	7.784321	7.697129	7.5459356	7.7122383
ASHG19A3A003370	6.923086	7.330867	7.341476	7.1989207	6.9858184	6.467705	6.688597	6.2422185	6.625592	6.900056
ASHG19A3A003371	5.3367534	5.204626	5.187088	4.8888397	4.857659	4.129471	3.2013028	4.3994594	5.4135227	4.8369975
ASHG19A3A003374	5.49842	4.671576	6.148814	5.852052	7.657955	5.558724	6.1615515	5.601207	4.4394565	5.3990436
ASHG19A3A003375	5.00746	6.248179	5.4373198	6.455713	5.71985	7.068271	6.534368	6.8794045	7.0144024	7.0964513
ASHG19A3A003383	5.02677	5.8625407	6.5421615	5.599697	5.769022	5.1904993	5.5428267	5.7564974	5.408821	5.7727437
ASHG19A3A003385	5.3009257	4.823236	3.8673458	4.572223	6.094522	4.82115	5.3763437	4.2078295	4.7983546	5.428345
ASHG19A3A003391	12.40445	12.857195	13.007107	13.1033	12.777243	14.736483	14.884095	14.945027	14.475693	14.332096
ASHG19A3A003393	8.311175	8.924634	8.791971	8.767443	8.44855	7.814264	8.149195	8.195667	7.8291736	7.700004
ASHG19A3A003397	4.914446	4.3573895	5.041547	4.319659	6.0430913	5.140201	5.4193997	5.424697	5.1791654	4.6053
ASHG19A3A003398	5.024864	5.1452456	5.456324	5.6433086	5.5590477	5.3778033	4.990235	5.645666	4.662022	4.1962934
ASHG19A3A003403	6.1357255	6.613584	6.779724	6.771315	6.1934824	7.383738	7.2349286	7.4031215	7.573263	7.647994
ASHG19A3A003405	8.00489	5.318986	5.1901965	5.0605383	6.0353155	5.523132	5.1491866	4.718795	4.9491367	4.923666
ASHG19A3A003406	4.838101	4.6139345	5.694443	5.1320176	5.1613975	5.7983737	5.624687	5.994473	6.1389265	5.494128
ASHG19A3A003409	6.537299	6.6287856	6.896838	6.972467	6.3112907	6.964427	6.712788	7.062772	8.00578	6.901291
ASHG19A3A003414	2.4493332	4.910606	4.9389033	5.5301247	4.494983	5.8351254	5.823436	5.878184	6.1575117	6.140438
ASHG19A3A003417	7.9964824	6.139378	5.9599376	6.225324	6.310108	6.7500596	6.6899166	6.617272	6.808469	7.0987115
ASHG19A3A003420	4.2712493	2.9313414	4.5638456	5.5249825	4.908374	5.409529	5.121578	5.4636025	5.08695	5.373629
ASHG19A3A003421	5.7791176	6.3198204	5.732635	6.1585164	6.7071	6.686056	6.260622	6.513036	6.6251845	6.757744
ASHG19A3A003424	5.3247375	5.6101556	6.5665836	5.819955	9.058504	6.178902	6.7500596	6.359223	6.326446	6.1160674
ASHG19A3A003426	4.579543	4.5434175	5.545024	4.282044	5.334413	4.599932	6.7286572	4.9433813	4.1524496	5.2621355
ASHG19A3A003427	13.6274185	13.595549	13.5192375	13.761031	13.560534	8.478743	8.400255	8.511305	8.53395	8.570103
ASHG19A3A003435	6.752028	6.4013653	7.1160994	6.036722	7.024692	6.6223335	6.2441254	6.5111084	7.2501855	7.2066317
ASHG19A3A003436	10.156631	4.0727224	4.920523	4.6265574	7.4762807	5.6563015	6.0838327	4.6054177	5.069354	6.7209396
ASHG19A3A003438	6.4196606	6.5372133	6.562187	6.3032813	6.859808	6.4119673	6.5581293	6.356531	6.716995	6.9308047
ASHG19A3A003446	7.73424	7.8309608	7.642311	7.6604977	7.4724917	7.9418707	7.7478857	7.8197684	8.011665	8.048512
ASHG19A3A003447	4.5694423	4.012761	6.808783	5.5539064	4.906956	5.0426555	6.511348	5.6031227	5.210705	5.978897
ASHG19A3A003448	7.5637727	7.5438576	7.7846785	7.818605	7.545578	7.2487774	7.641779	7.4204483	7.5398774	7.524652
ASHG19A3A003449	3.7197623	4.6647377	4.4531875	4.734863	4.5807695	4.6933737	5.638345	4.730353	4.71523	5.6051173
ASHG19A3A003451	4.998323	6.6950264	5.7044573	6.0888824	5.7648335	5.891325	6.327279	6.098703	5.910284	6.495733
ASHG19A3A003453	8.7629595	9.417215	9.322418	9.787022	9.256066	9.369538	9.541279	9.6480255	9.14324	9.689318
ASHG19A3A003456	2.9570599	4.0251384	6.6287856	4.0883403	5.075882	4.8936343	4.2655907	5.306752	5.582309	5.365978
ASHG19A3A003457	12.050583	11.862479	11.927438	12.000752	11.937753	12.701346	12.917534	12.538779	12.609163	12.770864
ASHG19A3A003460	6.2140822	4.660545	5.3708444	5.3778033	5.5814476	4.553571	6.1702356	5.30102	4.9399	5.9710126
ASHG19A3A003462	4.0613675	4.778329	4.6496744	3.731	3.7330956	5.09658	6.791649	4.9354215	5.0863557	4.897403
ASHG19A3A003463	7.708166	8.270825	8.397865	8.079233	8.188497	7.5126004	7.815775	7.773017	7.453255	7.166326
ASHG19A3A003465	3.3288174	2.9313414	3.77427	4.264302	3.8851826	5.3009257	6.501167	4.984989	5.673546	5.472244
ASHG19A3A003467	6.365643	6.153646	6.0917363	5.783408	6.368149	5.7942514	5.245593	5.513228	6.2106647	5.576429
ASHG19A3A003470	7.5233717	7.969699	7.622629	7.5382223	7.772013	6.9036326	7.259809	7.203549	6.881945	7.062434
ASHG19A3A003471	5.547085	5.924967	5.701368	5.899438	5.250499	7.135875	6.872972	6.4297323	6.7649994	6.9291315
ASHG19A3A003474	7.0943394	7.889169	7.788725	7.8877535	7.8447137	7.963024	8.039019	8.155624	8.036951	8.143611
ASHG19A3A003475	4.843257	4.6392417	4.846868	5.071252	6.4076285	6.07145	5.4905286	6.2563562	6.0097585	5.741724
ASHG19A3A003480	4.7158623	4.699707	4.250971	5.2464004	5.02466	4.7701354	6.2772837	4.315012	4.4757113	4.988464
ASHG19A3A003483	5.9216676	7.092115	7.041605	6.7032804	6.402662	6.8718443	6.3737493	7.0820265	6.840706	6.4848
ASHG19A3A003484	6.1634245	6.5678887	6.8969984	7.4266915	6.6465936	6.4883695	6.555914	7.18308	6.467945	6.5572124
ASHG19A3A003485	6.703459	8.243265	6.976735	6.8038588	6.990403	6.775389	7.4411535	6.780564	6.5841966	7.1593275
ASHG19A3A003487	6.017757	6.3630953	7.3238635	6.3835073	6.98056	6.5876036	7.40851	6.5848007	6.7324924	6.8435674
ASHG19A3A003490	5.4648404	5.7858577	5.3392253	5.02332	5.014725	3.4020493	5.577222	3.5638843	4.1672473	5.1474657
ASHG19A3A003491	5.162569	5.477276	5.7610154	4.960747	6.0818686	5.4484205	4.620094	5.027142	5.2365756	5.1950803
ASHG19A3A003494	3.7248623	5.098375	4.4277687	3.775444	3.9491296	4.517053	4.8683314	4.199574	5.122464	5.8117833
ASHG19A3A003495	5.024486	5.2449455	5.671871	5.5110416	5.2893715	6.153953	5.8289022	6.3291893	6.076159	6.140293
ASHG19A3A003496	6.9257727	6.433724	6.9689007	6.7418327	6.8584538	6.5894322	7.3725166	6.607748	6.7850437	7.06448
ASHG19A3A003497	6.280289	6.9189854	6.5532393	6.5687656	6.6955314	5.344261	4.8322783	5.046108	5.1521077	5.0319133
ASHG19A3A003498	6.8837924	6.893862	6.7105346	6.8057094	7.125007	8.062629	7.6034303	7.721825	7.8996577	8.146848
ASHG19A3A003499	9.834618	7.738839	8.088557	9.331185	8.255546	6.0596466	7.3543415	6.0895805	5.7351956	6.612809
ASHG19A3A003502	6.9021506	7.0452466	6.6532288	6.5399046	7.1566424	7.4369383	7.0546446	7.2716684	7.612273	7.604126
ASHG19A3A003504	6.6281796	7.065977	7.1833405	6.529101	6.4907556	6.019537	6.8540955	6.2583766	6.3807535	6.565327
ASHG19A3A003506	7.6765757	7.8382235	8.2272625	8.000386	7.8118834	7.5813093	7.5826206	7.7306175	7.3105326	7.2165494
ASHG19A3A003507	7.888015	7.699451	7.5859523	7.2841125	7.7611585	6.832469	7.2882133	6.923001	6.2635627	6.4898977
ASHG19A3A003509	7.687444	7.91037	8.081573	7.9563327	7.964181	7.6657143	7.9505773	7.627721	7.602299	7.644
ASHG19A3A003510	6.496978	6.5590615	6.6043744	6.637678	6.524679	6.094929	5.410379	6.3130884	5.762242	5.531104
ASHG19A3A003511	9.626092	9.730524	9.660519	9.810659	9.879522	9.726211	9.776606	9.888507	9.620599	9.609837
ASHG19A3A003516	5.773675	5.3687305	6.63174	6.0294976	5.934033	6.0255804	6.76103	5.961868	5.940705	5.898418
ASHG19A3A003518	6.7469387	6.544907	6.5347486	6.8097243	6.9419193	6.030064	6.0901093	6.193919	6.047598	5.955885
ASHG19A3A003521	4.119725	4.541519	4.2120953	4.183338	5.1104765	7.876113	7.3198323	6.207438	8.1593075	7.9461026
ASHG19A3A003522	7.8965244	2.9313414	6.0099916	2.431473	5.65543	2.431438	4.5243754	4.053808	3.2020473	6.184234
ASHG19A3A003524	6.1154413	6.7343464	6.3736215	6.5680285	7.0545487	5.935295	6.845016	5.9122386	5.601207	5.8260913
ASHG19A3A003525	14.142457	13.971601	13.6192	13.790731	13.467629	8.087591	7.331933	7.824778	8.425087	8.379406
ASHG19A3A003528	5.3225565	5.033463	5.4043527	4.8179874	5.7852287	5.447737	7.2516503	5.3802304	5.0532346	5.2525296
ASHG19A3A003529	10.444063	10.888193	11.164352	11.36709	11.081944	10.280942	10.450721	10.407928	10.399825	10.238617
ASHG19A3A003530	6.0126557	6.1924324	6.164016	5.950341	6.570657	6.0384192	6.039639	6.0941143	6.272985	6.1707273
ASHG19A3A003531	6.188744	6.5523524	6.4496837	6.816317	6.700391	6.2187243	6.2264595	6.4727316	6.177228	5.879012
ASHG19A3A003532	7.156808	6.110943	6.830222	6.505457	6.6230173	6.4368825	6.62087	6.8519125	6.341178	6.0825877
ASHG19A3A003533	6.164185	6.650641	6.4280252	7.6984735	6.699742	6.9685736	6.934026	7.9638467	7.3556023	7.2862306
ASHG19A3A003535	10.331652	10.643848	10.78403	11.392247	10.245973	10.322527	10.570044	10.74613	10.2741585	10.142
ASHG19A3A003536	5.4398518	5.657136	5.4325953	5.4557924	5.67236	4.186296	3.773805	3.5435228	4.8899183	4.5422807
ASHG19A3A003544	5.44495	2.9313414	3.9215717	2.77036	3.8327146	4.9027762	7.0640316	4.0852547	4.463032	5.083439
ASHG19A3A003545	7.7394347	4.918733	5.3628325	5.191254	4.984925	5.290903	7.1448708	3.9368913	4.6643434	6.3540363
ASHG19A3A003547	7.4706435	7.524381	7.8512316	7.76429	7.543623	7.7207246	7.7045994	7.6961455	7.7653084	7.610814
ASHG19A3A003552	6.4803987	6.6934237	5.807953	6.436784	6.1684985	7.767349	6.693824	7.549696	8.683278	8.125916
ASHG19A3A003557	4.7720346	5.3498464	6.3949623	6.0291557	5.170845	4.7111487	5.6953526	4.756109	4.8942184	5.086198
ASHG19A3A003559	5.2488446	5.3276086	5.8175397	7.152714	5.5419827	5.8032947	6.6725545	6.0044203	5.853762	5.873186
ASHG19A3A003560	6.179017	6.1219144	5.5817885	5.740769	5.088953	7.678298	7.395239	7.1708913	7.873501	7.9688816
ASHG19A3A003561	9.025399	8.949307	8.832676	9.39108	10.306879	8.439487	8.677561	8.472376	8.364362	8.480478
ASHG19A3A003562	5.2152824	4.707371	5.728804	5.5903196	5.235614	5.738733	6.574637	5.4646697	5.8380976	5.7976255
ASHG19A3A003566	7.504157	7.4242334	7.560383	7.1858654	7.654863	7.541644	7.892153	8.06675	7.6635227	7.5118613
ASHG19A3A003567	6.7394176	2.9313414	5.083152	5.3316975	4.668177	4.430754	5.4365506	4.923666	4.032408	4.8861337
ASHG19A3A003570	5.0686626	5.384669	5.7269955	6.049247	5.862672	6.342865	5.997616	6.0731697	6.3120713	6.424074
ASHG19A3A003571	5.451391	6.6893296	4.6244664	4.9767413	5.1208477	4.766685	5.740901	5.0878177	5.0574384	5.1039095
ASHG19A3A003572	4.677914	5.1723013	4.9234204	4.630492	3.8376813	4.3888497	3.2359817	4.621462	4.7717123	4.2174935
ASHG19A3A003573	6.011185	6.337684	6.4787893	6.786254	6.7199097	6.122037	5.8878384	6.280197	6.047745	6.0305457
ASHG19A3A003574	5.912051	5.9434	6.089867	5.4021287	6.1532474	4.3789616	4.0490904	4.205004	4.681456	3.847695
ASHG19A3A003578	4.623774	5.162775	5.6276093	5.3305917	5.8362455	5.8589725	5.31332	5.631611	6.265401	6.2350125
ASHG19A3A003579	6.8614225	7.306854	7.5718403	7.1750536	6.8310227	7.469242	7.379057	7.7320957	7.0158362	7.517498
ASHG19A3A003582	5.9262114	6.656562	6.349571	6.3771157	6.1741123	6.267378	6.0165377	6.592579	6.160935	6.6196775
ASHG19A3A003585	6.4191823	6.232612	6.0813704	6.0612435	6.2506857	5.9199424	5.7666583	6.1810107	6.5267644	5.7330656
ASHG19A3A003586	6.602686	7.2514133	7.1267805	6.918529	7.291457	6.4030766	6.7506304	6.5726423	6.3589973	6.4394536
ASHG19A3A003587	5.2485433	5.5621667	5.4663153	5.3443384	5.1033187	4.543664	4.4619355	4.677276	5.2925224	5.0328608
ASHG19A3A003589	3.6451514	2.9313414	2.770639	2.8720026	2.6054134	5.7972317	5.4111257	4.9633474	6.5537724	6.565474
ASHG19A3A003590	6.739011	6.8475347	6.6964455	6.992059	6.6980405	6.1757455	6.1643834	6.5987854	6.310846	5.84568
ASHG19A3A003591	6.844666	6.6281796	6.595518	6.0169353	6.4362636	8.623573	8.513799	8.632328	8.769554	9.244539
ASHG19A3A003592	5.240468	5.9702873	4.977939	4.93466	4.979467	4.5852885	4.922057	5.1590896	4.9559507	6.329973
ASHG19A3A003594	5.6798916	6.763819	6.226051	6.889111	6.275578	6.5297832	6.537299	6.8440547	6.7394176	6.9209704
ASHG19A3A003596	6.8123283	6.963802	6.8688297	6.7688537	7.1845694	6.39285	7.8975945	6.5398006	6.16576	7.449961
ASHG19A3A003598	5.0648127	4.832563	4.131235	3.5415397	5.297326	5.616609	5.5055437	4.166406	4.612026	5.217343
ASHG19A3A003603	7.478863	7.620039	7.9036317	7.8314514	8.294659	7.949122	7.9109926	8.155277	7.957929	7.83754
ASHG19A3A003604	4.940888	3.9436758	4.9930625	4.3823166	3.990337	4.9129972	5.2364573	4.674509	4.6154804	4.6331425
ASHG19A3A003606	5.538236	6.4395375	6.3579087	6.475205	6.248699	8.065069	7.6875815	8.144235	8.991844	8.814651
ASHG19A3A003607	8.694659	9.279181	9.621662	9.403608	9.438302	8.390726	9.131834	8.510094	7.8829446	8.459206
ASHG19A3A003612	5.4920645	5.4721656	5.80284	5.8829966	5.5207305	5.543832	5.5234823	5.720715	5.56866	5.7030754
ASHG19A3A003615	8.428796	8.279385	8.174709	8.604765	8.227525	8.495411	8.430067	8.448906	8.553405	8.485115
ASHG19A3A003618	5.664528	5.544819	5.3619075	5.1208477	5.6716785	5.708889	5.5370326	5.4348764	5.202858	5.1294084
ASHG19A3A003619	8.139241	8.736561	8.776712	8.8006315	8.329359	7.861547	8.10399	8.087909	7.548473	7.4476137
ASHG19A3A003620	6.9429774	7.0182304	6.6507382	6.250008	6.8177423	6.3692956	5.5322914	5.816577	6.5139217	6.6897388
ASHG19A3A003623	4.406183	5.1566734	4.8195915	5.2936125	3.4395268	5.504981	5.486482	5.489837	5.4809484	5.1843543
ASHG19A3A003627	6.8883305	7.1030912	7.2309937	7.548199	7.551044	6.596858	7.0840054	7.063074	6.779724	6.8099127
ASHG19A3A003628	4.5291624	4.3248034	5.222028	4.374747	4.55492	4.899378	3.7146592	5.2088737	4.8963437	5.2708735
ASHG19A3A003630	9.265951	7.5181017	6.976413	7.1443176	7.1680374	5.223647	6.8421173	5.400193	5.4000955	6.0208473
ASHG19A3A003631	4.8587556	4.8200545	5.1346874	4.315899	5.8348794	4.8591433	6.337553	5.0540905	5.3582363	4.986259
ASHG19A3A003633	5.782517	5.4395633	6.062102	5.689222	4.982049	5.7575593	5.31403	5.770554	5.4806094	4.569963
ASHG19A3A003635	3.7531333	5.0323634	5.3208294	4.612754	5.534425	4.9567995	4.5168023	5.5894303	4.6331425	5.839278
ASHG19A3A003639	6.4098225	6.9359274	6.486236	6.604964	5.806644	6.439801	6.259309	6.229366	6.0067215	6.328911
ASHG19A3A003640	6.417771	6.4759855	6.465099	6.5452127	6.3345556	7.443272	7.115218	7.3718977	7.841649	7.8276057
ASHG19A3A003641	6.2102513	5.739101	4.9758005	5.3931637	5.952402	4.9321675	3.5501494	4.6637673	5.227231	3.9802608
ASHG19A3A003643	4.957767	5.1750684	5.250499	5.3482604	5.140201	4.74456	5.7967324	5.240185	4.015881	4.0129457
ASHG19A3A003647	4.4821086	5.370281	5.065845	5.317367	5.4768085	5.752962	6.7566295	5.3809285	3.1965816	3.626268
ASHG19A3A003649	5.718566	5.7263093	5.8171463	5.3943415	5.8370843	5.400193	5.008541	5.5933013	4.787614	5.085081
ASHG19A3A003650	7.716097	7.8697996	7.6647696	8.220903	7.725327	7.4736743	7.6063604	7.5612645	7.2531843	7.249105
ASHG19A3A003651	11.363307	11.250944	11.080597	11.819227	11.377449	10.861797	10.857521	10.904702	10.768105	10.577113
ASHG19A3A003652	9.050466	8.66033	8.794717	9.087326	8.834344	8.493308	8.998579	8.607159	8.620557	8.809844
ASHG19A3A003653	5.320121	5.615003	5.2228384	5.2451224	4.8206935	5.050986	4.701986	5.3317933	4.423203	5.262512
ASHG19A3A003654	5.898676	6.8603044	5.4998617	6.368664	6.624912	9.640518	3.7558584	3.6503031	3.7399912	3.1300762
ASHG19A3A003655	5.027142	5.536909	5.8015323	5.570078	5.7792406	6.626093	6.1562877	6.1630754	7.204419	6.9725466
ASHG19A3A003657	6.2081504	6.6553216	5.6681676	6.5136576	6.359351	4.93466	5.6888924	5.165436	5.039636	4.854541
ASHG19A3A003659	5.446572	5.986643	6.4623075	6.0960426	6.1117406	6.08814	6.6627507	5.9937863	5.8725314	6.024617
ASHG19A3A003660	7.0229483	6.6755853	6.791525	6.658697	6.7194314	6.6622205	6.099733	6.6004677	6.463002	6.398111
ASHG19A3A003661	5.619873	5.13386	6.803101	6.032523	6.8550196	5.356326	4.8424983	5.5816402	5.3387585	4.8103733
ASHG19A3A003663	7.0388002	7.4329853	7.653716	7.669637	7.4908915	7.2846074	7.374896	7.2350707	7.388893	6.8979425
ASHG19A3A003664	5.1491003	5.114236	5.2862663	4.8014402	4.480406	4.4455676	4.595738	5.107266	3.517158	4.438352
ASHG19A3A003665	6.0402317	6.3081174	5.5416446	5.8750997	6.114888	4.802625	5.367244	5.1537814	5.4326735	5.4002705
ASHG19A3A003666	6.3007956	5.9249024	5.6868033	5.722974	5.5626683	4.9063916	5.597049	5.2648015	4.622774	5.32052
ASHG19A3A003667	6.4278007	6.604476	6.4775767	6.688802	6.7807155	6.362493	6.4307585	6.440455	6.2891617	5.9268646
ASHG19A3A003668	10.265168	10.234406	11.476907	10.677358	10.43067	10.621132	11.230288	10.795929	10.428892	10.327474
ASHG19A3A003673	6.0550704	5.858416	5.6337667	5.952693	6.1620708	5.7403955	6.6666074	5.6092734	5.6584673	6.1714296
ASHG19A3A003679	5.315587	5.333371	5.689615	5.3386755	3.6582985	5.618982	5.633219	5.303298	5.442913	4.676273
ASHG19A3A003680	7.9611673	8.225029	8.251243	8.094155	7.9296513	7.784321	8.84182	8.010027	7.4028535	7.7754903
ASHG19A3A003682	5.5288773	4.991289	4.7024245	5.7311683	4.9787	5.0116377	4.0254097	4.7591524	3.7204921	5.3824215
ASHG19A3A003686	4.5768	4.157075	4.169384	3.7935452	4.0906057	6.1924324	5.119882	4.9526677	4.705162	5.4714947
ASHG19A3A003688	7.676325	7.6099396	6.638958	6.8994894	7.4329853	3.8189394	4.2799563	3.102614	3.2183933	2.5559556
ASHG19A3A003690	6.6125584	7.248158	7.1578774	7.3632364	7.1448708	6.9094095	7.168923	7.2445703	6.649661	6.2337933
ASHG19A3A003697	4.3834534	4.7330074	4.553571	4.6388507	4.05055	5.5312524	5.4046793	5.297211	5.50677	5.5851283
ASHG19A3A003699	5.86849	5.894168	6.0899515	5.637124	5.870539	5.809524	6.1934824	6.0099916	5.8451343	6.049623
ASHG19A3A003700	7.815177	8.257742	8.132794	7.7805834	8.075806	7.755286	7.753419	7.9296513	7.6053567	7.7727847
ASHG19A3A003703	7.1406765	7.0568275	6.8933697	6.947177	6.926915	8.667204	8.33536	8.495015	8.670955	8.556328
ASHG19A3A003705	6.908174	7.0546446	7.1843877	6.6366935	7.4057035	6.91998	6.9171004	6.6228523	6.9309063	7.1311493
ASHG19A3A003706	5.046919	4.9938745	5.174393	4.345901	5.5901284	6.179586	6.4382696	5.5105815	5.9824915	6.178902
ASHG19A3A003707	4.2782564	5.419138	4.9377413	5.01012	5.5188327	4.9363294	5.6321983	5.052955	4.423082	5.8222647
ASHG19A3A003709	5.6435256	5.9726458	6.239374	5.924353	6.161946	6.0354567	5.766376	5.8357024	5.6126456	5.451257
ASHG19A3A003710	4.694276	4.2747507	6.144182	3.5614438	3.7338846	5.50413	5.443504	5.7676697	5.7133145	6.629756
ASHG19A3A003711	11.44026	11.764819	11.771545	11.913461	12.027841	11.555755	11.571232	11.7499275	11.42123	11.633066
ASHG19A3A003712	4.291425	5.890203	5.2451224	6.0434155	4.922824	6.048481	5.155202	6.007195	5.7824354	5.938759
ASHG19A3A003713	2.592724	2.9313414	2.949639	3.3206406	3.5303516	6.6473184	5.911047	6.4063816	6.804423	7.34455
ASHG19A3A003714	5.717033	5.36124	5.45369	5.065845	5.104425	5.0833807	6.140438	5.04077	5.4712753	5.9611025
ASHG19A3A003718	7.4738436	7.7606106	7.854202	7.814264	7.688608	7.8664646	7.612853	7.796092	7.907889	7.9238315
ASHG19A3A003719	5.6708627	5.754297	4.3241997	4.571157	4.996255	3.8845952	3.5617545	3.8953068	4.4259253	4.600238
ASHG19A3A003721	9.719949	9.691946	9.090158	7.522449	8.6253805	5.550737	4.8319845	5.030794	5.5004354	5.5755367
ASHG19A3A003728	6.798893	6.7870073	6.9238796	7.072983	6.7758193	6.89627	6.8306346	6.8211813	6.529101	6.467705
ASHG19A3A003729	5.1140323	5.7577434	6.426576	5.5197115	5.8200817	6.333651	6.3099513	6.3277483	6.418711	6.6465936
ASHG19A3A003731	7.1224523	6.8569117	7.4332438	6.821621	6.9237633	7.8679795	8.255546	7.529408	7.8230085	7.861737
ASHG19A3A003733	3.5102308	2.9313414	4.522405	5.145526	7.997808	5.5006056	4.4876294	5.3980055	5.0252457	5.849475
ASHG19A3A003734	6.0939965	6.4191823	6.4325914	5.9995384	6.6909266	6.114174	5.65441	5.9195647	6.263066	5.9014683
ASHG19A3A003735	15.822476	15.762079	15.782381	15.802425	15.6687	12.025438	11.848207	11.899424	11.883136	12.071955
ASHG19A3A003736	6.929291	6.505457	6.882494	6.641007	6.9422684	7.0799356	7.2138047	7.179115	6.948203	7.168186
ASHG19A3A003737	5.793899	6.5162	6.4950376	6.655869	6.618503	6.1184983	6.0282545	6.5040207	6.1044316	5.9984655
ASHG19A3A003738	5.1059446	7.836159	4.2537966	5.336447	5.3448963	5.578866	6.0596466	5.839951	5.01906	5.4089117
ASHG19A3A003739	6.408656	6.986739	7.3080654	6.880478	7.0662627	7.035756	6.964323	7.158319	7.24043	7.1272397
ASHG19A3A003741	7.6644425	7.2061195	7.1327195	6.8511014	6.992059	6.5721083	6.753996	6.7150497	6.479469	6.9499044
ASHG19A3A003743	5.8576097	5.713176	5.6908197	6.441181	5.931498	5.0486317	5.499609	5.1070814	4.8469353	6.7957006
ASHG19A3A003745	6.9620547	4.763357	5.779793	4.86338	5.0588512	5.138976	7.2469068	4.4415293	4.2483993	5.77133
ASHG19A3A003747	6.173587	6.333651	6.078303	6.3461757	6.9612627	6.660779	7.4970074	6.4403176	6.553383	6.748368
ASHG19A3A003748	7.255679	6.254464	6.0570345	5.44495	5.880776	5.61698	7.0904236	3.0421703	3.1893594	5.0934687
ASHG19A3A003751	4.4775743	5.6445384	6.2021146	5.369452	5.88993	5.61038	7.645163	5.451971	3.9942136	5.1480093
ASHG19A3A003755	2.7682495	2.9313414	3.8494456	4.3630548	3.0959733	4.6910243	3.769681	4.6225157	4.6043053	4.7494416
ASHG19A3A003758	4.3321786	4.525943	5.2621355	4.62873	5.1646476	4.7145343	4.9664536	5.9372144	5.246857	5.8878384
ASHG19A3A003759	5.651895	5.5473833	5.276699	4.6936274	6.0520406	5.0110364	4.660545	4.4350147	5.016431	5.1907406
ASHG19A3A003760	4.286845	4.3085766	4.273668	4.144485	4.0085983	5.1990805	5.283754	4.6794415	4.718795	4.8202868
ASHG19A3A003764	4.6029806	5.282881	4.672968	4.510594	4.714273	5.7835746	4.7285447	5.353279	5.629712	5.967961
ASHG19A3A003765	6.413316	6.8146033	6.6834984	6.9927163	6.9932384	6.398637	5.8481307	6.7669487	6.268196	5.969342
ASHG19A3A003767	10.494496	10.250826	10.000916	10.675	10.640324	10.567	10.423729	10.541323	9.933348	10.3795595
ASHG19A3A003768	5.186341	5.7184725	5.9903193	5.8594866	5.8345456	5.907934	6.3218565	5.619873	5.664252	5.770554
ASHG19A3A003772	6.826873	6.90692	6.9236255	7.151861	6.9181094	7.808074	7.60823	7.9725075	8.096081	8.01411
ASHG19A3A003775	4.6641645	4.441647	5.044968	4.8098145	4.489385	4.589318	4.9526677	4.30694	5.1518097	3.8205297
ASHG19A3A003776	4.741566	5.7653537	5.4392233	5.5927615	5.8614044	5.4079638	4.1232157	5.571702	4.84202	4.850246
ASHG19A3A003777	3.919948	4.913638	4.7996745	5.326618	4.4485064	5.160972	5.4549804	5.3535013	4.7576456	4.5587115
ASHG19A3A003778	4.7290063	4.3381696	4.731643	3.3682594	4.1502	5.379468	4.100901	4.966889	5.5773897	4.8333864
ASHG19A3A003779	7.9956484	6.8162103	7.184259	6.8294964	6.6836834	6.478269	6.7305393	6.8020463	6.1330976	6.312189
ASHG19A3A003780	4.805307	4.9585276	6.2029977	5.2222033	5.26192	4.800215	5.272019	4.8942184	5.303721	4.811729
ASHG19A3A003781	6.2987614	6.4914007	7.035756	7.077036	6.7553005	6.219709	6.361498	6.504568	6.024478	5.7331233
ASHG19A3A003782	5.153018	6.012854	5.750778	5.676827	5.9780293	5.6364703	5.334413	5.8472085	5.239136	5.870174
ASHG19A3A003783	7.382901	7.298508	7.5582504	6.925398	8.0476885	7.3335066	7.635643	7.2675357	7.329606	7.489117
ASHG19A3A003784	8.189642	8.621199	9.003057	8.346975	8.628344	9.043792	8.984659	9.013821	9.162638	9.482452
ASHG19A3A003785	7.3442264	8.153168	8.004488	7.9677844	7.970453	7.6753664	7.8502336	8.024011	7.5219245	7.5753307
ASHG19A3A003786	2.500243	4.7269	3.8002994	2.809695	5.098022	5.476485	6.832808	5.1098495	5.107195	4.918081
ASHG19A3A003787	6.09549	6.9758368	7.083881	7.160891	7.2534537	7.687042	7.5940547	7.8334994	7.211579	7.525383
ASHG19A3A003788	7.7599316	8.106211	8.255546	8.19271	8.293967	7.792231	7.911652	7.8706846	7.6243267	7.68577
ASHG19A3A003789	5.4580812	4.682686	5.7882366	5.257408	4.9080596	6.4811373	7.621518	6.290713	6.8293886	6.792971
ASHG19A3A003790	6.2529798	5.50545	5.69631	5.8810406	6.452451	6.6372924	7.7769656	6.352679	6.7060895	7.0873
ASHG19A3A003797	4.618572	3.9638624	3.6071985	4.7304554	2.755651	4.899229	4.1373863	4.787614	5.0948515	5.3548093
ASHG19A3A003801	6.9225087	7.1415706	6.101029	7.039331	7.235413	5.8345456	5.0622473	6.166729	6.308396	6.176414
ASHG19A3A003802	10.15977	6.9350433	6.4273205	6.4425445	7.345406	6.366319	6.941003	5.592799	5.723089	6.657147
ASHG19A3A003803	8.667204	9.227371	9.268717	9.069054	9.527016	9.446516	9.767223	9.680291	9.573669	9.448828
ASHG19A3A003805	4.759456	5.2151647	5.196161	5.022258	4.1850853	4.6852846	6.0434155	5.210399	5.4608703	6.07048
ASHG19A3A003808	2.6362786	2.9313414	3.6104805	4.471549	3.3028574	5.079833	4.5926633	5.233686	5.514942	5.226325
ASHG19A3A003812	5.2926354	5.104727	5.6116633	5.515335	5.303212	6.055275	5.9623	6.2205925	6.1076336	5.8780727
ASHG19A3A003815	2.6661756	4.88856	3.0473342	4.6277018	6.009174	4.7894683	6.2440724	4.6173983	4.5286465	4.887534
ASHG19A3A003818	5.641943	6.0770745	6.3292866	5.71985	6.364139	6.008587	6.528464	6.3677254	5.7405524	5.7392097
ASHG19A3A003819	5.714812	4.7497067	4.7087913	3.4980164	5.032014	5.1011024	5.1985054	4.4119086	4.9176197	5.0382223
ASHG19A3A003820	9.82529	9.340337	9.32208	9.338461	10.935499	8.268047	8.653446	8.464496	8.295225	8.173858
ASHG19A3A003823	7.573263	7.127055	7.5586653	7.3682756	7.9435015	6.8492494	7.8799286	7.0040793	6.8038588	7.647162
ASHG19A3A003825	6.336533	6.122589	6.06443	6.206971	6.4584813	6.7279615	5.969585	6.358338	6.8447742	6.800395
ASHG19A3A003827	4.384049	4.5422807	5.8377953	4.59563	4.6321864	5.317785	4.747503	6.147898	5.2590804	4.3334837
ASHG19A3A003828	6.5474358	5.538813	5.663072	3.5819309	5.3479667	4.850501	6.390449	4.698668	4.074298	5.550865
ASHG19A3A003829	4.7912526	5.241656	4.9060125	4.1594377	5.3134356	5.104149	7.543474	5.037834	5.1725993	5.5395384
ASHG19A3A003830	7.4219646	7.3887033	7.328135	6.8006577	7.6554523	9.926118	9.689318	9.767223	9.710572	9.900677
ASHG19A3A003831	7.024199	5.917806	6.4121666	6.05553	6.420273	5.654676	6.199529	6.145542	5.4381757	5.698696
ASHG19A3A003834	7.3773437	7.6211376	7.5382223	6.4096975	7.3558726	10.08256	9.961608	9.772944	10.113021	10.125964
ASHG19A3A003837	4.8823376	4.2089767	5.2788677	5.3077135	4.966052	5.2890224	6.2021465	5.0593452	5.6717916	6.79265
ASHG19A3A003839	5.2862663	4.09192	3.4939227	4.226907	5.6190996	4.644903	5.647507	4.1716743	4.5663013	5.1268845
ASHG19A3A003840	6.218284	6.969672	6.3821573	6.546	6.411633	6.1542974	6.5396695	6.1547236	5.8074074	5.9421616
ASHG19A3A003841	6.993061	6.508815	6.9088726	6.801016	7.073276	6.800166	6.836393	6.75132	6.543141	6.929892
ASHG19A3A003842	5.2088737	5.8775578	5.993645	5.357875	6.0521393	5.24662	7.5589356	5.190336	5.2245946	6.402335
ASHG19A3A003844	5.0627475	5.5209236	5.012778	5.5803385	5.359915	5.2307196	6.0550704	5.1923704	4.2051344	5.065159
ASHG19A3A003846	6.226887	6.339525	6.821563	6.72437	6.7634683	6.442857	6.493605	6.517475	6.272201	6.143614
ASHG19A3A003847	12.894346	12.727292	12.75736	13.241656	12.504107	12.934945	12.840712	12.991037	12.618078	12.365767
ASHG19A3A003848	6.757419	6.703615	6.658783	6.21177	8.116825	6.205703	6.087923	5.9772043	6.0267477	5.818066
ASHG19A3A003849	7.6256204	7.356391	7.790874	7.594522	7.633508	7.9981785	8.244511	8.051791	8.219431	8.233437
ASHG19A3A003852	5.3973427	5.563074	4.971394	5.31332	5.3640647	5.3755593	5.983107	4.8929152	4.669326	5.141851
ASHG19A3A003855	5.2488003	4.076097	4.5922947	4.822556	4.719101	4.5751963	4.2608953	4.513322	4.6088223	4.4963923
ASHG19A3A003856	7.68577	7.755052	8.003922	7.9204574	7.746154	7.790029	8.050595	8.042187	7.5495796	7.567674
ASHG19A3A003859	6.3120713	6.324172	5.7232413	6.102468	5.8017974	5.209986	4.849609	5.551376	5.9167953	5.853483
ASHG19A3A003860	5.589285	6.6790643	5.683558	5.661352	5.9080334	5.0755887	3.9906201	5.091183	5.632604	5.472905
ASHG19A3A003862	6.8718443	7.2934985	7.3976703	7.0871577	6.5452127	6.447643	6.907838	6.7359	6.8052397	6.568975
ASHG19A3A003865	5.133273	5.7338967	6.3291225	6.2649617	6.225507	5.758379	5.976121	6.2539144	5.9872847	5.3949485
ASHG19A3A003870	3.4248512	4.392733	4.119237	4.195028	3.2137692	5.4452395	4.67708	5.3865633	5.4849014	5.2922006
ASHG19A3A003871	9.086424	8.730151	9.057829	8.572248	9.484783	8.478162	8.48265	8.412125	8.708353	8.195902
ASHG19A3A003873	6.119318	6.250272	6.45829	5.547501	6.2278423	6.6101127	6.5092406	6.643518	6.4620366	6.5681586
ASHG19A3A003875	5.504587	5.805112	6.010833	5.432025	6.238365	5.6300006	6.187826	5.6542673	5.153018	5.4099107
ASHG19A3A003876	8.867389	8.423538	8.848198	8.459206	8.470491	8.678734	8.437559	8.247221	8.208755	8.168626
ASHG19A3A003879	5.8219323	5.86849	5.6693316	6.057596	6.516622	5.528481	7.016743	5.8224163	5.911237	6.7777643
ASHG19A3A003880	5.527185	5.720067	5.4859266	5.3242016	6.374503	5.554226	6.255514	5.0669727	4.8756104	4.9138184
ASHG19A3A003882	5.7323327	4.913997	5.8801527	4.683411	5.9388113	5.3546133	6.474084	5.123792	4.09192	6.145449
ASHG19A3A003883	4.999619	4.808446	5.178498	5.5013022	5.923243	5.4172354	5.580705	5.6584673	5.328171	5.431045
[truncated: 26,504 more rows]
