# Supplementary material for: An Oxidative Stress-Related Gene Pair (CCNB1/PKD1), Competitive Endogenous RNAs, and Immune-Infiltration Patterns Potentially Regulate Intervertebral Disc Degeneration Development
Source: Front Immunol. 2021 Nov 9;12:765382. doi: 10.3389/fimmu.2021.765382 (PMC8630707; doi:10.3389/fimmu.2021.765382)
Supplement: Supplementary file 5 [file DataSheet_5.csv]

geneNames	GSM380295	GSM380296	GSM380297	GSM380298	GSM380299	GSM380300	GSM380301	GSM380302	GSM380303	GSM380304	GSM380305	GSM380306	GSM380307	GSM380308	GSM380309
A1BG	217.527	34.3827	78.6736	37.3558	631.155	314.495	80.6662	987.195	1057.5	774.566	68.4805	820.473	887.082	44.5657	35.3716
A1CF	67.4692	600.864	112.914	700.233	68.7874	108.525	74.0269	1166.23	88.4927	1362.69	56.6822	89.6176	179.461	366.868	57.5316
A2BP1	654.863	30.71316667	379.2270667	746.683	226.2030333	311.6386667	1517.274533	354.3845	644.7748333	262.8196667	653.4691333	486.5682	558.1158333	651.0866667	153.4610667
A2LD1	898.2216667	245.195	48.16346667	147.9293667	373.9918	792.0696667	179.2712667	396.3875333	548.7643333	43.11526667	598.0536667	306.9577667	118.5954667	217.7858	85.87703333
A2M	54.62945	335.4248	505.657	1190.28	202.079	1032.0115	111.7618	818.711	448.94465	418.859	367.4623	836.07	964.078	137.489	735.0995
A2ML1	420.3365	54.35915	401.7046	351.0285	308.996	522.6445	908.14475	714.0058	766.9555	1230.97	740.648	269.11105	266.431	263.55835	631.3685
A4GALT	511.6666667	519.2983333	874.058	378.0243333	185.3560667	256.107	954.9903333	649.9693333	128.0498667	690.5026667	756.9473333	431.008	779.8061667	684.0721	754.424
A4GNT	111.19	66.3876	767.625	55.7983	235.134	118.207	58.4365	35.0128	42.1729	216.703	569.741	707.418	536.709	189.689	74.0768
AAA1	138.5355	334.841	272.48	548.2695	150.73105	853.56955	809.298	125.8152	744.2777	137.69045	1380.21	79.50165	1121.73	1216.015	248.8205
AAAS	88.5965	1121.0155	515.408	333.7105	454.2705	287.49435	138.78835	76.66015	92.03895	1100.88	281.8579	389.8335	827.3165	435.91435	46.0086
AACS	56.5514	1348.4	2254.64	494.851	336.538	541.869	594.819	150.12	110.685	1301.52	1216.18	530.645	116.544	232.972	43.0015
AACSL	1774.22	33.7045	421.995	443.706	420.418	161.758	57.7738	112.044	978.007	149.726	274.88	387.254	114.531	120.903	180.394
AADAC	365.968	974.864	61.071	63.2111	97.2745	493.458	107.899	70.3058	1007.29	32.8364	515.584	60.2195	99.573	201.757	369.864
AADACL1	586.289	525.0175	423.12955	517.0175	1381.35	234.93785	575.7975	274.281	421.60675	27.9566	272.47535	41.47415	831.031	810.801	153.9635
AADACL2	112.526	34.6891	25.0175	123.824	61.859	39.4438	45.8605	71.1313	1055.07	722.359	228.902	158.124	66.0507	93.3984	56.7968
AADAT	100.7318	835.0915	663.8105	681.963	128.81675	70.68605	132.906	641.278	880.0675	349.203	283.14655	272.20645	682.43405	704.3515	380.63965
AAK1	686.6503714	602.2153857	196.2469571	323.8601	410.5065714	443.4681429	546.1418143	826.9812857	242.9378571	693.0973571	577.4030714	359.6252571	685.1888857	391.7264286	548.9472
AAMP	1115.098767	1358.393	2290.305667	1469.672567	1767.376	757.8819	919.6283333	166.2616667	831.8846667	1352.033667	1093.039333	859.8909	699.4193333	928.331	226.244
AANAT	152.964	219.645	25.1213	442.454	565.743	136.016	97.8003	127.348	332.138	42.9176	53.3505	825.873	1442.36	37.2643	678.989
AARS	911.204	2744.82	2351.46	724.922	1557.68	213.309	92.6834	98.0705	1734.1	2556.48	99.6476	531.652	49.2804	859.293	2785.76
AARS2	527.12185	194.4221	146.76045	322.357	313.64175	383.0785	77.1335	120.22655	877.4605	390.7165	493.0415	1790.415	952.2945	231.09525	533.565
AARSD1	80.49615	757.978	1160.069	902.1952	1168.84115	441.74275	888.6279	805.7605	427.4565	3201.17085	338.0115	1616.791	136.2418	42.28135	1391.591
AASDH	486.264	157.12245	415.156	468.6434	358.939	99.0103	332.71115	657.293	742.549	229.6964	265.6257	420.94965	1111.434	420.11865	755.1235
AASDHPPT	484.6847333	310.266	613.8046667	877.6749667	469.7759333	790.7586667	590.0172667	870.7906667	684.3796667	434.3193667	397.095	1194.465667	1043.100867	118.4675333	1453.08
AASS	451.9561	743.7235	751.557	145.69845	392.4065	74.15295	351.375	640.165	781.04455	1144.532	880.578	85.1535	756.032	390.28	1013.0735
AATF	724.388	343.375	305.057	30.6196	621.351	91.511	149.522	103.965	60.3427	3124.6	83.607	478.811	1623.45	337.095	1753.26
AATK	89.1718	78.0403	116.26	871.864	800.753	132.329	371.57	286.898	219.935	266.083	171	58.0505	51.7462	492.981	111.097
ABAT	99.02185	394.951	228.1054	97.1926	111.1925	101.921	102.2566	146.128	410.07	235.62165	231.14365	449.0715	822.6152	45.9418	1229.6105
ABCA1	478.3892	151.814275	170.7638	733.9707	476.231175	420.394325	171.8203	157.725625	413.542325	469.28905	61.483425	91.03335	339.587625	134.366675	716.394225
ABCA11P	178.984	73.5314	21.879	955.505	53.9394	407.837	814.754	308.878	580.252	499.253	185.863	1538.6	172.277	173.87	768.497
ABCA12	119.921	594.279	59.1406	62.8492	32.441	1104.89	134.668	707.817	712.113	30.7919	73.8589	1304.67	138.883	240.542	45.6982
ABCA13	674.445675	83.837875	200.2305	130.985925	162.27705	634.64875	604.4594	233.24815	527.89125	340.814225	146.7158	93.45415	445.28525	370.38615	253.560575
ABCA17P	1817.36	2075.78	382.917	573.843	1386.02	108.766	743.074	999.753	58.1016	5623.61	120.34	151.318	95.6798	1013.96	1072.9
ABCA2	164.267075	320.04205	596.65775	465.2645	407.53825	213.080375	443.55915	336.6123	598.85665	168.635175	751.35845	475.6969	835.382175	268.89585	205.073225
ABCA3	495.472	1117.89	797.84	231.566	1199.44	244.551	122.14	251.688	465.417	644.455	1056.88	1020.48	68.9013	397.398	220.476
ABCA4	108.1025	54.5084	156.0381	182.63	307.02025	82.1783	182.8777	1255.17	125.7745	666.901	487.3615	289.8355	847.558	86.93935	76.2201
ABCA5	97.4622	806.7537	685.7615	779.0745	861.362	377.1145	59.18015	1337.2125	317.9305	775.4265	608.4119	95.2693	787.387	40.3315	981.0195
ABCA6	60.1403	33.7539	241.698	188.208	41.3342	371.412	1289.85	148.24	72.8161	64.581	58.8742	38.4174	283.718	45.9693	655.126
ABCA7	143.27	502.964	569.816	1652.01	119.042	2408.44	447.011	172.413	1032.12	1193.21	938.222	571.497	45.8249	639.062	1238.71
ABCA8	95.82936667	37.71576667	36.70043333	608.6046667	223.1847667	204.5925	367.585	181.9776667	148.6497333	391.5916667	784.7626667	408.3753333	614.0243333	197.9828	97.598
ABCA9	558.4526667	238.6937333	93.26776667	724.7288333	344.8152	224.7789333	594.668	105.5742667	561.6106667	86.8708	88.9625	235.508	858.7685667	583.4593667	49.73836667
ABCB1	335.24745	56.50955	448.159	219.4728	209.6759	439.488	66.92765	90.99215	114.7645	151.56765	104.04325	31.60725	140.88035	95.95895	52.59635
ABCB10	194.4415	24.84935	447.6825	33.7194	151.523	107.5158	1393.9	176.66885	267.1824	43.29815	261.689	347.6455	261.2127	660.626	332.8359
ABCB11	418.66915	131.2782	66.00405	310.97845	260.67865	496.72575	443.65195	438.1855	1070.723	67.3667	73.99395	662.226	1233.094	122.99255	50.3546
ABCB4	1079.944	525.64715	651.8425	260.875	289.3928	150.02985	437.654	1179.856	309.13015	711.8015	118.73735	67.1606	358.1462	691.7675	675.506
ABCB5	356.3723	727.6305	130.1791	434.924925	399.05955	457.9831	206.27475	360.059	1151.3015	342.91565	69.6766	608.58215	425.206	380.679625	218.488275
ABCB6	568.0045	1239.56	1568.7	392.3915	1225.5515	1042.6755	1774.5	912.96	455.0322	760.206	120.2345	969.2635	781.1005	129.9395	752.9655
ABCB7	1426.41	1258.62	315.663	44.8082	922.35	829.25	169.738	36.3158	716.45	35.5058	88.2992	3498.5	140.385	42.2789	921.495
ABCB8	394.578	529.37425	455.3965	443.3546	948.027	281.627	335.8135	406.197	590.1285	449.878	324.58245	53.1649	148.15835	974.709	536.139
ABCB9	860.1834	799.8142	539.7396	610.3966	361.2278	879.54884	926.42562	674.77448	610.39892	542.2248	662.0456	750.46476	352.92082	569.967	322.19986
ABCC1	251.99675	1665.4125	1048.1025	617.1718	640.2705	1366.33765	110.40755	150.7905	505.8635	481.121	81.2061	433.09625	146.4978	95.123	1561.1896
ABCC10	581.8848	366.31912	1338.04654	797.62928	665.5614	153.028	612.98496	294.50464	386.99268	859.4744	362.86598	902.5996	913.0628	548.0334	564.16072
ABCC11	151.3583333	55.08066667	128.6818667	292.73	87.9768	345.1676667	264.1528667	668.7086667	645.8273333	764.3366667	177.4097667	272.1911667	713.912	173.9846333	64.14436667
ABCC12	67.55685	41.62655	99.1493	88.42565	264.7324	716.0105	373.2405	360.6626	45.9028	417.8635	144.3226	120.449	175.7575	755.4915	63.9395
ABCC13	113.42145	1088.698475	219.47605	472.526	481.7152	974.879	584.5673	461.589975	296.734925	429.068475	603.6413	465.623275	460.500225	752.82665	119.9878
ABCC2	50.9467	469.04	341.38	118.491	66.3994	1627.09	1042.19	51.6408	66.0466	470.528	369.921	121.172	527.882	39.6885	72.8372
ABCC3	752.2086833	207.1337667	384.483	390.8728	287.3572333	554.4591667	694.1023667	181.6991333	1111.765667	462.3544167	314.09155	516.1818	560.0458667	484.06485	718.8283
ABCC4	786.4332857	220.4295	346.5694286	420.5370286	353.1180143	736.3166429	278.6203	285.3473	426.1189286	399.7416286	444.9152143	259.2674286	650.0349571	380.9868714	285.3480571
ABCC5	81.0177	821.756725	343.638425	637.012975	679.365	155.4115	631.725475	678.13725	693.70775	385.35155	427.6122	535.981625	203.88425	458.506575	749.7701
ABCC6	1009.899967	457.1272	373.954	908.8429	692.3104	1034.725	702.268	485.3021667	983.1173333	565.0105667	722.1613333	455.6756667	1095.7378	209.0486667	1182.046667
ABCC6P1	827.713	478.154	255.561	779.837	850.83	2834.9	58.998	515.501	1698.92	40.4715	181.935	35.5044	51.0582	245.798	874.178
ABCC8	49.5101	455.819	52.5663	1131.44	108.588	1435.64	46.7933	51.8815	60.2044	844.792	242.755	67.4938	85.3447	678.924	370.093
ABCC9	631.1738667	127.9493	358.7128	247.592	442.9687	338.4861333	669.5696667	152.5679	350.4017	199.5908333	273.4518333	886.5536667	430.9895	167.1364	384.4923333
ABCD1	1430.014333	129.1536	252.8565	663.9277333	743.1515333	576.365	708.964	1182.505	738.2973333	312.6881	543.2263	1165.187667	1236.870167	1093.317633	1184.126533
ABCD2	94.9385	33.5933	255.449	50.8371	37.081	955.225	921.59	288.468	1523.09	45.1227	51.7918	612.875	992.047	68.3086	43.9698
ABCD3	930.8265	393.515	1004.774	68.58835	196.573	737.484	611.487	225.37125	79.38605	30.29055	760.5725	449.451	80.0228	691.93945	800.895
ABCD4	928.72415	452.75305	716.7355	282.9986	376.7065	742.608	385.16015	726.306	85.2643	866.569	463.271	1100.123	1351.51	565.355	728.5175
ABCE1	79.70865	489.7442	666.291	555.40565	56.51445	499.254	72.92855	120.771	114.76845	533.1796	364.25155	1293.3845	209.30095	247.4529	191.5675
ABCF1	138.81775	113.4545	286.7355	283.83715	999.7955	1340.23	820.22885	79.0223	585.5075	102.0311	966.785	640.875	1029.9978	238.243	654.7365
ABCF2	1153.9985	556.3548	575.531125	74.840925	296.0541	423.4931	188.205925	146.852325	383.059575	174.53745	381.13845	356.264	437.442175	540.817575	278.44835
ABCF3	72.0338	142.892	237.962	584.858	158.343	457.685	112.766	570.285	566.688	196.345	109.911	471.724	124.395	140.568	43.6026
ABCG1	731.801	70.94395	169.1287	600.12005	163.81115	227.6	933.5725	633.89315	198.0635	604.2773	236.17415	247.0855	351.779	500.3515	977.7125
ABCG2	622.297	37.0785	133.361	473.225	116.686	565.032	749.49	1063.88	67.881	835.781	135.575	323.108	720.578	58.7216	869.581
ABCG4	98.1767	98.7613	297.874	92.0245	862.659	1675.67	160.595	777.145	88.8465	981.331	222.754	714.718	140.868	161.965	573.009
ABCG5	1191.68	609.866	510.314	873.739	314.154	57.0957	964.592	42.1088	144.179	575.587	402.27	44.3838	112.282	50.4809	790.959
ABCG8	899.085	157.333	267.715	623.469	87.0379	259.499	811.945	577.443	827.991	1085.76	186.4	92.8067	57.8752	951.092	1396.96
ABHD1	208.1985	133.6219	228.78715	267.362	632.863	83.15505	178.6369	855.1385	985.8545	175.0068	571.901	433.055	756.303	184.35695	567.35615
ABHD10	98.0826	647.3215	212.966	1863.825	1061.77	1452.2675	1105.1225	121.6315	658.04525	1145.3805	2180.195	988.6886	405.3421	1403.8635	221.5802
ABHD11	971.4816667	784.7117333	603.8666667	586.9292	826.0826667	786.737	454.6203333	742.0892	799.1515	588.548	565.4346	885.6853333	1254.2508	161.4620333	770.0703333
ABHD12	686.543	553.4036667	757.7923333	706.3236667	1076.699	1088.741333	1044.046333	650.4740667	506.2579	446.3979333	1471.158567	208.5144333	293.2169333	362.8626333	752.5953333
ABHD12B	512.4974333	814.7266667	753.1991	244.2902667	313.51	138.2167333	439.274	183.2673333	520.0245	862.5431667	333.7952667	535.9550333	520.3559333	485.0815667	470.706
ABHD13	640.89735	52.7615	86.09955	76.9309	446.8609	389.42885	267.115	461.661	202.653	127.02645	479.2025	628.2645	202.555	275.8189	178.86965
ABHD14A	1687.27	1502.36	1018.19	1395.75	156.707	675.766	917.213	711.458	539.473	95.6758	1358.16	878.897	1576.81	1421.02	1625.51
ABHD14B	53.7979	88.1175	335.154	64.7259	78.781	143.184	1350.98	79.2854	147.724	71.7121	67.8053	467.381	457.494	174.465	647.677
ABHD2	326.1366125	262.4295125	421.96455	297.341875	374.4058625	484.86525	502.964375	461.6541125	498.5025875	224.9294875	346.57645	360.5466375	472.6117875	781.1887875	603.676675
ABHD3	1084.99	81.4432	1244.53	143.355	706.157	197.047	477.295	225.787	86.3665	121.797	60.2945	161.968	260.313	167.697	110.086
ABHD4	196.90215	450.228	816.3267	1053.6905	983.53285	562.648	1387.9405	321.852	374.804	156.97315	145.58955	742.384	967.51915	433.7055	469.0355
ABHD5	236.8465	109.5441	282.726325	528.6405	175.6939	171.232825	517.024375	159.586775	224.00595	187.0389	265.775075	269.13845	394.1492	63.02555	458.148
ABHD6	76.9572	75.4397	322.449	102.918	63.5383	163.981	81.3585	100.374	423.369	81.4183	301.876	53.906	349.947	980.85	142.803
ABHD7	464.463	138.474	130.491	148.21	129.52	632.429	494.937	44.1802	570.388	441.112	88.6413	78.8698	164.584	29.0644	88.567
ABHD8	86.3489	49.2143	560.906	1195.25	375.642	88.7317	219.511	355.179	77.0765	748.47	268.452	190.357	211.974	249.021	1554.81
ABHD9	53.3121	866.682	28.4378	424.468	370.759	1210.46	309.864	348.28	960.829	301.925	94.2012	1202.89	1030.84	42.2145	103.442
ABI1	720.5433333	491.7943	1310.201533	576.2182	281.285	59.08916667	292.2144667	85.1704	194.3083333	315.227	427.3108333	191.5936	807.4283	1016.2046	671.3746667
ABI2	879.0774	591.948	643.9551	813.88582	799.1815	722.6332	1110.97948	272.8896	568.53816	1318.78342	877.63314	425.92088	629.8049	865.5491	391.5884
ABI3	990.671	871.271	557.602	84.1509	42.3428	371.561	1456.06	2041.93	774.317	804.29	2014.42	986.953	655.729	138.533	868.018
ABI3BP	83.23556667	8161.8015	38990.20767	1304.836	1935.686333	2214.023	382.7746667	688.3057667	455.8634333	606.2726333	860.6193333	3427.189033	792.742	24202.23893	4188.612
ABL1	955.466	1808.73	2042.49	175.884	109.568	1189.33	183.985	987.928	945.917	840.556	74.8495	1759.01	49.5231	782.766	893.164
ABL2	1105.1075	210.614925	638.74525	357.474225	729.1215	548.3865	557.65675	961.25085	689.68965	345.043825	751.865	234.2418	402.790875	305.63525	461.5339
ABLIM1	133.009	659.6695	150.724	159.7047	456.972	713.7995	189.9034	490.7845	463.021	319.9315	501.1925	223.7515	807.409	661.78515	2802.4145
ABLIM2	747.684875	434.938475	508.0335	619.04075	625.384	310.1312	1003.5577	112.474675	133.8227	338.7897	512.02965	570.015675	1287.453	484.5911	477.45635
ABLIM3	588.544	627.888	2672.19	717.456	2601.92	1205.2	330.17	86.8339	1304.3	175.314	1237.08	515.58	444.128	2173.73	66.4733
ABO	1088.4734	350.3240667	364.0790667	578.6143667	280.7621333	1267.810667	141.9589667	309.1011667	1021.315667	712.8793333	1129.782333	554.7906667	685.1243333	226.0640333	778.0696
ABP1	793.349	220.195	125.813	66.1573	420.661	555.821	1756.61	977.859	801.303	571.168	79.4113	819.819	1545.97	1008.78	92.1376
ABR	99.63015	408.1761	44.84085	58.91435	359.7561	94.8037	1167.4415	166.687	466.837	52.999	493.1026	53.81415	227.72975	342.6698	290.54545
ABRA	642.09245	375.8705	53.6168	1000.8285	307.9944	326.791	268.961	106.68	644.82185	77.91285	45.82285	164.09995	36.1887	996.2045	593.5575
ABT1	433.188	287.953	109.274	184.929	55.2202	53.3616	71.959	480.698	931.921	884.928	1391.3	743.18	191.738	226.979	37.0123
ABTB1	702.9596	443.13222	181.59176	489.62136	515.30208	874.3632	1092.096	625.63554	347.62334	710.5714	626.5404	152.86136	487.32614	243.90926	355.6824
ABTB2	620.0923333	734.9056667	385.7093	1138.908667	983.4883333	562.4556667	621.1986	507.8153	842.5233333	281.1859333	619.4296667	406.7562333	331.5261	318.7349	317.8436667
ACAA1	1736.5965	1462.815	1887.7455	2294.52	2201.385	1965.465	1242.138	831.0035	1431.58	1015.2295	920.944	4854.52	910.1265	1053.2335	1008.4005
ACAA2	326.3295	584.97575	575.5587	757.0165	160.54105	472.238	116.042	399.78305	71.2833	1185.17	638.1335	186.70255	793.64	1099.02775	293.675
ACACA	464.613	453.85	1395.225	1244.6955	934.5225	1028.647	535.493	274.51865	909.8265	513.163	1133.6185	226.572	107.26555	655.7325	447.2735
ACACB	110.3482167	423.38275	196.5130167	301.9982	678.7714	377.0571333	261.71635	689.5231667	416.4787	504.0157333	245.5539667	255.4949667	635.2617333	484.3423333	249.3080167
ACAD10	261.49662	594.45896	568.4756	245.01322	703.95832	443.10908	710.6968	276.01484	783.68864	263.44362	562.03902	329.95158	597.7114	635.7184	629.45078
ACAD8	386.167	50.2076	239.063	274.654	664.299	36.4732	298.763	467.361	859.884	131.231	52.5265	41.215	55.1661	371.848	48.6926
ACAD9	79.50605	747.032	284.2234	643.4815	673.106	96.33275	293.6665	76.63275	322.5507	79.965	658.338	145.50785	182.3128	401.01785	537.20715
ACADL	648.546	746.816	282.5675	806.4785	175.162	79.79235	191.66095	963.369	154.29455	256.00305	341.454	55.27525	1075.424	215.4118	1166.414
ACADM	104.022	624.79	989.229	1138.28	1368.46	136.534	82.5789	180.551	1234.01	332.242	52.4099	336.139	243.213	1265.09	755.878
ACADS	265.481	48.8336	1456.72	898.643	918.112	947.584	2340.04	149.16	244.806	573.267	74.6095	458.955	1507.62	101.088	694.454
ACADSB	573.9405	63.4305	35.6222	72.77645	41.35795	776.48005	248.75405	1075.3732	434.1865	895.0585	448.525	268.4065	1011.0815	40.9059	417.3383
ACADVL	1011.556	4125.938	3391.060667	581.9496667	2223.253267	1190.152333	526.4381	598.9983333	593.526	2301.004	1473.530667	1875.419333	745.2446667	1436.866833	2182.070467
ACAN	2476.970333	12397.9681	25254.01537	2041.851333	8461.960667	3700.602067	1113.84	731.076	868.6989	2704.394667	3063.954633	1839.748933	1111.595667	15739.9481	2994.159333
ACAP1	938.121	308.661	389.9845	883.0485	509.00345	184.29065	124.773	612.0625	769.7505	953.5525	380.45985	463.47795	738.0055	349.649	408.413
ACAP2	942.4195	100.6782	24.2376	292.20605	299.40855	227.90435	151.642	997.3405	267.732	368.484	586.31695	45.27875	666.0992	376.0425	628.8735
ACAP3	76.97365	630.971	585.0209	873.776	1141.7397	540.593	189.369	81.7342	141.1155	1041.352	404.9234	319.7685	345.61975	434.437	854.8915
ACAT1	454.7101333	156.8353667	278.8893333	263.93	128.5496	233.1663	220.9183333	402.6313	468.2752333	136.8855	426.6988	376.307	236.477	254.2890333	65.94196667
ACAT2	32.319	171.524	1339.34	30.3317	1850.89	595.195	121.14	43.8722	46.7103	8771.15	92.0437	533.276	34.673	625.051	59.9429
ACBD3	326.55005	609.6955	1405.55	1804.67	1981.4738	462.51255	502.9406	114.2253	140.3302	1284.4329	725.523	931.51	78.8583	268.5295	1069.298
ACBD4	194.759	499.093	1521.61	70.8987	1265.27	91.2105	118.062	137.412	97.6348	984.142	104.822	72.4832	59.7042	1845.67	78.3421
ACBD5	1112.803	32.71465	504.30425	471.1401	831.807	142.12085	374.834	1415.037	748.941	289.172	774.606	262.0867	868.528	240.1952	231.02085
ACBD6	614.771	35.0617	66.8207	472.456	831.798	132.728	105.326	57.1136	2287.69	71.2454	69.3271	414.468	95.2435	1295.36	964.031
ACCN1	1502.12	226.218	585.867	727.792	299.718	1126.55	600.216	134.553	142.809	1175.18	953.472	1319.73	1021.89	38.8858	923.744
ACCN2	1761.48	33.6776	329.065	2457.83	351.789	1800.45	919.815	1464.14	880.222	1393.52	609.964	704.468	1179.56	1021.48	881.972
ACCN3	1011.99	200.615	746.332	65.3949	72.8699	55.8429	1426.64	100.59	1727.26	171.099	374.025	125.869	197.251	273.08	56.2239
ACCN4	471.715	132.512	150.628	77.7244	142.993	1688.5	410.075	186.254	136.758	1142.32	1361.19	1770.71	78.1469	79.8883	77.8701
ACCN5	198.481	1036.78	364.953	76.9939	51.6558	2285.97	62.247	219.086	540.175	130.065	156.094	36.531	114.167	595.343	185.769
ACCS	56.6998	856.026	38.6145	1004.72	779.044	1103.34	860.932	68.3178	1183.91	257.83	202.052	616.118	1252.29	919.331	959.908
ACD	268.58	1112.22	948.526	289.02	627.952	950.012	102.287	307.534	478.047	730.217	1398.23	872.588	227.656	987.2	115.269
ACE	162.27815	57.0357	97.31185	330.1005	306.24005	680.2307	75.7021	442.6235	180.0925	257.02315	133.8435	217.823	144.5545	386.98185	88.04745
ACE2	1502.65	80.1538	169.921	231.386	953.133	393.013	249.377	243.503	126.676	396.725	2147.48	920.022	864.311	59.9282	51.469
ACER1	305.636	141.256	423.396	73.6551	127.115	61.4407	230.779	50.0267	209.093	410.697	174.073	103.6	1797.27	53.3915	247.325
ACER3	292.6926667	203.5303	253.0118333	250.61985	325.2803333	252.05525	535.06345	204.675	286.5265833	307.9806	270.9499833	152.5313167	457.0068333	179.26715	516.3346667
ACHE	204.934	419.1757	184.3555	44.4986	165.053	349.7915	557.7	99.407	135.28965	477.63505	700.296	1202.1065	461.0925	730.6335	413.97035
ACIN1	265.041	1129.5	1563.07	254.591	2181.8	259.841	1399.36	1530.34	852.099	1723.53	1614.04	506.222	1207.31	681.16	1148.36
ACLY	57.8266	3475.106	4674.4208	98.95935	1446.58	1031.3915	843.717	103.533	145.07	837.6955	72.318	231.09	736.3309	7127.895	885.49465
ACMSD	1200.99	429.283	42.2162	414.74	369.213	698.085	77.1039	770.855	933.424	41.6938	41.5564	790.133	271.099	395.577	101.855
ACN9	721.603	637.7796	628.8885	192.8505	371.20625	49.3073	724.1275	677.8816	1361.5865	659.802	434.1775	475.21735	684.477	265.06	278.0065
ACO1	856.405	704.332	808.871	1950.52	47.485	152.1	231.253	820.033	294.201	798.92	481.177	57.1953	748.567	616.774	1866.75
ACO2	330.013	53.64735	525.3545	180.6095	293.4488	563.94625	191.0531	206.383	308.89115	153.97775	100.78005	61.16065	552.594	273.026	221.54925
ACOT11	554.2527571	276.0492143	324.2132714	855.4928857	229.1317286	489.2621	134.7871286	444.7392286	880.9650714	666.8054286	277.0586429	209.9568286	562.0052571	600.2571	414.3395286
ACOT12	253.295	101.416	224.463	194.648	117.338	1510.54	54.9423	58.9533	128.424	420.3	57.1161	1047.73	63.5325	85.799	96.3392
ACOT4	92.7402	18.5052	54.2275	1067.9	429.815	33.844	1030.74	46.8525	79.0972	168.157	30.8926	371.991	886.146	75.543	816.769
ACOT6	102.477	995.562	79.6814	1005.96	205.999	132.928	112.375	263.706	190.543	594.081	428.152	44.6497	793.731	38.6757	26.876
ACOT7	69.574	659.362	961.8511	101.8369	514.58	435.3665	590.6893	479.598	369.66305	68.91525	745.2285	97.48185	814.50285	83.5081	1545.5015
ACOT8	746.1795	757.551	547.21455	554.997	583.654	208.09715	88.1886	302.92425	816.1715	1060.027	222.36285	451.41505	100.9436	1350.95145	692.1355
ACOT9	177.02	314.087	650.435	569.338	880.67	531.101	888.078	396.07	156.162	43.7561	88.141	115.584	57.8389	1600.54	481.391
ACOX1	494.8757667	224.2090333	339.777	758.777	106.3662	857.7606667	490.9425	400.6745667	1008.428333	338.3261333	449.0791667	542.887	1256.223667	408.6575	686.555
ACOX2	1092.92	258.528	116.917	154.222	791.221	671.752	1177.35	244.34	172.37	404.547	78.2455	171.923	432.979	56.6628	566.081
ACOX3	62.7235	875.386	744.197	505.112	28.7243	636.25	52.1466	175.612	111.284	686.896	610.606	1076.75	694.366	84.0445	704.433
ACOXL	1372.6	647.191	114.60905	1490.2795	684.153	766.1535	744.7766	232.8909	1672.165	115.94645	1227.2695	858.8035	2470.23	1072.88315	134.67345
ACP1	433.3225333	869.5825333	261.1231	752.1419	436.7754333	875.7041	415.6987667	182.4416	167.9920667	581.0771667	60.89126667	279.8087667	282.7121	227.6154333	508.5823333
ACP2	1677.8	1193.7	793.493	1680.46	1096.75	122.292	155.911	401.896	376.69	82.0695	463.647	66.685	842.389	136.456	60.9864
ACP5	126.067	1290.1	503.389	1644.55	836.019	39.0737	1142.89	917.915	65.6464	1044.34	671.738	1387.45	62.5487	627.016	87.5491
ACP6	332.358	120.648	312.532	50.4195	405.317	1347.41	845.904	268.807	1999.88	3983.9	66.76	142.183	526.081	55.837	506.94
ACPL2	352.8665	3277.6965	4215.09275	410.0575	2909.42515	410.723	304.1955	1312.7	1323.97	657.9745	41.3935	607.6375	114.0045	4728.0756	753.63555
ACPP	327.0531667	258.2806667	396.9196667	119.5926667	725.0898667	597.7759333	459.3741333	926.8423333	911.7073333	594.6876667	378.1306667	487.7653333	488.9700667	474.7694	437.5509667
ACPT	354.0985	242.3765	157.972	104.82885	123.685	806.17045	789.494	205.1055	449.0835	501.5635	262.723	256.9555	202.715	638.9334	107.7737
ACRBP	656.215	1191.35	37.6686	480.92	537.356	50.7608	262.212	57.5054	686.632	974.239	2322.82	62.3575	1007.64	566.859	41.2066
ACRC	395.597	32.4385	88.7215	75.1462	68.5352	1065.61	84.4012	52.2116	2896.12	55.1714	728.881	95.065	906.4	696.122	65.3433
ACRV1	558.974	59.1305	283.548	53.3932	65.4066	176.417	659.639	127.561	49.1953	822.551	188.1	151.871	1497.73	94.365	656.403
ACSBG1	423.35675	127.46905	263.6693	602.8555	401.076	177.705	90.58065	81.4931	340.42675	504.0145	1067.505	519.1583	114.1975	449.891	680.485
ACSBG2	872.966	124.179	456.523	51.11	74.1494	60.0844	714.611	115.681	525.496	329.208	217.242	99.6767	346.465	112.541	451.168
ACSF2	2295.11	533.453	734.777	61.4365	1072.8	1171.21	521.604	87.3082	63.7638	494.166	147.963	1107.18	1243.31	908.147	133.061
ACSF3	103.77765	200.3415	135.8226	520.7055	765.6225	132.639	170.3217	369.5245	1436.225	670.6025	654.2695	398.7425	845.6855	92.49285	91.7861
ACSL1	817.536	454.00525	231.4868	455.4505	802.224	482.4565	141.15	301.461	163.45405	744.5005	1526.418	273.00945	284.58605	468.20815	619.0063
ACSL3	103.0777333	1755.451667	1071.224333	546.1191333	2448.325667	960.6323333	759.2098667	66.78756667	75.00166667	801.984	109.0278333	604.555	869.6256667	1373.484	882.8849
ACSL4	141.798	292.286	570.865	707.587	54.067	319.801	45.2636	30.6928	520.81	794.464	1542.14	990.454	98.6437	107.474	1197.54
ACSL5	355.0243	553.185	326.702	599.076	221.1627	766.136	313.898	1500.392	932.5615	201.5988	957.4884	218.194	633.138	389.6691	333.07085
ACSL6	574.4963333	46.50206667	376.6883333	503.2782333	467.3150667	259.6601333	257.6113667	43.89573333	154.6476667	355.6992333	324.3853	381.1653333	286.2105667	82.5328	494.0297667
ACSM1	604.95	579.347	414.456	166.7895	133.4504	222.819	714.5255	697.03785	747.6655	329.192	129.74535	388.2885	133.315	961.197	361.02805
ACSM3	67.7009	81.65215	129.5551	473.4708	713.247	65.7772	57.70045	392.66475	309.50665	317.1197	781.5962	626.5355	152.4408	27.79235	591.8885
ACSM5	470.7422333	427.8266667	359.6341	467.1823333	378.3145	121.4941	566.612	155.7987667	905.3803333	807.13	848.8189333	288.0057333	142.6109	215.6104	495.865
ACSS1	1356.0175	46.06295	385.90235	1247.183	171.4385	670.562	606.17025	421.88435	682.6405	152.95625	802.086	158.1954	86.48845	123.234	485.957
ACSS2	1169.57	348.551	34.2085	162.465	61.1105	127.803	236.296	1041.75	203.615	777.392	179.948	309.733	50.3489	989.623	229.266
ACSS3	183.172	184.8435	55.3185	127.1945	181.45395	234.822	254.5504	598.2685	147.2842	176.662	244.67	108.99575	771.141	71.15185	216.2
ACTA1	41.2759	476.807	56.4591	1091.39	68.9003	57.6536	385.587	149.516	107.791	70.3982	1299.81	56.2086	61.9327	837.308	542.072
ACTA2	674.4945	551.27725	510.7095	121.2148	129.40885	796.29705	396.60565	307.1738	54.15195	470.19	907.28535	121.0025	162.81545	100.7527	830.5375
ACTB	642.6748	1576.38388	1458.45448	432.92386	1903.4822	580.9804	267.0329	268.3276	582.97518	834.5208	185.4346	318.22516	425.711	712.2118	478.98068
ACTBL3	90.20036667	501.1786667	337.7426	399.6136667	323.8453667	595.8383333	226.925	1089.656	59.60933333	184.1455667	202.8917667	94.05573333	792.4323333	224.1955333	67.7611
ACTC1	325.392	474.027	336.274	620.477	711.832	51.3605	1371.12	71.6823	843.405	82.0059	1055.8	303.016	78.7484	72.3626	470.103
ACTG1	704.625387	13558.42853	10378.8613	907.4142739	18217.01994	1937.223874	278.5791435	369.0900522	356.2067217	6562.136622	559.0314391	5129.542461	383.8936739	9920.43057	6151.585687
ACTG2	183.5745	1050.2285	727.8675	403.14345	541.529	312.2735	834.6035	87.7102	366.976	158.4505	664.0065	399.55765	82.4609	244.83565	612.0905
ACTL6A	63.4275	1492.04	816.321	1480.06	1345.3	1313.16	108.555	920.512	953.284	43.5331	909.023	498.538	172.263	611.044	695.428
ACTL6B	835.45	70.2063	66.84105	70.37265	120.7424	241.83	83.1935	376.5665	419.8884	573.03595	837.128	59.50045	1287.2535	176.752	81.30485
ACTL7A	531.327	94.863	342.897	635.949	273.235	70.6594	1321.95	194.829	567.768	132.226	729.8	229.32	901.676	529.135	863.268
ACTL7B	892.235	164.686	578.289	261.146	961.091	299.651	226.798	1136.85	651.922	94.6192	95.2269	69.4437	1300.78	90.6713	53.1634
ACTL8	107.818	117.868	169.439	1459.34	42.1576	91.709	82.0496	1082.3	337.359	59.1832	90.328	511.471	285.474	547.152	186.852
ACTN1	465.317	1510.31435	1270.8871	782.414175	2050.27045	755.537425	957.131475	197.964275	674.40325	212.70015	657.456	1027.500475	451.365	777.7523	1753.58825
ACTN2	466.450025	333.537	192.9072	260.439675	189.3202	959.58375	428.188425	270.55565	363.285825	386.4736	108.682175	285.725	121.8186	185.5013	85.283375
ACTN3	48.4764	362.37	364.465	469.089	96.3736	171.445	886.738	71.8451	783.888	96.2157	494.415	66.1391	799.121	141.774	1089.05
ACTN4	859.356	2500.07	4721.21	239.875	2063.99	1657.05	198.254	2546.27	985.466	1120.83	1749.26	1247.48	825.589	2619.59	1567.9
ACTR10	65.6291	1971.475	1538.1825	999.394	2611.13655	1820.415	495.599	510.7525	592.137	2717.3595	999.697	742.323	650.5905	1140.075	496.9352
ACTR1A	426.125	1073.3005	633.1185	463.1928	387.839	1271.39	973.604	682.94505	506.5555	62.2374	497.0458	56.2231	659.7237	755.311	863.858
ACTR1B	495.4363333	1187.4914	704.0588	373.8073	1057.6862	727.8402667	1395.358667	107.492	415.375	392.5363333	495.3513333	503.3974667	283.018	1046.4905	966.2094
ACTR2	564.2611429	484.6281429	286.2254143	340.4749	162.7504714	588.2389571	190.4697429	450.68	563.8559857	523.6332143	331.5535429	458.5519429	380.5237714	292.3503571	550.6119857
ACTR3	938.307	1205.6921	903.537	399.4188667	1659.450667	504.6833333	80.5784	333.5906667	735.976	495.0919333	623.6411333	942.5280667	561.588	523.7170667	940.1239
ACTR3B	67.7946	63.9859	682.281	37.2585	897.292	122.441	617.063	292.204	935.819	69.9871	120.682	386.328	107.989	83.5635	89.0573
ACTR5	333.05945	321.5875	601.449	112.3678	548.865	465.8765	222.50055	154.3355	1258.1145	89.0937	464.635	144.5405	135.3982	109.99945	662.1015
ACTR6	52.069	308.2465	504.345	790.238	413.45345	232.727	275.95655	979.625	193.508	275.71295	165.00385	55.0253	173.996	34.83345	1155.65
ACTR8	439.466	729.314	563.74805	895.8055	817.678	800.76195	138.37715	1057.167	51.14125	552.065	700.2468	286.977	699.2335	57.74145	417.39915
ACTRT2	52.2139	27.5181	1075.93	616.612	116.449	66.3717	1745.78	175.472	53.2785	124.322	79.6398	1499.8	709.001	59.1837	44.3318
ACVR1	502.349	304.047	1606.36	866.734	2316.57	425.125	261.402	1206.43	38.238	125.066	1134.44	503.332	219.112	2484.1	718.02
ACVR1B	361.08525	142.2981	136.959075	91.068025	623.071925	107.216925	622.788525	482.0141	499.89875	262.74975	748.3433	636.45775	474.065475	365.44765	631.472575
ACVR1C	310.4735	725.2085	295.6019	299.138	336.9576	445.03775	92.8682	483.5195	713.0175	175.34265	1130.49095	435.808	120.29025	152.663	167.3136
ACVR2A	297.5344	696.382	190.84455	1927.085	759.687	70.73185	803.4615	93.31945	833.8395	915.7722	105.3001	997.1715	559.049	411.707	983.0235
ACVR2B	398.827	277.1664667	111.9637667	103.8193333	240.0194333	80.155	499.2946667	344.7063667	221.16	426.6879333	70.02956667	303.5721667	86.24033333	490.5482667	282.6301667
ACVRL1	595.406	436.2915	492.50225	871.446	825.0835	666.865	1276.955	528.824	795.38145	677.5789	1210.475	734.383	1099.319	750.0065	824.86
ACY1	68.845	538.6284	448.3708	399.531	88.08625	440.054	554.8565	209.1937	778.45895	289.3895	525.98145	42.52015	285.1344	479.4915	346.67655
ACY3	104.3114	321.1319	419.8245	217.52	446.3109	671.3435	483.363	663.5169	767.616	306.81295	679.7235	761.9855	281.6095	462.6937	374.99445
ACYP1	72.60225	482.188	283.929	497.5515	704.268	316.38865	290.38045	117.85	987.193	782.112	352.4759	649.108	49.466	517.9965	1202.53
ACYP2	186.317	29.1655	42.8353	170.955	669.554	71.0472	1414.91	35.4525	132.451	481.418	589.641	105.147	935.721	467.913	197.428
ADA	255.06	79.2767	144.382	287.346	37.3935	104.393	111.94	264.948	184.066	113.157	82.64	577.449	74.1698	400.615	842.177
ADAD1	217.18675	652.8775	40.6026	677.8415	58.75705	104.26945	545.7691	397.75225	603.7805	447.6025	62.77335	617.46095	692.701	215.0695	251.97285
ADAD2	460.991	77.8766	162.581	108.906	57.477	46.1789	240.788	534.946	1031.35	210.103	141.413	54.0137	128.021	1033.94	1657.79
ADAL	474.5265	972.929	300.45335	190.718	121.12895	493.5095	96.10145	219.3965	205.18795	116.241	102.55215	482.047	913.0845	118.46	886.5193
ADAM10	2338.59	39.2248	47.0622	42.8691	42.0033	325.068	165.962	764.05	957.911	677.242	298.054	191.281	43.5854	20.9852	29.4012
ADAM11	543.1965	60.31275	86.3284	106.57675	354.823	233.506	1268.621	140.9035	64.8177	285.934	177.81365	673.264	337.1011	99.06675	223.378
ADAM12	211.416725	210.719875	437.6999	423.72855	707.32175	523.8815	604.13105	185.55335	475.758675	468.66885	345.456625	406.587625	444.06275	738.38225	102.078375
ADAM15	267.869	1060.36	455.041	895.265	199.945	1927.49	330.186	55.8493	996.446	79.8926	55.8133	46.5756	422.389	302.831	141.228
ADAM17	371.1993	569.52515	166.56735	249.52625	80.1223	899.94775	336.3058	246.7475	204.392725	407.69625	254.071675	331.80055	520.288475	239.314	42.864625
ADAM18	231.1844	107.1315	286.1341	1228.619	686.483	831.3327	95.75565	54.48985	517.4355	146.14685	132.3713	177.04705	75.9394	234.3966	242.2455
ADAM19	682.3905	59.4362	304.9917	126.83255	53.8961	1315.826	242.176	798.696	214.8895	133.1435	509.391	381.23595	566.403	126.4738	83.64815
ADAM2	153.368	185.406	31.4947	1531.32	707.983	745.46	66.1466	59.3881	150.19	865.411	438.487	2468.33	71.579	39.0216	70.7476
ADAM20	95.8312	436.3755	316.89805	709.3575	396.2038	76.43315	781.504	241.1986	645.07	2134.5585	1057.90565	147.4744	376.64405	272.47545	78.423
ADAM21	92.0876	40.8522	140.723	360.748	594.44	252.103	1267.51	450.152	693.059	979.961	704.175	597.563	1427.03	112.4	43.1367
ADAM22	51.1954	432.4679333	301.7936	389.0639	355.9513333	560.6886667	1458.546667	463.6221667	453.9459	47.43066667	863.3583333	481.6066	430.2891667	397.4544	74.65863333
ADAM23	298.597	492.8157333	27.38216667	134.578	176.5745667	666.7363333	965.8566667	946.8226667	340.8541333	140.6660333	315.6696	105.1500333	67.37056667	355.1950333	331.5103333
ADAM28	1568.9317	740.9353	639.8588	1029.158325	479.926425	594.62875	1169.6029	910.1245	1707.8195	799.63025	383.094225	1285.1435	808.661125	515.3415	769.358975
ADAM29	412.9084	321.41114	420.88392	544.965	185.01696	478.54596	548.56748	944.892	235.14088	393.1179	453.46958	589.37852	218.53752	206.93678	228.79444
ADAM30	750.1004	226.5238125	203.551475	408.1750375	1346.6078	235.0545875	547.0608	452.9187625	246.9410375	80.740975	260.494975	393.852125	389.89725	348.1502125	227.107075
ADAM32	1037.75	860.662	50.0711	39.55	327.91	118.945	1135.03	156.122	60.6248	190.839	91.0976	233.761	85.3319	91.8798	677.04
ADAM33	490.91466	1809.4432	2893.41334	1860.3388	1214.96642	1182.3324	978.4138	1536.86582	837.959	3572.164	1992.8086	1293.29464	239.87662	1279.58284	1496.0472
ADAM3A	376.0924	190.040575	75.694675	73.3078	112.16045	655.6777	957.1829	853.551775	310.721925	83.6358	562.34235	465.163525	680.38075	453.786025	327.75145
ADAM5P	38.9202	73.8404	15.7239	662.34	301.459	483.326	288.662	867.113	631.004	368.96	734.316	77.2302	116.097	50.215	265.039
ADAM6	685.786	327.577	270.935	39.8159	1343.36	675.578	2384.02	238.874	240.703	807.203	362.533	305.18	128.364	1273.89	50.4475
ADAM7	369.4675	69.33423333	122.2991333	108.7210667	254.6393	107.0374	1390.112333	759.1135	657.9606667	318.6699667	293.6587667	80.61313333	312.6836667	274.8292333	338.6916667
ADAM8	227.08415	137.60095	113.8365	521.684	341.0405	120.5855	989.95705	122.61085	687.9405	103.1247	420.5675	679.582	1173.253	155.2241	804.731
ADAM9	388.0601333	207.5399	540.1306667	143.4974667	218.0823667	888.0284333	398.8292667	500.3866667	345.8539	758.8253	440.0183	224.9496667	300.1447	594.0649333	184.9536333
ADAMDEC1	501.752	479.99	541.358	122.158	564.094	136.48	342.466	157.112	880.025	200.087	951.888	170.817	1384	739.848	621.883
ADAMTS1	1136.5905	424.3056	274.7895	715.5255	770.422	166.2275	889.2575	579.0284	335.8845	658.96255	660.41005	770.1495	1937.62	582.47335	681.4465
ADAMTS10	1644.21958	877.145	692.74024	1678.9964	1115.9408	1114.80036	589.348	393.22428	274.996	934.78486	231.54134	958.29794	924.9574	750.8908	521.04022
ADAMTS12	852.495	631.626	331.6621	888.3735	35.06735	558.415	238.074	634.1856	655.891	97.6195	750.609	113.5125	208.828	106.1209	1020.406
ADAMTS13	353.93535	809.5465	316.152	600.11835	1669.2985	550.018	91.8546	593.297	101.54225	989.632	162.7135	1222.2645	574.173	1320.105	246.2555
ADAMTS14	493.24675	443.3523	544.4365	274.06	575.9375	523.4765	1186.1095	356.74	414.909	816.8575	93.9921	307.613	110.6776	688.1465	53.61505
ADAMTS15	135.33	149.722	469.032	569.132	957.609	130.74	1519.73	338.751	255.708	1108.27	378.682	91.2878	1384.37	595.042	76.2448
ADAMTS16	988.966	50.8248	153.542	54.28	138.206	1208.07	64.6815	273.539	150.114	112.531	357.287	378.701	92.7865	216.129	562.42
ADAMTS17	151.86155	1009.415	381.38095	721.11925	489.69265	588.79825	942.61815	943.5395	615.728	505.54	1640.46	252.17995	681.81895	269.1567	131.3041
ADAMTS18	535.7803667	457.9717333	305.2166667	278.2652333	292.6850667	927.3736667	891.8393333	1227.527233	514.9263333	590.9817333	650.4043333	581.7106667	174.3418	303.2093333	221.6638
ADAMTS19	145.56595	96.7277	287.5974	628.9988	666.278	84.9968	77.95835	95.719	69.18555	392.4828	148.4976	406.148	423.1805	78.4294	432.8795
ADAMTS2	169.7242333	491.9439667	172.8130667	945.7356	466.7026333	899.9905333	138.6289	333.8354333	440.1034333	382.2273333	329.9961333	53.76526667	304.3528	614.393	616.9523
ADAMTS20	137.0991	336.60505	35.23435	630.6278	312.64545	1438.75	817.4325	473.3495	142.42595	346.56865	745.0765	924.4075	360.96235	330.10505	302.9585
ADAMTS3	117.34	708.266	811.528	119.497	582.358	1190.34	50.5582	189.294	883.922	145.251	387.174	37.8574	691.687	214.41	460.199
ADAMTS4	562.04135	413.0426	468.3385	484.5649	277.854	763.5305	637.01	591.102	873.80335	651.6	621.65915	231.88335	73.47955	698.89	3556.74
ADAMTS5	411.723275	835.033825	218.156075	403.6125	682.626	338.273125	400.165125	504.283175	279.9498	84.991025	102.94205	528.339	406.557025	1313.2088	478.473275
ADAMTS6	317.467	461.1591	610.8446667	376.6145333	981.4223333	832.1183333	138.986	821.012	222.2086667	724.281	326.0628	480.0147	656.344	763.3565333	376.4245
ADAMTS7	475.4229667	1199.976	60.84223333	360.0603333	718.3954667	976.5593	461.9015	358.443	797.8281333	590.563	424.5419667	67.49906667	920.8843333	178.4023333	439.654
ADAMTS8	929.295225	104.884275	243.9931	504.518675	413.466	450.5507	716.96225	482.602125	531.4425	436.2324	313.540025	787.126075	220.300175	224.44535	414.063275
ADAMTS9	479.21972	68.30116	326.14788	579.75174	479.96692	695.95552	868.5992	731.16914	574.4814	341.6341	593.0076	619.5946	534.06008	519.019	400.04052
ADAMTSL1	223.0968571	464.1562571	259.7818714	287.3482571	320.5772143	361.3804714	292.4465429	361.5658429	546.4500714	322.3277429	325.0121	225.9220571	220.7305571	272.6193143	449.9684286
ADAMTSL2	1324.06	1777.91	497.96	64.5931	1345.26	554.732	849.813	406.545	1483.35	1068.72	1015.68	100.674	1027.53	1322.88	82.3506
ADAMTSL3	336.466025	134.180975	269.0163	361.16805	699.874325	438.23075	264.35035	882.404775	418.61475	272.42	165.547525	216.852925	434.654875	330.870575	227.3437
ADAMTSL4	309.0015	556.666	140.758	406.0628	1057.735	465.268	168.38	579.593	93.9308	463.6245	1059.4235	838.0219	231.996	366.0575	463.9995
ADAMTSL5	1339.08	133.795	133.144	248.371	834.924	731.154	195.516	113.593	451.876	445.41	113.544	218.224	429.445	121.364	54.6221
ADAP1	1730.61	169.078	408.785	365.164	186.547	775.988	62.2358	172.342	67.7956	257.96	698.07	542.332	182.506	1098.85	80.3839
ADAP2	1281.8595	123.4414	348.142	560.969	211.4403	153.66095	81.3035	947.9965	615.7815	325.36925	977.4267	93.7932	69.4173	873.9275	337.124
ADAR	1802.35	7234.99	4205.77	115.186	16336.6	292.448	57.2924	308.409	58.8181	1841.13	786.944	497.04	71.1874	6374.57	7881.27
ADARB1	670.287275	763.731425	456.44485	986.22125	664.985975	504.849	692.91685	672.36975	626.557925	415.49575	497.419725	594.961	133.582475	343.21035	475.8675
ADARB2	805.613	255.064	600.6015	870.7325	759.7785	182.883	964.0022	660.1835	73.2881	323.3745	569.508	512.9135	864.024	137.92765	764.025
ADAT1	366.9084	7641.2535	4210.511	1254.13	344.901	1360.3275	87.4801	126.7795	564.159	7261.2425	754.186	1364.9515	747.849	2444.6605	1655.552
ADAT2	615.447	1360.92	158.94695	165.4278	92.546	676.3406	514.5485	352.278	87.45435	464.3585	99.8284	336.169	443.008	722.8965	534.8795
ADAT3	1065.226667	587.2763333	209.7487667	464.2133333	508.192	160.5895333	896.308	630.4131	461.1152	594.4136667	402.9527667	800.7162667	849.6413333	252.6741333	637.0896667
ADC	577.0466667	649.4356667	584.3164333	96.34833333	768.9773333	661.444	162.9128333	410.3370333	484.1147667	267.1718667	842.085	252.0706667	75.66206667	300.7660667	179.7921
ADCK1	257.331	1003.84	313.523	131.294	195.04	495.267	314.757	279.31	569.214	798.204	95.6023	164.726	158.084	1268.21	200.213
ADCK2	886.75335	396.5838	468.6483333	527.5988167	528.21515	666.4506333	701.6984	555.9127667	566.8616667	436.88325	544.33845	215.919	558.2659667	242.1182167	365.2307333
ADCK4	262.6628	440.0826667	128.3271667	754.2006667	73.82403333	523.3867667	685.3126667	237.2433333	1346.9835	892.1973333	419.6453333	333.4485667	915.1646667	549.4721333	921.571
ADCK5	376.459	908.64	123.942	74.0171	481.755	365.632	1734.96	108.209	1141.34	284.826	1987.44	132.326	1406.02	33.4231	926.33
ADCY1	212.6480833	297.7760667	118.1220833	944.0145	442.06605	517.9920833	702.6874833	407.2845	907.0461667	576.5317333	498.6915167	220.4075333	556.3686833	451.003	292.9979333
ADCY10	57.4454	592.905	289.947	1329.08	216.521	1049.49	172.217	152.124	813.787	909.005	850.885	77.0141	528.427	30.8683	342.81
ADCY2	1191.8515	398.5099	167.39905	600.3325	77.58295	498.3555	454.0993	183.32895	1015.6245	1576.06	569.6145	193.073	289.47475	706.8135	167.46825
ADCY3	1694.71	145.255	1440.22	138.577	51.7824	1058.41	78.6018	1582.86	755.72	89.1518	220.019	862.568	85.2898	79.1641	402.906
ADCY4	270.681	75.8825	141.136	48.0846	32.3929	72.5375	153.989	131.738	72.1026	87.779	56.517	53.5983	48.6257	3252.07	1457.59
ADCY5	119.73505	304.4825	84.96755	242.23805	118.16545	74.1956	167.17275	84.5255	108.904	82.57765	457.2135	1700.0915	479.6985	289.739	405.537
ADCY6	198.9	761.396	438.971	1431.48	492.014	648.843	101.649	1053.62	538.283	968.581	1629.23	835.809	199.26	1329.31	1136.61
ADCY7	446.20815	217.945	594.58845	74.5911	161.90015	821.85565	189.655	712.5185	442.12645	259.74155	75.0773	71.36935	54.30755	376.0001	254.53265
ADCY9	460.5785	370.69975	773.330225	738.3522	1055.28925	577.938775	488.7174	839.3663	499.315625	128.740725	984.990525	612.5005	609.592825	771.4296	532.93975
ADCYAP1	1425.1215	109.82245	177.78145	774.2535	54.91135	767.395	278.37545	755.5855	772.4045	283.2533	426.87925	580.69	886.499	220.6531	455.073
ADCYAP1R1	308.29	496.3095	379.543	697.735	1058.8405	739.1135	194.65355	795.5805	1076.246	1729.56765	1074.6575	805.3215	874.1021	839.3745	905.9522
ADD1	371.55572	1373.9844	801.69978	102.80522	1158.31106	402.25646	569.03744	961.56978	586.09244	410.0452	823.55192	103.02018	1053.4226	1035.26876	217.42562
ADD2	95.1621	65.86763333	532.5027	127.4751667	111.1957333	1071.086667	149.3001	265.1492	717.725	72.9124	837.936	226.5625333	500.5504667	378.9814	361.2405667
ADD3	114.7228667	1351.248667	1166.828	484.5256667	654.4747667	170.5784	101.2855	313.7506667	161.6632	688.3653333	504.8321	340.7093333	496.5176667	1276.397333	1437.27
ADFP	953.5056667	829.6213333	789.2293333	453.8431333	471.8730667	650.9336667	622.7425333	281.5319333	296.323	415.296	125.461	1566.924667	1566.413333	692.7542333	1301.884333
ADH1A	763.636	533.261	780.968	278.568	643.354	472.262	760.873	1722.54	230.416	688.173	67.375	148.13	1813.32	132.876	1173.46
ADH1B	459.18175	335.895475	32.06235	527.811175	476.852025	410.571475	1304.152	112.269775	649.12385	220.101975	432.8997	449.18365	751.43625	290.981575	126.19515
ADH1C	59.0334	200.395	140.409	148.834	1133.74	291.285	1229.11	38.0632	1087.33	28.9815	1451.8	1239.2	530.166	121.577	734.67
ADH4	345.7710714	376.9432286	542.2172571	494.5368571	259.6573429	200.2296571	111.1238	215.9616571	903.9458429	527.3936571	497.5614286	547.0000143	730.3391714	532.4986	226.7087857
ADH5	342.21635	932.025	2192.0125	300.36445	422.49345	709.259	836.67215	672.38	598.5785	4367.361	848.577	548.03105	665.159	763.7525	1367.365
ADH6	515.7426667	410.2357333	177.4854667	495.744	715.5696	578.9457333	309.1551	849.7713333	238.5046667	84.8657	262.281	481.655	154.4961333	376.8823333	174.3631
ADH7	130.503	95.894	611.19	1233.83	468.169	528.687	190.915	1437.44	1051.89	860.74	1135.9	275.706	895.253	714.369	1487.26
ADHFE1	182.072	570.285	284.833	539.257	75.6263	433.052	174.168	71.5701	122.813	78.3082	86.6937	52.7609	68.9301	67.4568	37.462
ADI1	1069.0425	416.37	277.0965	135.8791	906.646	202.46485	66.0367	1205.68745	554.755	585.7495	83.49815	277.88275	722.6761	509.4855	949.607
ADIG	225.8665	580.3565	428.9815	793.291	166.58005	69.83885	817.1895	755.3175	87.43875	98.1247	900.421	1325.69	74.5727	174.3775	1097.5975
ADIPOQ	1101.95	68.0253	77.2021	123.765	98.0932	306.058	51.4643	265.538	775.869	47.7465	46.4097	37.5025	956.779	430.978	469.788
ADIPOR1	297.327	139.183	27.9905	63.3283	478.884	613.197	236.214	70.4193	58.9327	718.116	55.6889	627.867	264.022	1192.3	86.3811
ADIPOR2	1546.04	1108.66	934.22	1251.87	3775.63	88.5588	79.891	144.288	624.719	432.306	775.093	234.258	1223.39	992.775	1505.91
ADK	2088.46	562.018	38.2976	696.899	1059	976.973	544.388	800.497	500.292	1476.12	34.7238	38.294	61.7351	52.4501	850.936
ADM	1033.75	3904.91	2833.3	590.914	94.0747	1315.53	192.151	491.904	114.654	37319.1	1814.27	1742.94	163.365	784.33	9757
ADM2	764.971	1064.057	1035.1585	835.979	632.124	775.449	1095.11	268.1365	228.4715	1306.666	491.2325	1628.905	156.7496	203.241	388.2902
ADNP	657.642	89.3748	367.5457	72.16695	255.00485	459.71145	755.221	154.16665	212.6397	602.613	301.4188	634.9915	507.69145	91.92185	125.4574
ADNP2	294.841	247.41085	746.405	95.0826	239.84415	524.3041	243.806	382.6051	671.2885	335.7309	750.622	383.07615	665.6685	375.10745	977.3775
ADO	319.146	215.8616667	538.1973333	824.9473333	202.698	95.71416667	140.1496667	881.857	311.4661333	381.2221	760.8061	137.4956667	134.3636	595.282	237.4732333
ADORA1	141.1957	105.35745	148.3825	146.29005	318.7615	167.753	836.458	196.8	1004.846	1063.48	1609.18	1532.22	166.354	304.05515	84.29765
ADORA2A	218.398	551.887	79.1109	294.544	97.7956	174.81	126.331	1808.53	129.038	159.527	384.801	798.589	1885.48	118.634	268.636
ADORA2B	124.73	71.0357	24.748	1334.86	44.0666	43.4977	169.191	475.345	86.519	393.844	93.4917	1209.5	54.7796	796.783	451.429
ADORA3	568.4205	149.7271	269.5012	435.96255	109.2267	195.7557	646.606	346.2914	769.3625	636.4368	227.9742	78.4158	212.6325	486.7855	299.295
ADPGK	496.83855	783.1745	1682.8915	105.628	2162.35215	418.7305	654.0589	381.49125	314.0415	474.80765	1256.4985	108.2255	889.1623	1274.599	1112.525
ADPRH	966.38525	456.5567	231.0733	607.8515	445.8502	426.12075	355.186425	553.17125	548.94825	554.5775	419.673925	468.86705	515.338425	578.36555	158.524025
ADPRHL1	220.0323333	370.5518	192.1683333	728.8267667	420.7112667	585.5736667	843.3689	414.0100333	823.1098667	670.1416667	228.4286667	368.0206333	1480.249667	688.1663333	224.5793667
ADPRHL2	66.7999	1224.44	739.028	89.6167	4181.12	344.49	107.505	92.7862	547.048	416.09	162.066	71.1702	75.4808	1040.98	298.026
ADRA1A	260.96982	489.21106	145.03084	557.0816	556.5241	526.06988	273.12234	472.06998	337.73872	485.1589	514.58826	650.17204	491.68466	383.31934	687.36486
ADRA1B	469.508	125.396	609.108	1093.18	404.119	731.448	176.413	1315.62	647.631	698.294	59.5836	137.323	1849.32	61.3484	1385.01
ADRA1D	97.0521	340.863	269.81	165.572	860.852	1158.24	650.354	112.669	1608.02	73.9223	762.832	520.541	1507.57	485.048	140.485
ADRA2A	247.398	374.186	456.743	154.66	26.3315	44.6294	425.222	211.581	103.793	61.3121	385.446	831.115	289.204	95.6875	399.692
ADRA2B	82.5881	445.387	39.0546	1161.33	495.599	1331.66	68.9817	89.8759	828.195	156.678	128.92	67.9793	57.3433	251.763	113.862
ADRA2C	277.438	927.861	1613.23	89.7391	497.615	233.151	669.909	945.223	103.239	944.346	191.675	113.965	888.398	179.269	167.261
ADRB1	690.1392333	442.6187667	246.6651333	512.9851333	206.6064	334.7373333	538.0855333	155.0845667	330.1139333	79.97863333	234.8750333	957.0776667	312.9776667	289.5047	340.5676
ADRB2	67.5247	1505.34	2015.24	191.221	1776.06	559.222	45.4548	356.274	66.5402	615.331	873.261	936.196	58.595	60.4652	2684.34
ADRB3	464.573	524.1873333	772.0013333	662.8178	495.699	742.9073333	761.919	866.0356667	138.9011667	621.7690667	598.281	1222.742333	355.4785667	624.7808333	720.2856667
ADRBK1	246.27	780.491	212.779	142.535	41.961	610.299	441.601	1856.24	292.367	1137.07	1059.47	49.2081	76.1252	1287.07	632.259
ADRBK2	540.5843333	700.9303333	62.53956667	515.5854333	405.2411333	157.6755667	493.625	275.954	397.8678	376.2396667	316.107	161.0283333	755.7656667	343.252	495.9977333
ADRM1	1338.82	1781.13	1475.39	948.288	873.628	39.0272	120.914	57.0613	144.081	46.4392	46.6806	142.179	2303.06	1614.13	32.9581
ADSL	461.632	1256.29	526.18	186.173	642.952	1255.05	43.8021	656.455	96.0601	88.069	889.454	1242.33	67.9252	265.378	1244.92
ADSS	424.131	323.77975	293.78055	932.9915	691.8145	947.733	501.5966	846.225	390.164	697.703	103.0694	66.95105	498.36635	620.19365	551.3915
ADSSL1	1580.17	780.1655	273.03	145.1395	888.81	59.8502	1020.661	555.79865	806.2445	638.591	711.8548	1046.459	340.6653	394.1183	708.78305
AEBP1	996.931	54219.7	46625	4292.3	22266.8	2790.5	855.431	186.596	1222.3	2732.26	2439.5	7900.6	104.968	61800.8	12341.4
AEBP2	78.71845	399.48205	168.3282	928.38625	151.0288	408.532	435.8865	140.5654	221.2845	171.74645	354.697	75.3578	389.81	219.37625	180.7045
AEN	58.6728	1146.24	36.2177	60.0011	1330.29	552.695	105.577	289.193	1309.4	116.733	154.156	96.694	74.392	1830.89	1436.15
AES	592.188	1421.094267	1280.941667	463.2023333	566.575	1388.400167	390.3666	1405.077333	431.0173333	606.2615	238.7536	418.1400333	361.0521667	1165.269633	1273.77
AFAP1	896.84725	544.7635	1104.5875	1059.4867	496.9765	1410.975	312.1475	687.7725	78.63205	691.949	134.8706	805.8055	833.8185	1035.8635	1087.852
AFAP1L1	690.668	109.59015	418.305	823.41745	162.29465	114.254	1282.5612	220.7778	755.4502	559.846	849.45445	609.554	228.4685	45.12945	397.9107
AFAP1L2	122.696	538.598	11.4028	45.0979	74.9116	251.822	66.8843	243.452	170.334	37.002	104.574	782.944	1377.86	790.246	38.9484
AFF1	351.6573333	521.0664667	1092.821667	358.6271667	467.8894667	516.9067333	662.3053667	254.7225333	1246.552333	414.8633333	392.0696667	355.5115333	272.2744333	1015.0142	1190.191333
AFF2	487.9823333	331.8076	233.8115667	393.4572	410.3135333	100.4194	375.5046667	975.8436667	740.887	335.0255333	272.7573	404.765	532.9803333	756.1453333	544.0677667
AFF3	668.33045	556.759125	221.400575	550.820625	359.569125	838.0925	725.40575	282.10575	1147.306925	295.270775	349.7293	381.42625	563.134575	1129.73575	379.7275
AFF4	576.7142667	365.1621833	431.2705333	477.0482833	153.2791167	405.6726667	105.9652333	529.19055	342.1451833	495.5956	716.7460667	439.2233667	428.1660667	536.7387167	208.4823667
AFG3L1	363.04075	230.4888	348.439325	636.3105	315.47625	438.43545	702.493575	475.89245	93.5423	200.62325	950.57685	124.410775	585.138	249.079875	339.345125
AFG3L2	327.3121333	1163.4718	1468.1174	398.9208	2264.703767	823.7915667	826.664	914.9003333	476.267	464.9093333	940.453	666.1916667	533.8762	1047.15	1249.786033
AFM	211.655	504.017	33.1947	283.734	145.181	92.0884	34.337	114.696	41.0614	71.458	302.039	58.0675	41.7191	535.453	687.621
AFMID	222.046	40.5174	465.982	1392.86	1167.01	551.751	286.024	237.756	115.699	238.417	481.161	39.6576	314.755	754.73	122.901
AFP	29.0509	127.315	246.966	92.3358	296.176	82.0123	77.532	101.161	163.435	23.9457	44.1044	49.1241	65.587	24.5035	41.714
AFTPH	85.8633	979.4962	1545.975	109.5259	1426.9135	614.6435	97.8477	284.77965	446.174	124.1285	132.121	1135.148	110.30295	1400.701	1326.92
AGA	389.3284	378.6083667	1408.102667	755.2068667	2708.822667	215.0231	987.9013333	873.5056667	735.1863	171.0371667	431.5429	514.831	240.5561667	730.8553333	242.0491333
AGAP1	47.4072	81.3827	599.108	2043.95	672.425	270.819	283.514	1981.73	729.213	89.3425	59.6267	51.4487	853.976	111.168	85.3034
AGAP11	67.15595	456.583	281.9163	361.266	40.94085	100.2416	933.585	159.716	288.545	88.90195	43.6826	77.66215	1458.4585	134.53325	445.82535
AGAP2	1028.485	810.137	126.645	183.1452	106.23815	901.8681	120.92	366.431	564.6445	203.3982	617.83115	74.7048	536.8395	87.32315	656.4155
AGAP3	119.43965	314.056	130.2402	521.72525	476.29955	163.47035	87.39115	149.8565	993.3355	573.83585	282.103	74.19295	197.995	351.7245	134.9425
AGAP5	1280.14	35.0749	242.076	1486.47	896.019	52.0255	1024.5	1095.71	104.738	42.993	77.0914	66.0934	913.536	76.6019	73.4131
AGBL1	455.29	490.123	18.6639	540.781	30.6005	540.151	186.368	73.7681	638.01	936.529	308.581	865.149	139.595	347.642	493.479
AGBL2	97.1624	411.557	470.824	707.631	105.335	842.396	1104.95	589.07	422.263	913.841	57.4798	1254.8	616.907	69.2815	754.586
AGBL3	521.1493333	86.14503333	284.7942	388.5836	416.1797667	423.2763333	86.51926667	372.6956667	99.53013333	267.4495333	331.1200333	184.2189667	387.4236667	352.5778333	229.2236667
AGBL4	278.04495	508.4257	119.81165	705.5795	62.3459	561.8265	100.363	678.86	809.662	492.7105	137.71705	151.8605	115.00455	93.12665	501.725
AGBL5	703.9677333	415.4827667	433.8608667	125.7476667	38.1839	368.8823333	963.143	195.1942	89.51113333	211.385	220.6663	350.3907	988.7957	75.11046667	365.9194667
AGER	808.68175	452.200575	344.503875	825.1356	570.336125	681.295275	658.2974	395.668	715.311325	926.52525	385.330875	488.267075	361.27125	678.6665	845.85075
AGFG1	716.622	582.47226	331.9405	841.9988	537.2996	326.31942	303.59822	486.55512	654.16864	437.0842	287.9428	380.14286	726.99454	404.2806	221.60076
AGFG2	619.166	617.5456667	597.4615	514.5426667	400.59715	618.9152333	663.9215833	530.5545	679.4017167	170.66915	500.379	460.7811333	1588.789167	284.6586833	488.5437167
AGGF1	297.9242	345.263425	373.1175	208.25185	478.90355	299.62975	678.83675	592.00695	401.010125	279.2552	659.5385	439.42385	644.16425	394.94425	550.69865
AGK	360.1346667	746.0198667	423.3485667	750.5210333	455.1911	446.1394	1341.176333	214.8784	551.2609	324.6633333	310.3371667	374.8464667	688.176	297.6677	399.7815
AGL	52.5893	179.048	385.081	93.7308	50.4057	59.2585	1141.79	56.226	75.2114	527.004	981.301	284.88	220.511	240.591	70.9927
AGMAT	660.94775	721.203	560.922	699.4621	511.5747	199.188	128.29925	278.527	114.543	113.36575	147.40925	351.867	964.38775	208.0657	226.1095
AGPAT1	1280.8015	1425.231975	1359.6335	1019.11225	1766.96275	848.220625	982.85175	1240.8195	1211.534	909.70025	640.2405	1644.125	1293.2675	2564.599	958.871
AGPAT2	422.0906333	1722.686667	549.4256667	214.6496667	521.187	1789.657067	292.0222	320.8283333	449.4800333	1829.727	2150.514	1444.941333	1186.256333	1847.703	1584.652333
AGPAT3	612.64588	535.07646	692.982	453.71264	332.52946	319.6811	747.1652	526.78446	184.20986	325.51506	159.83188	235.42798	362.87396	575.51632	665.13554
AGPAT4	700.28	1116.509	2134.1465	3115.076	1482.9835	97.60015	283.41845	734.025	1028.253	1296.016	437.2545	1130.903	577.324	1621.05065	772.46
AGPAT5	347.1758	280.7244	290.7367667	143.4903667	85.40506667	333.8886333	104.4109333	267.4653667	73.5992	134.1670667	219.4316667	688.7811667	646.8043333	256.4687333	413.2789667
AGPAT6	662.5935	293.735	114.06115	683.8075	146.9477	766.43	709.582	723.27105	83.14145	650.4435	174.01	489.6793	153.12995	155.4477	50.27695
AGPAT9	751.493	119.156	404.334	117.12	58.622	66.8935	107.215	593.054	1745.09	494.741	912.219	1933.68	626.122	1093.2	121.692
AGPS	222.5995	61.69165	780.556625	913.36675	107.111075	853.40725	432.551975	813.91175	266.70215	234.3004	598.596775	779.47425	660.420825	140.049875	364.840575
AGR2	830.30325	70.749	752.225	436.183	93.0566	369.18585	1633.215	227.06695	504.202	394.584	432.279	775.928	176.762	125.969	59.4009
AGR3	363.393	171.264	57.1369	698.275	15.3689	125.167	138.868	92.1445	936.497	524.663	68.1602	891.219	39.5101	75.5857	1143.54
AGRN	84.285	810.13	855.8065	422.8497	1094.8545	798.219	293.4635	256.1569	1039.162	126.17905	103.8133	49.62725	758.345	297.84285	325.1977
AGRP	150.132	185.239	95.211	189.716	84.1442	298.522	71.1868	97.7569	944.492	44.7306	62.6651	922.998	64.8262	68.193	108.864
AGT	94.5671	54.7854	3219.34	485.24	263.427	45.1085	978.199	53.0543	1246.96	581.379	55.5668	86.7611	943.124	573.192	92.1354
AGTPBP1	131.9786	215.8373333	312.902	388.9862	338.8896667	379.9240667	594.6136667	648.4650667	554.0337333	140.7269667	500.1628	405.5886667	348.0678667	245.7988	439.8286667
AGTR1	418.00905	271.1068	801.929	268.846	173.4275	241.1515	668.45775	1237.351	1994.38	710.597	60.08565	802.24785	114.63795	348.607	137.244
AGTR2	692.3338333	197.3670333	81.1278	96.4578	246.1471667	56.91363333	84.07483333	310.0538333	916.5027333	129.1116	656.1153333	352.8894	1512.116667	218.5565	262.217
AGTRAP	108.8027667	1397.2352	2056.626667	625.8326667	2393.570667	843.3136667	139.4226667	617.347	1331.093	670.0487	601.2223333	784.2623333	245.2840667	1543.510333	1314.758967
AGXT	75.99875	442.374	574.4175	726.957	805.422	55.80905	804.6515	285.986	1223.15635	603.585	250.5945	815.1095	84.9573	317.0623	533.8325
AGXT2	79.7711	38.9678	723.797	76.1252	47.2435	57.9799	54.9571	57.404	1033.08	53.8731	1028.65	49.7406	2632.8	771.079	438.43
AGXT2L1	651.384	767.233	18.6102	121.219	59.5781	1234.44	97.1322	319.116	720.177	302.741	62.056	269.348	161.253	92.9917	145.742
AGXT2L2	79.2231	3942.76	3733.9945	819.2324	3096.6535	1469.123	1272.23115	200.192	838.34	860.529	1467.503	1492.45	571.561	4446.45	3247.655
AHCTF1	733.2553333	796.3666667	530.5021	348.7947667	876.7613333	247.0612667	69.99216667	688.9613333	637.004	660.0006667	94.5842	1295.838367	185.3091667	173.4173667	901.415
AHCY	146.206	938.008	1747.94	529.465	67.7542	73.8229	104.173	672.174	760.364	41.0343	102.27	628.012	1121.06	428.831	1044.2
AHCYL1	575.71065	1898.699	1750.4265	478.208125	1072.799025	653.04505	463.45925	331.90025	225.3238	1164.405675	588.48445	436.36075	855.55525	1454.731	1299.42875
AHCYL2	1191.79755	561.365	582.597	769.8918	978.335	175.78985	580.3159	625.3965	1127.5955	227.21645	1104.726	270.03355	718.356	751.9605	983.604
AHDC1	875.2426667	278.482	590.9582667	605.2566667	385.8408333	281.1145333	160.8903	724.571	246.3943333	688.5099	434.9337667	1142.672467	1838.739333	131.5103667	435.8537667
AHI1	837.99748	538.3899	405.4898	445.49188	493.78124	510.6076	669.95954	492.47734	890.1544	587.6486	415.01356	1041.6977	256.66508	378.04314	813.47164
AHNAK	722.0226	900.15684	843.98482	581.6414	847.0506	296.56094	769.98304	326.32402	233.68282	279.28488	476.7314	512.775	919.29828	866.74178	411.37064
AHNAK2	156.6592	890.25525	942.1925	469.17925	298.1077	565.69	498.792375	110.534675	883.9025	344.724075	544.376475	153.81815	713.648275	487.77925	735.9335
AHR	1330.09	363.084	38.5006	472.994	75.3754	48.4796	1407.49	146.079	128.431	284.754	1403.13	217.514	886.998	43.036	39.3855
AHSA1	85.0603	4072.17	5516.14	1025.4	4904.19	505.69	1288.16	249.81	953.606	873.665	56.7551	244.114	73.2939	7320.23	2123.7
AHSA2	957.855	979.8175	996.57	812.859	414.81715	553.9356	582.92505	490.8608	171.9955	988.9677	435.9795	274.3465	619.91505	75.2107	240.9679
AHSG	114.376	36.5723	20.6426	696.485	251.297	929.646	1207.1	36.359	40.5924	139.377	50.1047	628.782	474.673	157.826	102.511
AICDA	706.67055	267.96625	225.92635	223.682	663.049	120.77255	1464.315	172.1077	110.1065	3909.9263	97.2577	341.4115	79.40775	565.8915	211.91505
AIDA	63.4687	422.197	641.011	234.395	885.912	949.147	86.0652	528.31	820.888	337.442	1728.98	307.524	77.8206	224.586	1014.3
AIF1	426.4359444	595.4308	158.5427444	223.7449444	218.2544222	498.8470667	507.9156556	613.3272222	787.4222222	382.8086111	418.4659889	567.1669667	613.1925667	398.5229889	560.3613333
AIF1L	843.6385	63.25345	446.481	134.326	695.062	1000.35955	82.77315	66.3967	465.101	198.1723	121.62365	1017.505	234.30955	800.4025	188.6495
AIFM1	173.645	564.891	60.3734	638.001	102.204	130.288	345.117	93.6377	233.967	89.9996	149.909	50.7082	101.926	31.9024	912.056
AIFM2	614.695	510.826	291.51805	120.9945	623.7283	597.0685	541.10115	156.5107	452.33665	318.799	843.2502	75.05815	300.065	364.23205	168.74925
AIG1	508.4906	672.36325	994.514	1044.431	459.42625	945.869775	99.963375	247.898825	679.727	853.6235	317.590925	206.74165	83.359	670.6455	735.05525
AIM1	132.774	476.407	975.215	1743.88	490.291	1327.22	310.66	182.354	65.7325	83.3888	842.945	84.1649	678.153	483.566	89.5539
AIM1L	608.7673333	655.1332667	365.4193333	1145.009	368.6206667	255.429	366.5606667	994.3366667	914.9698333	459.322	935.719	574.8621	232.2773	743.5133333	353.8506667
AIM2	403.236	70.2541	337.27	1754.73	537.846	55.2503	30.5975	151.251	111.893	827.629	741.253	91.4331	52.7026	471.372	31.9015
AIP	134.051	238.079	35.7581	414.003	45.6523	108.08	129.933	206.394	64.7136	61.0681	862.51	56.5134	312.459	43.9527	653.338
AIPL1	158.3055	189.72895	41.4559	322.27765	111.65295	822.251	589.11445	301.49	73.7151	416.1555	416.1165	1140.1	281.793	82.2876	662.611
AIRE	200.575	43.3974	101.223	63.9957	46.2417	63.7263	1369.96	83.4604	607.174	491.442	204.203	637.61	226.811	285.348	53.193
AJAP1	539.5655	180.22355	276.65545	231.12225	162.637	85.7156	724.9425	71.25475	204.463	161.1832	114.23255	142.79765	862.711	56.939	167.757
AK1	72.5728	3380.925	6086.425	623.228	2044.647	1632.1525	343.3924	67.02665	721.5655	495.057	72.099	578.7895	893.434	1603.525	136.66605
AK2	566.3639714	636.1643143	1070.2523	621.5708	810.5084286	531.8619571	209.8064286	811.4501714	359.9948857	370.5113857	648.6007286	435.5817429	952.2838857	461.5587429	891.2766571
AK3	397.1716667	80.74626667	349.7458333	285.1255333	415.1071667	495.5586667	962.4313667	403.6899333	600.1916	450.3758333	116.9983667	422.6682	285.0800333	565.207	475.4343333
AK5	184.4761	29.5396	74.4798	699.5635	62.44525	561.2975	119.74265	349.99695	56.00025	502.569	164.6755	52.592	1086.223	330.8383	38.64625
AK7	307.8723333	78.78583333	167.2304667	438.5217	454.0641667	309.9174	439.9453	309.0735	288.0383667	138.4127333	341.3286667	99.77033333	1249.663433	76.87026667	83.01403333
AKAP1	334.5541	533.8932333	615.4297333	614.5664	1224.1989	598.5465	215.8001667	575.1566667	997.7973333	220.3873333	530.309	183.2032	575.2473	590.2359667	535.099
AKAP10	728.2851	42.07753333	240.7089667	474.085	259.1945333	371.0616667	510.8647	320.4304333	293.9537333	105.3843	249.6714333	310.0174667	606.7801333	59.1315	124.6030667
AKAP11	473.54615	682.266	565.8595	776.7441	919.3307	496.709	759.176	767.2955	283.7629	1389.745	1329.504	643.41925	466.864575	629.6027	882.7761
AKAP12	508.3501667	410.559	219.5506	967.1386667	202.9744	161.9732667	197.9912333	656.3853333	202.0346	239.4245333	321.6192	728.288	112.2099667	170.967	291.4716
AKAP13	274.7564714	814.9607143	1921.551329	634.4095714	487.8364429	395.3414429	713.1615857	462.9741429	439.4841857	523.1304286	636.7137143	463.5357	625.9639714	267.7914429	2228.693929
AKAP14	462.1625	98.39213333	28.2267	682.213	83.94603333	298.4362	465.1087667	531.6407	90.46556667	394.7891667	601.3038667	85.4532	322.878	237.6491333	263.7469333
AKAP3	191.406	227.478	662.392	157.519	1925.92	118.174	34.8124	44.9233	90.7623	1211.48	537.994	262.581	563.676	120.642	62.0127
AKAP4	246.763	126.641	57.1557	142.353	29.9674	38.698	237.562	899.945	58.8508	87.2277	156.792	44.0621	107.668	39.6591	283.19
AKAP5	689.9505	47.6983	284.8584	405.74735	889.885	91.43375	243.855	1080.6935	1241.323	113.5905	316.591	42.1961	909.623	267.1242	177.72565
AKAP6	543.07925	175.5044	158.39975	467.73075	687.15375	294.519625	196.588475	496.2805	240.66955	424.904625	887.462	609.04145	554.2244	175.702	189.95865
AKAP7	482.4946667	153.5183	138.352	84.5812	370.5507667	213.1117	219.8292667	388.5329667	76.83543333	245.1341333	91.15613333	143.5624	577.2638667	83.26176667	62.65856667
AKAP8	533.171	743.6365	1002.779	646.94405	1418.405	871.274	765.3435	923.912	578.6328	429.6113	388.45865	547.96185	962.544	547.21325	646.9614
AKAP8L	770.4886714	234.9506286	398.3127	425.4154429	328.5066143	443.289	403.9534143	592.3641571	441.2714286	484.2972571	450.0292857	770.2548429	495.5283286	421.4645571	422.8745571
AKAP9	287.5429	533.8859	755.345	157.0633667	175.0578	742.7323333	324.6997	782.8076667	553.5216667	744.0119	620.6744667	506.8429667	794.3347667	477.5143667	646.719
AKIRIN1	548.2954	758.903	414.5292	523.6305667	1275.045267	856.4856667	724.0891667	681.4485667	630.0574667	898.768	348.8456667	263.9911333	562.0708	1105.819	299.0691
AKIRIN2	652.8104333	250.8142667	52.5915	654.8623	696.0314667	307.0910667	458.3203	744.5764667	803.5722667	508.3266667	158.8829667	865.9873333	579.5756667	306.3199667	298.7392
AKNA	159.23558	138.75502	362.17764	153.6028	177.61972	735.7804	239.9669	486.05258	292.7911	307.88662	638.0194	492.04544	198.8363	85.972	65.59848
AKR1A1	610.6815	1524.5525	1137.88485	1822.86	1801.23	873.2415	1499.53	164.5385	477.662	312.9083	776.8585	1006.29665	462.27685	1285.5775	754.849
AKR1B1	1376.72	1301.21	1527.86	61.4367	1220.24	747.54	82.9602	1006.3	393.033	1394.14	85.4273	1557.39	963.778	5236.08	941.619
AKR1B10	475.388	251.763	21.3427	877.558	103.701	158.733	1146.23	76.2514	940.297	42.8981	945.662	347.237	774.675	113.813	35.5404
AKR1C1	321.02264	948.999	1188.7444	684.3228	621.99734	473.63642	717.0617	802.23914	522.6893	240.80458	491.1516	991.1367	755.8866	1273.306	932.35434
AKR1C2	332.42304	1230.23	4798.50692	81.16978	1082.40288	715.53724	156.27912	334.56194	279.51822	159.55566	787.48926	888.2058	764.0424	2862.52658	1292.2568
AKR1C3	93.5027	43.6641	295.621	57.2525	137.795	62.1151	66.1064	180.682	1260.63	136.165	299.509	39.0338	84.1968	387.738	149.34
AKR1C4	58.9128	138.636	18.2704	638.525	394.935	112.539	1227.29	51.5621	265.195	102.415	100.899	50.196	106.714	87.551	39.8098
AKR1CL2	648.807475	526.6314	496.0954	1171.0715	529.3121	434.201725	370.9986	510.12875	557.419375	1326.7885	855.96305	549.49875	343.2345	408.412025	730.05125
AKR1D1	221.91	288.983	44.2741	80.5242	169.136	342.202	721.982	42.687	99.3885	50.0874	45.3095	45.713	555.415	937.342	696.782
AKR7A2	134.865	2829.19	4813.83	1296.2	2430.05	137.839	299.157	496.499	58.5251	62.1181	674.23	116.387	854.854	2759.24	3492.03
AKR7A3	185.866	632.21	58.9718	46.2916	410.528	99.4038	1012.74	177.506	47.7984	682.446	428.648	152.005	85.3084	378.335	127.839
AKT1	938.302	1309.95	3364.58	1269.62	1050.78	917.353	132.903	523.022	2071.86	302.274	872.026	1644.11	1226.09	1057.46	1358.22
AKT1S1	331.4915	571.7119	631.511	474.0006	867.28025	386.98485	169.33325	509.414575	407.295275	1154.2285	421.34145	510.14875	92.757525	286.6007	422.910775
AKT2	483.6302778	1096.099922	1642.192344	321.8457	1384.509	652.9699778	447.7400556	425.4592778	493.4205111	1215.017056	466.5322444	921.2140444	517.9242	559.7553222	823.1959444
AKT3	558.955	807.0235714	659.4093429	486.4174	513.1294857	446.8706714	557.9296	911.7444286	515.5045	339.6385429	640.3949143	289.2322429	945.4619714	382.8928286	756.2719143
AKTIP	427.9065	313.3281	182.241	1137.72235	167.6825	668.3145	766.26225	598.83775	82.9793	47.45525	642.0155	215.96485	80.34125	499.0685	55.7996
ALAD	632.9225	336.00015	239.73165	245.821	1194.997	189.20635	386.0203	197.2175	1188.7795	153.4232	300.16105	55.9754	124.2629	463.05455	530.87
ALAS1	500.846	1265.16	750.367	47.6188	117.067	416.839	56.7417	387.693	167.721	59.8878	992.564	552.014	1015.74	1217.51	214.908
ALAS2	1020.345	772.3463333	822.8126667	338.9102667	769.7560333	960.3330333	862.257	419.2676667	130.1658333	612.3733333	135.7873667	689.5952667	652.855	665.036	210.1276333
ALB	595.59324	135.99708	151.02396	298.2616	421.26726	429.58776	272.49654	143.33072	406.97146	206.77404	410.67552	160.20508	544.95014	351.11564	435.58392
ALCAM	84.140925	298.86965	431.87475	81.7061	391.2469	367.761325	528.207725	114.172825	72.295275	561.818275	795.362675	129.978475	284.237925	235.932925	492.70715
ALDH16A1	882.5304	556.31865	576.022	1250.19	454.99375	1430.096	98.37685	148.2495	491.86895	655.9285	74.2586	101.28105	116.44025	408.8907	411.56
ALDH18A1	238.59635	450.90115	244.2945	175.5028	648.12105	453.6035	749.6775	339.1029	108.37015	286.047	133.01295	1434.327	628.47	57.76345	524.1455
ALDH1A1	983.506	467.457	63.8663	387.237	230.054	270.75	914.137	590.449	811.901	687.565	64.475	826.553	128.717	334.675	1229.96
ALDH1A2	327.5155	586.74125	152.18085	441.7525	89.78815	270.4612	87.6889	247.05	557.2208	48.06295	893.7665	235.1801	268.235	263.4025	394.7703
ALDH1A3	1707.7	293.869	25.6343	1667.19	724.921	75.3869	496.449	156.556	60.027	1128.06	1226.07	60.0155	2824.82	73.2086	1185.67
ALDH1B1	509.1436667	534.1783	553.9273667	346.6926667	1617.891667	986.7813667	749.3366667	1029.611667	660.4006667	725.6213333	545.0171667	190.1856667	446.4153333	1344.329	587.1263
ALDH1L1	616.934	1355.44	1103.397	343.6505	502.05745	963.6475	122.3905	933.533	232.7535	737.311	1177.1995	897.192	475.659	517.1025	496.2789
ALDH1L2	291.9728333	69.4672	599.5773333	117.3838	53.1464	381.0339	196.3424	314.4596667	745.4015	215.7698333	102.2383	256.0612667	167.243	291.3631333	204.5051333
ALDH2	1280.03	626.269	4738.59	47.8656	1371.96	66.2301	41.8101	54.6527	2292.94	16239.5	329.607	251.58	563.713	332.695	7683.54
ALDH3A1	200.982	152.849	68.2808	1179.7	1051.41	1120.34	1510.18	538.984	155.921	346.875	285.727	88.3361	942.865	601.303	168.023
ALDH3A2	181.1594333	1067.160333	769.0776667	579.686	1909.862667	323.6206667	1125.437667	549.3313333	452.1816333	2281.681233	503.0267	560.6433	712.9473	593.2185	1119.613
ALDH3B1	924.6472	308.48506	883.6304	408.26862	708.44264	402.2108	362.59482	543.85162	719.48466	1552.9426	730.022	781.0749	605.2468	893.5782	578.63616
ALDH3B2	290.506	68.1184	158.817	133.778	709.042	74.0172	242.528	817.101	1014.41	237.664	80.5367	204.122	62.8741	327.223	97.6681
ALDH4A1	1061.97	224.459	1243.85	249.74	332.601	207.592	916.475	112.04	124.916	133.534	187.793	198.913	50.1432	983.479	643.981
ALDH5A1	305.491	271.5865	464.013	135.4975	317.5315	218.02885	245.9141	496.0885	1253.606	324.8087	211.3375	79.44415	952.5113	99.02725	348.62675
ALDH6A1	410.45382	624.07464	836.738	482.19594	346.36986	514.61294	991.63804	385.41212	847.5072	2011.8658	921.9167	907.208	373.90972	507.1232	514.59162
ALDH7A1	168.68	291.709	498.2125	695.0374	326.8667	135.6907	204.003	92.1636	88.97355	333.956	234.9216	42.85125	72.69425	164.08585	351.62025
ALDH8A1	1199.66	61.9587	31.7351	1125	93.9374	875.638	570.183	205.506	715.939	43.1958	73.1668	109.349	462.32	70.0263	47.5811
ALDH9A1	1039.61	477.976	38.2395	118.091	858.537	89.1545	133.88	617.109	49.8321	96.3456	126.389	753.81	786.7	552.61	66.9224
ALDOA	814.63105	3224.498	4477.385	552.661	1698.2368	1112.374	500.4972	584.7495	258.0225	1471.454	936.438	942.80275	880.1255	2321.8831	367.60855
ALDOAP2	49.2609	234.213	223.862	96.9891	326.166	47.4015	410.345	220.341	83.0067	103.986	1638.58	42.2951	102.325	139.801	546.199
ALDOB	750.939275	242.23635	232.0815	215.154225	247.887775	612.301125	644.17925	302.909925	429.5258	198.434075	681.7943	515.45555	582.92255	288.154125	628.4095
ALDOC	1064.4	1674.08	3328.85	48.4859	869.155	321.093	69.9728	730.562	1276.94	957.92	112.552	655.927	268.178	1510.24	1606.44
ALG1	487.3534	41.6984	395.653	302.88435	1061.0595	248.5195	96.92155	790.6425	170.61935	386.91005	92.6221	625.7155	1242.756	449.481	521.3955
ALG10	37.6607	104.062	262.262	74.4125	37.1211	64.0834	1372.82	33.1613	66.7674	64.7197	226.955	47.8225	664.842	846.536	59.6151
ALG10B	291.2624	182.1400667	455.3153333	1081.986667	189.937	784.8407667	802.2544333	296.6680667	362.5358667	226.8498667	367.3514333	285.8090667	1220.933333	107.3553333	329.5892
ALG12	598.886	406.82975	1452.509	487.2985	488.186675	580.81275	583.4279	467.53235	492.3283	786.2255	666.36875	611.45605	1722.901625	1156.5095	762.77825
ALG13	776.31548	524.57826	835.92062	1320.94716	881.7516	273.20018	861.9634	547.2736	434.46316	457.64552	663.0798	406.02436	977.1804	302.38916	843.03
ALG14	95.9835	706.65	121.6395	536.2685	32.85465	377.0895	1327.5255	1408.04	809.2515	219.53805	62.9049	556.3295	85.3848	195.1134	753.602
ALG2	259.661	1652.537	2012.1028	260.404	255.7435	607.408	99.51305	263.95075	144.4604	735.15	460.17265	78.32865	701.364	576.489	1480.7305
ALG3	442.518	2600.24	2773.26	868.169	4148.71	263.803	1039.31	799.798	62.4945	655.239	972.726	138.087	1103.31	1323.42	954.125
ALG5	781.753	580.768	5100.87	95.4832	908.245	100.378	48.3975	363.235	44.3006	419.055	49.0945	86.3394	1177.02	1076.6	182.505
ALG6	1833.97	842.164	441.506	163.41	614.062	170.205	1034.92	326.259	72.7967	79.7455	208.673	1050.19	167.244	642.862	1163.56
ALG8	845.661	782.152	915.803	507.768	496.977	223.961	1123.33	716.967	1196.17	165.016	621.753	385.099	64.7276	326.393	927.36
ALG9	412.9084	929.9605	298.333	650.8625	903.94495	475.92425	949.19	284.74745	345.4446	38.2534	815.871	675.6565	585.069	990.5944	302.4795
ALK	154.173	264.904	23.9345	159.151	32.9964	61.1963	114.169	1387.33	1180.34	333.534	127.796	103.108	106.021	212.467	82.6187
ALKBH1	134.0261	395.90455	333.53015	283.66	382.8715	1310.18	145.2252	56.33805	983.08755	203.9206	447.70395	84.1494	267.0396	756.8593	328.4103
ALKBH2	752.54845	267.74845	147.4022	82.525	1169.9825	102.97085	111.58155	155.243	349.0315	76.2341	527.2355	71.07055	241.7705	173.497	535.327
ALKBH3	46.5874	571.636	117.516	319.232	510.652	45.523	49.9312	558.222	400.867	61.0674	55.0967	96.8971	1000.35	68.1355	334.194
ALKBH4	578.923	613.6825	915.7095	1164.5555	1435.4533	1372.944	1058.538	572.0645	853.806	675.66595	89.69355	396.2332	75.6274	640.9725	815.6395
ALKBH5	634.5436333	1569.682333	1556.475	948.847	738.4267333	1738.672733	501.0987667	194.8612667	642.1205	126.9363	392.249	1224.993	544.7958	806.4843333	1349.473267
ALKBH6	961.671	719.32775	731.745	277.6465	765.3955	100.8214	503.1545	200.1675	1197.2747	638.1405	577.4175	1073.6875	520.382	332.6818	733.0245
ALKBH7	601.8566333	464.8626667	505.1189667	562.2236	227.9241333	676.518	958.7196667	415.0306667	400.5992	919.352	297.8969333	561.6878667	96.03156667	389.0811667	373.6210667
ALKBH8	85.6343	380.5675	284.68645	236.2055	93.327	79.9245	79.90975	383.60495	185.4585	53.1721	539.2395	406.0445	231.2697	215.0148	614.515
ALLC	77.2908	44.7966	339.132	172.559	922.994	92.6499	61.3997	104.264	55.0729	70.7124	1190.87	137.989	86.8646	47.5176	677.443
ALMS1	2106.088833	2836.138	2664.028333	2226.124333	1959.216567	2374.407	1789.438	1747.805533	370.7681667	5553.895333	1984.885	1316.804933	791.0442	2956.56	1533.232
ALMS1P	1398.39	587.778	648.451	178.975	1022.61	136.098	59.5582	799.349	187.808	170.239	59.8933	52.5334	103.614	135.679	167.191
ALOX12	844.94	50.4964	613.214	47.9176	560.846	144.068	420.934	356.738	789.328	965.433	154.887	63.9336	638.009	1517.01	449.651
ALOX12B	89.0922	939.152	31.2632	868.989	1493.28	745.883	146.504	1616.18	1473.38	43.9333	241.851	1333.76	1107.4	1001.12	686.797
ALOX12P2	1692.45	364.863	421.247	132.511	65.6841	306.857	1086.04	69.4397	1126.84	1430.19	1497.51	155.577	1091.92	48.2906	34.6228
ALOX15	927.45305	331.4445	23.36195	541.338	421.7825	414.0056	1047.89055	516.751	1065.644	367.1867	557.0495	83.67635	130.2115	322.26985	702.2025
ALOX15B	295.8488	777.63	48.2739	745.12095	750.0655	714.2056	592.322	486.957	175.527	559.8315	91.69665	723.7405	59.73235	667.97195	252.753
ALOX5	124.08245	272.674625	106.609025	258.243	110.3331	626.525575	418.35285	696.143275	370.765525	446.034275	639.163975	112.88295	456.17405	47.723475	369.997625
ALOX5AP	1133.65	1053.59	612.113	275.02	42.8673	611.314	188.715	120.436	334.085	224.733	1359.38	97.3404	1355.14	1130.55	684.245
ALOXE3	145.87692	461.46686	511.23652	622.1792	267.31188	586.00262	631.5646	571.26792	1044.65	471.55942	723.3166	319.23682	1285.0568	215.50984	96.44812
ALPI	1038.963	59.8471	854.9333333	863.2687	242.7172667	160.2763333	298.0423667	995.9636667	205.3473333	935.627	835.927	297.0913333	843.417	327.1161667	85.87853333
ALPK1	1232.151	184.028275	794.7563	455.29055	565.953725	635.9581	433.141375	1280.84875	1069.97425	2292.9533	1033.211125	548.567975	226.0586	518.1476	770.88635
ALPK2	51.8564	39.1809	3113.12	2404.19	82.1657	99.2953	102.157	63.8674	75.4862	123.465	718.226	91.582	130.582	6799.13	951.495
ALPK3	1006.436333	482.2874	918.8146667	170.1817333	1330.555667	468.864	270.2757667	333.1364	370.362	568.115	461.7678333	306.6633	662.926	277.0369	169.0979
ALPL	156.8565	497.7075	493.5135	655.011	59.2135	58.25205	705.6455	126.27035	154.16375	595.53895	253.0959	281.51165	1155.1695	318.9225	299.7815
ALPP	1205.57	821.565	2499.77	1746.39	1186.22	668.006	1706.98	1934.93	1802.68	2769.01	1208.15	1969.34	1868.45	970.371	1272.33
ALPPL2	608.095	573.6855	181.18255	586.873	217.1965	271.116	1133.5805	713.62105	225.763	316.153	693.617	903.6665	816.80035	688.761	69.2941
ALS2	1286.697667	816.666	1138.154667	180.5143	229.2598667	573.3461333	199.7177333	464.1766	486.8903333	855.3486667	784.9108333	134.6829333	1000.805667	507.4106	448.1072333
ALS2CL	513.1725	57.44375	156.146625	140.9678	329.001675	76.782625	350.37575	170.767475	765.9	550.16085	348.803925	196.431275	459.83	440.4036	648.8573
ALS2CR10	1169.61	54.9156	43.4973	179.942	530.322	49.233	177.098	48.9505	136.467	882.854	175.965	160.373	121.557	143.293	142.992
ALS2CR11	813.33266	223.3931	100.73612	163.61374	458.24664	264.36006	594.42148	496.68936	1165.71276	503.7738	127.39332	438.02616	529.99616	245.25052	222.24512
ALS2CR12	723.20736	269.91802	246.03182	788.4352	155.31642	580.99342	583.528	183.28004	530.4064	513.66842	183.55772	425.5365	314.80486	139.39312	481.19026
ALS2CR4	121.2852333	489.0233333	403.371	856.5424333	654.8623	1159.825667	549.0789667	311.5241	934.9863333	185.4974667	534.2220667	382.8708333	975.2562667	152.4128333	220.0426667
ALS2CR8	494.313	1502.3525	1583.376	977.3405	256.59025	223.58655	713.5675	1202.826	142.3298	2113.76975	1714.6685	792.2485	110.43165	1670.357	954.9441
ALX1	431.514	116.555	45.5892	1021.86	534.855	565.36	1040.12	1133.58	1655.37	383.387	349.686	272.106	2004.52	31.3251	1038.71
ALX3	996.2595	472.27415	176.209	663.5655	252.8225	419.86375	636.942	361.31845	618.788	713.454	795.503	115.5114	726.0175	455.953	314.7035
ALX4	98.5421	1642.28	1041.59	305.522	1164.31	269.849	1075.36	511.152	907.327	224.429	1671.09	1633.68	246.392	116.305	1328.7
AMAC1	987.751	194.117	351.961	189.634	340.132	867.571	44.4917	646.92	42.9081	1159.44	321.54	260.054	324.008	37.2728	879.615
AMACR	334.8531167	913.0958333	228.3684833	449.0382833	412.4645	1036.9448	654.0292833	416.8048167	444.8702667	957.66285	630.84045	798.8238333	308.1905833	655.8733167	479.5293667
AMBN	343.131	36.7423	763.295	574.833	105.793	104.125	241.269	845.524	111.319	46.643	110.827	77.4841	223.356	43.5009	40.8013
AMBP	561.8240333	566.9594	512.7621	1510.029433	875.762	741.0772333	1873.634667	463.0684333	638.9668	578.7210333	962.544	770.11	1174.009	1141.345033	488.0999333
AMBRA1	1126.9845	431.794	174.67305	469.628	330.6365	107.81925	644.82405	205.6715	282.2835	384.7761	350.8672	266.525	398.9355	638.7075	631.474
AMD1	226.863	335.054	1328.324	856.342	980.6135	687.7895	611.3775	133.5266	1119.817	50.28185	979.0895	283.1365	95.67115	1439.2055	1199.5155
AMDHD1	276.4739	296.169	21.73065	1042.9735	317.14135	144.60145	714.1017	800.507	754.275	764.85975	351.80105	535.9174	402.4631	466.4435	1085.697
AMDHD2	127.653	121.03	63.8503	191.469	846.385	85.6212	76.0685	138.653	45.6822	58.6244	79.883	89.7226	941.31	61.7197	47.3336
AMELX	461.3805	207.5529	177.52675	567.9156	104.5223	72.2123	91.4155	631.0115	628.7345	292.40015	1559.21	711.21695	130.8153	955.833	85.2223
AMELY	315.962	44.39535	703.0335	507.937	79.11265	173.694	251.149	340.908	128.2926	575.026	1106.9955	160.71	67.83855	276.84425	38.5109
AMFR	326.12	383.205	487.764	293.901	972.314	102.292	77.3147	446.769	250.438	425.135	754.268	2005.6	178.608	832.783	528.728
AMH	218.056	80.448	117.117	270.926	235.654	203.176	1121.55	89.886	91.8088	125.557	90.9855	54.0108	81.7989	467.887	74.0479
AMHR2	201.047	47.3698	39.959	266.34	48.0117	86.1174	2679.73	61.653	219.982	60.1065	412.146	34.133	79.887	37.3908	51.6088
AMICA1	95.2356	993.435	249.771	230.985	545.738	312.963	703.352	1840.7	1025.47	955.614	789.215	1084.58	1406.04	1082.93	811.091
AMIGO1	274.714	1321.2	129.874	115.457	68.7853	527.636	160.074	616.248	263.409	344.871	1015.06	197.317	2020.19	338.246	896
AMIGO2	304.612	725.251	111.749	316	76.826	128.009	290.782	1196.08	491.825	166.82	92.4999	154.733	105.068	175.763	47.1928
AMMECR1	573.6176	214.6671	145.59445	564.07025	532.107025	491.478975	857.27825	1440.7845	850.52725	267.330675	560.7483	639.03425	417.593175	91.9342	292.855275
AMMECR1L	42.0742	1048.89	937.691	707.264	1124.09	569.513	41.2249	1464.45	66.1068	102.404	718.364	663.455	1416.22	54.9459	602.744
AMN	1243.055	574.5515	673.1095	122.6034	1601.9505	214.90525	1139.00985	1722.245	1050.925	556.78405	339.551	397.9995	580.047	718.1975	1398.595
AMN1	121.883	54.431	754.176	69.3271	147.565	543.005	57.7962	74.1976	173.216	61.5445	1062.61	44.8533	833.76	952.102	602.128
AMOT	148.536	841.54	544.982	343.283	28.7056	43.6755	53.1766	114.972	659.063	57.9172	101.84	56.465	173.719	105.248	81.299
AMOTL1	530.832975	308.98	354.2095	245.895475	117.815	343.34015	667.82335	342.2775	752.18615	425.40775	279.8092	438.7102	383.173125	605.00925	188.287425
AMOTL2	881.995	2366.555	5468.635	1537.1035	6393.44	143.8555	1190.2155	160.493	994.911	1289.035	1526.4245	711.3725	527.2335	3641.64	2295.715
AMPD1	564.105	72.4462	43.4937	453.728	27.2914	30.6266	48.5586	66.9406	739.867	54.7885	61.8377	109.713	65.9799	564.179	96.413
AMPD2	159.397	1901.9	4662.54	524.601	1634.28	868.714	278.356	277.792	436.713	1781.3	385.017	595.82	124.333	5800.34	1542.79
AMPD3	79.79085	826.0205	1205.6945	54.46035	41.53115	286.7402	569.5245	823.343	625.055	875.1504	292.262	545.1625	454.98	49.8069	1027.89
AMPH	1068.14	317.124	25.5763	55.5134	162.724	58.0381	260.021	195.835	98.2028	726.452	275.167	412.641	1017.59	166.676	119.889
AMT	1802.92	927.066	897.253	760.188	391.466	590.437	156.009	54.5723	220.644	42.6752	531.291	652.036	459.084	54.5417	1490.95
AMZ1	417.979	108.97725	89.55275	421.32315	455.0425	773.7774	105.47085	207.6155	318.8415	851.2165	738.3825	429.7335	357.821	528.841	581.8093
AMZ2	327.6725143	633.9257714	799.4125857	389.6655429	291.1632143	320.2220286	935.2167	447.4971429	969.2546429	1277.645	588.1729714	495.7046143	673.7384714	684.6926857	643.0456143
ANAPC1	598.6333	452.1005	286.4705	651.5068	175.1055	891.5395	552.1205	308.59825	242.702	119.80735	604.9815	585.079	525.439	428.0845	1112.644
ANAPC10	364.97	25.2322	17.559	118.439	55.144	262.779	206.233	511.314	106.333	284.569	463.682	77.2075	118.314	197.084	1001.22
ANAPC13	178.174	1523.66	1342.91	140.392	712.637	1010.45	696.717	422.83	1118.67	1007.25	2410.27	126.522	1168.84	5230.32	1690.15
ANAPC2	191.675	60.472	46.6039	171.813	147.725	84.9856	100.697	95.1893	388.908	79.4613	171.375	107.091	190.648	265.258	111.568
ANAPC4	61.61455	369.3077	933.595	92.8815	66.2352	419.15	669.608	446.6425	602.3625	578.474	83.9077	60.1088	71.0596	83.1057	522.03525
ANAPC5	305.90855	1318.5023	1196.115425	316.756125	1197.7475	1487.00575	224.30725	803.0265	615.13275	877.4055	331.519475	1589.24925	417.77025	1706.753475	471.3505
ANAPC7	431.2765	78.5004	119.64365	1218.114	137.97105	751.0284	192.30365	83.3884	850.258	795.4695	1463.25	317.068	397.90345	93.6507	672.10495
ANG	558.474	890.354	1935.84	983.573	113.817	793.743	849.223	1509.97	488.576	74.8841	100.508	137.519	59.1865	40.822	2487.62
ANGEL1	391.5670667	153.0223333	551.1777	402.5790333	303.3912667	125.8741333	875.4706667	762.9243333	1179.731667	1686.243333	370.8361	446.3970667	1673.013333	489.7623333	329.8206333
ANGEL2	226.41184	276.22258	181.69544	354.32038	206.91402	562.3846	326.58158	336.44686	526.08272	531.05704	371.6442	271.84338	437.16214	541.71802	510.5888
ANGPT1	530.1052	546.8030667	658.0642333	824.0163333	670.937	666.7926667	753.5876667	185.7512	774.7859667	467.3346	1163.953667	425.2456667	893.6126667	378.9050333	373.5423
ANGPT2	513.4483	202.983575	86.97775	320.955225	73.857975	90.957175	953.4085	906.2605	382.3685	261.9318	734.59775	345.15395	486.4076	71.229975	352.801075
ANGPT4	765.37	54.245	908.839	98.0377	188.389	1108.69	974.349	233.568	303.318	163.168	349.521	885.899	176.824	78.5943	75.6766
ANGPTL1	549.04396	168.99742	157.8042	285.50338	393.54446	877.409	628.4312	496.9786	846.82552	355.6666	319.19724	483.60972	258.47524	383.34798	315.82732
ANGPTL2	231.84475	16065.68625	13644.72863	2873.961025	11635.37075	6917.039	297.58915	224.8927	623.049	1032.957275	372.667725	5493.0045	113.44505	39093.47628	790.65575
ANGPTL3	140.2576667	44.33876667	315.4715333	708.2150667	165.9337	347.1676333	282.2593333	562.783	412.0181333	209.4627	154.5952	135.0419	694.6288667	510.1024333	373.2103333
ANGPTL4	879.25	1455.9875	1112.5015	334.11	374.0265	171.438	426.5425	324.7345	1039.1415	93.31515	615.681	73.38865	137.56625	719.2795	559.03035
ANGPTL6	223.39	50.0314	174.601	904.316	938.899	676.435	111.454	76.1859	61.6898	148.985	186.934	1273.69	160.705	219.222	675.001
ANGPTL7	96.7866	436.282	80.7966	57.5127	140.179	63.3333	196.894	49.3337	879.878	145.865	57.1265	50.4107	1097.05	76.131	619.968
ANK1	634.3215333	430.7910333	228.0316667	753.3052333	79.44193333	434.526	501.9159333	574.1196667	459.4271333	207.351	342.7545667	221.8116667	446.6208	239.1770333	219.395
ANK2	57.190275	552.698075	215.249525	306.025675	313.18635	714.328875	931.5925	866.03625	385.414425	50.855925	618.47875	322.520675	321.63885	346.5685	651.31775
ANK3	327.3964333	1176.897667	3366.519433	179.9273333	1280.077333	82.93293333	443.011	596.1981	361.1987667	1418.98	377.2640333	718.9596333	591.1246667	1450.333333	835.4585
ANKAR	167.0716	548.102	748.8335	915.307	71.20915	104.19205	899.9395	551.43535	756.211	269.00735	727.42875	629.833	501.75435	82.26715	647.04485
ANKDD1A	622.2245	88.53	126.33725	41.47015	98.09945	912.6585	183.1945	98.0138	828.401	485.68695	585.73245	214.2275	737.5135	219.4025	243.90425
ANKFN1	187.3295	889.4205	499.2289	1010.4755	242.1715	1017.3045	559.43	419.02755	63.2651	44.00685	1041.75	822.083	1405.2815	815.2135	399.849
ANKFY1	908.5794667	164.4334667	113.1583	191.8117333	86.65136667	356.9825667	76.71276667	422.4253333	739.5864	415.4346333	519.6445	202.4595	165.603	332.6693667	166.8375333
ANKH	779.6385833	1636.952	1726.41145	499.21695	1440.5696	515.8141667	663.1586667	707.8240167	590.3357833	1285.128167	650.59405	955.27	550.30225	3096.265683	438.6754833
ANKHD1	61.5239	771.225	220.572	1635.82	147.082	70.2343	1208.44	52.8859	347.122	2793.35	901.633	768.633	874.098	265.44	1316.25
ANKIB1	594.808725	419.0945	175.1919	163.9466	642.3725	654.70275	856.570825	409.784	105.696925	932.8317	418.397825	523.43475	135.41275	147.513775	477.551725
ANKLE1	913.161	42.8681	707.912	362.673	65.3808	25.9668	813	969.35	728.222	28.1517	163.152	56.67	237.345	418.598	1564.68
ANKLE2	482.3719	340.0936667	281.3192333	659.2336667	261.9622667	428.3378667	882.0396667	590.6421667	723.3393	535.888	750.6806667	383.3411333	103.1480333	445.0465667	317.9777667
ANKMY1	182.96608	298.58766	240.8114	643.41	108.13908	368.71802	89.21168	629.47858	512.2028	184.29378	181.53084	151.86542	582.01452	209.69086	399.97292
ANKMY2	40.1582	779.333	2787.97	375.43	2069.59	1393.78	60.2137	1411.94	1259.19	4551.46	107.472	417.185	79.4267	878.651	1373.65
ANKRA2	106.571	1406.68	1480.96	387.246	1542.25	296.203	62.0751	802.776	85.6533	6155.6	52.9296	1192.68	723.812	280.57	886.347
ANKRD1	44.0628	464.646	29.7413	35.8121	37.4083	538.504	119.781	411.124	157.053	111.523	36.066	100.217	385.776	45.2441	31.0504
ANKRD10	96.624	493.4046667	882.77735	787.7000667	861.08595	1013.96795	388.5365167	141.0840667	207.7440167	610.41685	365.863	457.7164667	750.8019333	891.5976167	556.2317333
ANKRD11	763.8316	356.101175	625.9551	516.106475	499.947875	348.866275	551.20725	674.91905	849.197375	584.1716375	595.4177625	171.221425	409.694125	384.4452	911.102725
ANKRD12	4281.99032	321.80954	544.31324	578.4434	436.5674	470.42054	244.96378	212.6746	621.3786	578.5695	216.0991	694.22242	626.63908	477.33262	1362.1992
ANKRD13A	1445.25	695.30365	799.57465	673.2935	1305.6595	731.8365	396.6804	1149.317	1257.54	730.9325	1398.449	761.9365	450.269	260.2978	317.968
ANKRD13B	400.3345	40.76505	674.5795	482.35	315.8515	217.23765	256.0882	86.1537	821.182	320.199	187.1295	662.872	532.489	621.616	96.54735
ANKRD13C	75.3351	264.30775	278.19165	840.636975	339.67765	281.070025	640.7015	212.485175	1219.942	176.457675	395.2453	319.883175	774.4202	170.85845	227.92095
ANKRD13D	198.61018	430.88034	281.47008	95.38964	652.21674	281.21008	115.3809	354.80196	367.56562	216.0642	195.89174	259.9336	465.05894	197.8114	635.71302
ANKRD16	60.7441	38.5625	226.812	171.613	46.6579	120.068	467.216	108.956	288.18	49.7351	44.9355	77.0558	1696.01	141.547	190.398
ANKRD17	1083.368	430.57985	992.7945	142.43085	1023.8935	185.10155	910.0825	776.8305	120.75185	125.94205	365.91505	65.9726	569.2838	1382.125	505.9325
ANKRD18A	291.1311667	55.32173333	405.569	573.6567333	275.4208667	307.4756667	178.8256667	246.5795333	378.569	302.5747333	784.9953333	161.5815667	171.8144333	74.03916667	329.4987
ANKRD18B	1006.6	435.819	99.5076	72.365	170.692	361.543	54.5948	44.2849	1297.38	47.9368	90.5649	233.15	114.56	86.1798	78.5544
ANKRD19	626.80125	1370.042425	1571.8475	686.153	860.016025	998.84375	102.634375	1265.779	440.84605	831.21225	231.1915	1212.0275	127.93495	946.951875	1948.32125
ANKRD2	76.7617	52.1837	132.238	638.007	93.6684	797.797	152.532	905.843	64.26	117.338	443.491	777.379	498.602	184.94	533.706
ANKRD22	1232.791667	661.8293333	553.172	465.9353333	450.202	216.6369	1153.301	660.5621	1149.303667	401.465	350.6206667	476.98	475.566	251.1756	120.3933
ANKRD23	608.5216667	698.749	317.661	505.2509333	353.2464667	717.6460333	285.2115333	706.5183333	1197.910667	468.934	450.0623333	711.809	221.4191	454.2563333	272.8533333
ANKRD24	291.77265	368.283325	84.7796	409.554025	181.58515	258.396575	483.6985	145.724875	116.61375	206.0055	940.7795	361.6195	468.576675	145.3779	190.68805
ANKRD26	864.67055	74.2127	192.001	122.45005	181.9439	1759.8	133.7825	1008.9965	637.5164	53.3604	298.2098	305.75	554.1328	162.1737	230.2465
ANKRD27	63.6031	1265.92	969.664	296.068	854.848	56.7293	673.017	929.866	139.681	448.968	100.165	2439.97	117.458	2161.48	66.1546
ANKRD28	648.581125	346.696775	621.4644	404.9538	748.191625	453.902425	362.15805	723.81025	232.2453	430.6725	95.7124	295.51415	359.834175	499.60005	759.21445
ANKRD29	94.5729	70.1047	76.439	109.891	27.3767	780.749	262.234	1185.65	1217.43	575.517	37.2317	447.62	993.912	45.5551	37.2776
ANKRD30A	115.008	65.9852	842.304	102.493	803.912	921.648	715.416	757.073	905.152	845.931	64.4411	1215.02	136.604	157.707	97.4693
ANKRD30B	437.7433333	178.4092667	172.1957	636.8388	50.0866	364.3933	552.829	354.9589667	269.5386667	506.5625	684.3512667	261.1813333	53.87173333	150.7327	227.1628667
ANKRD31	64.0998	18.2114	34.5539	641.392	71.1527	110.47	199.677	87.3065	107.808	17.6478	926.877	671.712	453.093	30.1825	585.189
ANKRD32	32.36925	588.7685	153.3975	897.381	324.2022	600.5785	57.94795	204.743	1364.695	100.134	717.9336	88.57685	590.849	109.21595	848.237
ANKRD33	946.618	28.9493	227.874	1540.69	114.832	1098.35	976.851	38.9565	95.4914	258.99	95.086	30.4055	79.6406	34.5071	666.424
ANKRD34A	396.285	318.215	772.475	49.7657	78.9896	740.205	464.533	385.401	1512.71	114.953	109.577	823.779	911.55	295.835	1465
ANKRD34C	59.9231	267.505	799.316	1481.04	336.662	703.675	103.959	63.1812	468.532	119.503	1240.51	92.7667	75.3024	275.815	661.555
ANKRD35	89.3212	22.3325	44.8101	1057.54	414.534	111.39	181.597	667.568	290.315	727.827	279.186	70.1692	869.321	1025.55	322.017
ANKRD36	45.6528	72.4751	20.4158	701.802	87.0963	114.661	734.048	30.8699	825.545	43.5387	82.3803	431.145	103.082	82.6612	119.748
ANKRD36B	117.292	108.222	1353.77	1334.83	135.392	777.975	552.713	460.008	151.854	25.9634	65.1232	514.955	111.284	546.549	107.7
ANKRD37	1245.6755	526.9235	418.2815	140.871	718.708	705.195	549.201	635.49085	1470.465	367.18935	1248.88035	1056.1075	795.691	1517.5955	4115.975
ANKRD39	832.929	1078.41	537.672	850.818	1080.23	135.791	1333.37	81.4237	570.791	36.0644	360.571	55.6785	172.651	416.707	786.614
ANKRD40	692.221	535.8036667	345.4336	1167.158667	688.931	516.9716	963.2113333	787.444	246.1717	387.4544333	798.098	751.3472667	426.8605	193.0945333	284.3315
ANKRD42	2212.83	158.109	36.1983	93.133	49.8646	252.629	328.046	2493.72	90.6846	180.174	405.067	283.172	360.311	192.085	231.358
ANKRD43	608.458	148.213	647.936	475.181	79.2016	76.6406	2244.6	1645.38	284.502	752.144	187.144	47.5441	188.223	66.9574	637.66
ANKRD44	986.367	376.4312667	102.7281667	389.1084667	352.229	668.0856667	112.3766667	630.9552667	1096.012	400.0974667	2142.31	376.4526	873.2916667	473.3697333	262.9521667
ANKRD45	64.3773	43.7005	249.756	1963.81	259.008	948.222	90.7761	259.353	37.6018	339.631	232.748	55.349	1108.18	296.525	30.7304
ANKRD46	267.4886667	547.3563333	424.6671333	98.98156667	369.654	427.0142333	303.6296667	511.5383333	103.9155667	323.9918	199.9601	1526.243333	1176.796667	360.4333333	721.2632667
ANKRD49	738.457	575.612	618.518	80.2436	1693.61	1217.24	899.872	173.574	231.381	1827.51	436.927	521.952	46.1936	369.929	372.813
ANKRD5	139.2065	529.0235	39.6161	58.04625	121.25165	255.9796	139.71055	499.9625	112.513	449.945	475.54365	45.7452	1078.6295	578.582	37.10275
ANKRD50	690.534	653.12975	90.672525	249.867	236.83	233.02165	233.6267	510.749275	292.663125	279.467375	314.291325	257.13215	293.5659	747.8205	451.8214
ANKRD52	193.948	649.179	224.828	915.424	397.959	1052.91	711.174	433.324	234.136	377.38	96.2044	60.3252	65.5187	54.9159	1401.2
ANKRD53	758.8578	312.8593	363.66042	385.38534	740.8982	519.52234	394.46364	329.61156	265.36314	377.13712	204.58016	430.97802	432.8275	650.7063	261.25948
ANKRD54	55.7171	1114.18	566.987	443.618	526.668	216.162	65.5814	97.5532	58.5143	255.972	114.57	915.379	280.718	2745.74	438.499
ANKRD55	56.9304	38.1976	39.1306	614.2	220.788	604.323	1206.56	46.2152	55.901	673.236	532.442	1254.52	925.851	124.647	47.8981
ANKRD57	412.33795	122.2551	231.54655	163.14045	313.52425	442.80325	601.459825	473.304375	447.784775	196.54575	895.545	706.452175	498.57625	360.96215	693.50775
ANKRD6	78.8733	349.509	1202.379	46.25215	220.4285	395.6671	1754.115	937.978	130.2864	423.1749	815.482	354.5045	627.3127	200.2115	31.6734
ANKRD60	455.493	455.158	210.1588	261.50195	828.728	758.1795	127.1902	306.4178	947.7155	975.4385	932.36	1142.0535	820.2015	1044.387	119.9686
ANKRD7	56.612	157.757	335.508	80.9007	646.719	1115.87	712.357	63.2988	57.0698	69.2349	652.047	995.864	1366.2	372.735	45.0051
ANKRD9	222.5381	951.161325	309.98245	730.78665	1408.22435	407.2816	202.9201	572.940575	278.84855	2328.310875	99.379175	913.98225	179.971575	1130.2616	688.608975
ANKS1A	746.99	23.9264	703.163	930.898	441.407	590.168	69.9462	487.994	83.7602	756.16	140.781	51.4004	38.4755	33.9648	30.9083
ANKS1B	1165.357	259.98025	101.7319	689.102875	158.440575	857.4566	232.0327	385.962775	373.29875	959.042775	453.2701	455.4035	701.265675	422.591275	471.14575
ANKS3	92.7846	350.065	237.411	59.2317	342.424	740.824	237.969	1918.78	573.274	327.243	143.673	325.415	388.64	164.385	684.682
ANKS4B	522.401	106.936	828.388	77.1201	24.4068	864.322	141.239	1070.17	798.811	412.551	131.393	715.797	1600.51	446.89	76.4497
ANKS6	266.8281	326.707825	309.80105	139.68465	336.2979	180.58225	525.521	466.110925	119.38165	502.246575	66.821025	300.2264	487.015325	54.51785	427.84015
ANKZF1	121.799	992.666	163.687	686.099	149.784	1019.45	69.0906	190.546	50.8048	1016.41	1271.58	779.24	118.477	68.2733	906.671
ANLN	589.51615	209.202	120.87045	101.4549	32.8488	694.1395	106.41235	623.13695	451.0817	274.41475	687.3095	335.48725	1084.36	83.7905	486.979
ANO1	1037.672	378.61975	216.88295	145.46515	292.7866	231.994	96.32135	333.9125	208.35755	98.48835	1336.441	162.2938	126.8232	961.4835	382.1449
ANO10	520.8785	551.844975	1130.94425	738.770375	1180.857	213.54565	415.513325	521.347075	616.6265	652.71775	577.89975	766.482725	543.79555	545.22735	1099.1925
ANO2	88.6881	309.352	234.989	406.052	747.379	1590.8	1003.68	143.018	734.11	856.541	49.2227	92.5612	2086.94	57.0042	625.955
ANO3	435.665	173.083	43.4102	76.3743	345.077	48.8274	615.851	99.6817	846.95	558.507	61.0848	102.685	606.585	114.823	999.012
ANO4	449.1073333	38.41143333	111.7073333	459.2604667	37.71983333	465.8404	595.6726667	242.9088333	791.3186667	64.41963333	675.1796667	411.8880667	270.0328667	454.9853333	296.8768
ANO5	553.826	91.883	254.794	160.902	63.8423	57.9204	537.584	1368.67	112.478	63.6077	534.748	96.1012	63.4713	58.9988	82.0371
ANO6	1312.7885	50.3368	225.51805	58.6692	335.44285	70.4093	39.87925	46.67585	365.7495	717.3816	79.24005	1262.9945	1255.53715	133.0625	55.86225
ANO7	615.572	795.193	646.44	1046.64	212.296	2142.59	240.932	803.817	185.672	1061.7	976.391	158.276	136.803	341.315	712.498
ANO8	977.811	426.943	1381.36	38.7903	929.047	1601.2	935.409	412.215	508.618	832.88	477.081	836.176	137.749	146.25	660.143
ANO9	1024.73	1396	72.7485	104.047	1108.6	390.315	616.915	96.0303	876.566	379.954	54.6118	162.959	915.388	980.224	195.82
ANP32A	268.1355	70.88165	561.0165	611.8555	54.74505	587.8495	204.3575	123.2255	572.1895	465.9325	142.58	302.11815	219.809	49.2987	503.8875
ANP32B	669.3486667	4402.212667	9887.2608	1890.7629	5223.258	1118.893	859.6744667	519.0507	296.863	6467.354767	953.6089	484.0846667	1017.088333	1191.8507	9137.543933
ANP32C	148.159	134.711	72.8385	78.9439	83.3033	166.608	1895.2	833.569	500.611	53.0828	183.615	865.384	170.537	333.282	759.456
ANP32E	634.41445	472.9326	780.7755	582.59975	367.807	147.8323	491.7815	437.57345	189.0003	953.198	498.8865	336.86405	200.84745	274.7949	361.317
ANPEP	478.3435	468.2714	467.167	325.5297	620.072	142.00875	139.6586	125.2391	926.6335	881.078	194.8126	583.09	280.164	498.6105	97.95025
ANTXR1	831.636	267.30155	635.579	342.163125	658.7368	595.3058	716.2905	455.26725	557.9804	288.97355	553.600375	400.36125	289.853725	469.40275	624.5255
ANTXR2	584.21024	401.1142	978.02074	380.629	693.81196	573.6906	801.5236	392.41712	682.37126	217.032	345.02422	219.59126	546.03676	345.6241	1302.10458
ANUBL1	439.8698333	360.6336333	436.0018333	81.04926667	84.3491	465.8722667	424.713	307.0419333	478.3268333	80.63613333	399.411	525.7787667	878.8160333	600.7754333	316.3641
ANXA1	498.56725	1795.797	2930.36085	1273.63075	469.6955	90.8969	664.7125	237.1739	491.09055	1088.792	297.04245	2321.974	315.34325	3871.2315	1816.933
ANXA10	64.5318	41.5338	455.516	437.232	75.2037	538.641	1012.66	400.393	785.835	195.978	75.4875	1061.67	474.366	113.827	172.306
ANXA11	221.6943	630.2517	896.258	344.9474	1731.796933	196.0441667	360.3193333	770.9299	952.837	1003.478467	454.7506667	409.1583333	525.1246667	993.6256667	269.3827333
ANXA13	60.8292	73.8138	24.7848	179.725	155.523	108.138	49.8112	463.38	188.058	46.117	1367.07	641.243	130.285	697.19	1072.29
ANXA2	1952.55	5365.44	4803.29	1539.22	2713.85	807.296	54.3627	154.339	921.25	1030.46	317.045	81.2629	203.462	2391.19	1314.81
ANXA2P1	72.3281	115.336	75.307	616.611	843.375	82.0955	923.841	1016.51	173.844	108.712	477.74	76.7045	98.7283	455.184	382.564
ANXA2P2	647.612	676.656	1083.21	42.592	182.102	45.3242	934.469	69.4705	342.187	297.182	425.251	613.314	1964.85	253.539	52.2875
ANXA2P3	953.4815	185.19535	742.1045	366.5813	911.8805	579.4403	437.0135	1795.135	1267.7225	525.5	468.7315	103.8851	952.219	207.8	747.82485
ANXA3	108.823	625.778	49.8452	55.7343	31.5128	102.47	164.248	315.342	708.475	65.9685	153.122	230.156	1341.36	77.6634	295.126
ANXA4	473.6486	1632.445	1431.3965	674.246	1011.0145	116.70705	190.771	573.3865	712.48845	317.61985	639.7689	224.66855	164.5904	1271.57625	585.802
ANXA5	255.244	1909.6	2212.68	538.262	2726.51	2231.78	617.206	287.577	59.8803	66.3855	42.4001	237.09	259.436	2226.9	859.956
ANXA6	995.518	366.7025	404.53585	851.61065	109.85485	141.989	85.0872	386.699	276.78585	326.11185	412.1065	321.055	178.27555	154.4195	138.1269
ANXA7	654.0506	1212.966	1035.8015	36.7835	1048.788	196.62275	328.297	42.33465	630.964	372.5854	289.986	265.1145	631.12665	485.3945	1075.41
ANXA9	920.6055	53.2586	214.555	853.912	50.9671	505.7585	104.54435	232.2755	1349.9645	446.95495	115.1969	67.6921	753.3745	210.455	489.438
AOAH	882.171	103.728	119.103	793.434	33.4938	1563.16	543.503	1495.68	61.9142	715.81	836.518	1074.2	1393.66	45.6233	71.0547
AOC2	549.511	1566.95	622.034	54.0138	1127.2	1052.81	207.863	1196.52	51.8215	99.178	1473.35	91.1116	187.738	2355.16	214.013
AOC3	899.536	78.8771	1143.72	232.252	766.357	1293.41	67.3371	74.78	38.4324	2797.65	398.102	1101.34	785.897	1033.72	857.528
AOF1	343.932	35.10125	110.5105	289.59565	155.4213	831.098	172.8075	276.3776	108.4877	33.1437	446.858	149.269	431.09745	232.85435	287.2352
AOF2	206.511	266.0085	48.50175	42.65485	119.06705	290.985	601.11355	458.8678	1343.31	214.7334	659.3435	787.891	155.6265	438.8124	965.18855
AOX1	810.946	54.26525	367.7241	263.0037	309.62935	258.22065	169.461	981.5795	957.102	708.76815	399.62865	514.5081	113.25845	95.3495	52.6728
AP1B1	81.0533	81.1005	92.8194	121.143	65.7311	211.345	218.327	578.288	60.7848	373.373	185.581	161.561	75.4614	1021.57	132.449
AP1G1	421.0110667	601.5357667	653.1426667	116.2006333	663.5401	86.3723	435.73	667.7952667	328.1963667	1026.314733	387.9242	383.9415333	698.1826667	219.5479667	470.0493333
AP1G2	667.303	94.0592	465.564	386.084	946.404	121.085	88.6489	250.669	215.113	815.925	55.4301	708.607	1021.65	1365.71	735.216
AP1GBP1	2606.601	9113.55492	6586.37152	1531.5758	7580.405	2906.06662	1737.9196	2801.0142	919.07714	11437.79962	2559.02832	2252.71086	633.31914	9141.40196	3668.42498
AP1M1	67.3266	69.2174	95.3903	524.355	736.149	75.5566	80.8542	931.157	53.6412	752.03	86.1772	559.054	82.4845	245.643	66.0115
AP1M2	142.694	46.4978	63.1057	186.724	119.477	170.448	102.113	282.287	116.778	152.44	947.481	890.1	543.847	125.238	79.8582
AP1S1	295.5786667	736.3706667	556.5500333	396.6743	509.8386333	230.3931	123.6356	480.0453	983.8679667	95.00873333	313.4439	347.9561	640.8533667	767.7361667	252.2997
AP1S2	829.7237	785.2135	177.661575	511.2114	256.779425	190.5127	488.675	320.66145	657.684225	670.32	991.531	876.8275	811.3086	594.315375	148.088625
AP1S3	307.858575	548.2351	90.515125	399.78275	313.284925	141.0411	126.9305	575.7063	358.992	464.63	386.55795	118.21295	395.830175	300.55675	177.733025
AP2A1	560.1672	805.2646875	737.190575	925.329175	675.92675	942.4173375	799.031625	796.21475	495.770275	1308.086663	600.5087	946.9451875	321.9509625	617.638125	605.9980625
AP2A2	1073.591075	900.607375	1324.0257	1010.939213	951.0874875	864.2844	687.7338875	961.8401125	568.1580375	861.664625	803.64375	709.5177625	801.961825	552.8012875	692.545325
AP2B1	167.66855	243.24905	455.7475	522.5508	1377.179	1139.7445	407.079	123.463	498.95375	425.438	775.5795	317.4915	759.296	336.9505	222.01
AP2M1	845.4035	1251.305	1621.4	802.8105	1748.595	1051.2955	380.9135	547.2301	101.60795	270.12635	592.7905	1298.914	427.89895	3123.51	1319.8255
AP2S1	127.07805	1593.0985	946.8705	881.826	2640.795	693.50095	88.76725	333.89355	73.5282	129.0175	169.64385	69.0303	498.856	2180.475	1651.125
AP3B1	410.2515	67.70365	136.97525	1312.1035	1041.134	184.02075	940.3975	315.9843	152.423	391.6025	209.78305	334.087	778.651	184.039	34.45325
AP3B2	1190.5095	495.6478	400.22725	469.49315	277.7935	502.3355	1432.115	742.8865	411.68	587.398	792.1675	74.87385	713.785	122.189	706.879
AP3D1	567.4636333	2327.533233	2830.612333	783.1839	2028.839367	78.5151	199.2096	1170.310333	752.6923333	1493.209667	845.4576667	797.4380333	74.8262	4663.8811	1649.558833
AP3M1	743.393	651.2605	325.6288	821.251	239.2535	155.82105	1399.76	940.3785	717.1908	305.75635	892.35	300.438	1113.845	1177.02	1182.042
AP3M2	839.853	378.80305	289.5599	158.4514	991.0487	558.7295	311.634	243.0635	171.7995	288.6457	912.3785	162.6813	222.4774	498.476	530.782
AP3S1	1257.12	14527.5	10706	879.733	12179.4	729.868	1545.24	547.312	49.0427	3883.8	1607.5	123.49	1045.11	5664.13	7934.34
AP3S2	1079.530767	470.9386667	783.7313333	1283.608667	599.4996667	434.3753333	867.6733333	169.9932	118.2926667	395.4026	258.8504667	588.911	728.6846667	686.8826667	775.11
AP4B1	518.9074	435.3124667	903.0113333	596.7347	102.7663	1216.697	677.168	443.602	1002.925667	409.3906667	113.1335333	1051.812667	1368.046667	508.358	123.6134
AP4E1	1807.4399	634.1971667	1219.5753	716.9394333	542.8187333	890.9255667	235.1922667	1878.085333	1828.85	1120.139333	1402.828667	1065.599	1102.2382	656.0259667	221.4478
AP4M1	218.401	141.494	33.001	205.077	77.347	43.5389	249.613	230.151	55.4677	60.7652	861.655	2527.19	50.8501	48.3891	88.0969
AP4S1	2438.576333	5030.33075	9055.966617	4765.5929	3622.4079	3788.049333	1987.5015	5416.85835	1152.771333	20165.69528	4272.471833	6519.422583	1050.270083	5935.88085	2886.053333
APAF1	442.9662	440.9834667	229.9396667	369.5463333	652.6026667	714.5402333	1061.1251	343.3682	295.9628333	779.9773333	872.0955667	400.8584	509.3113333	109.3556333	511.018
APBA1	439.18725	983.8829	476.93115	1381.385	634.5141	1073.3306	111.4645	584.02195	426.7177	441.41545	1578.0284	701.2285	1364.9785	518.8725	501.8115
APBA2	1620.802	884.1095	103.0564	635.81645	1848.455	239.2997	650.893	521.977	134.8369	520.43755	687.3356	86.97165	1342.335	245.53455	197.0405
APBA3	777.84	1217.6	936.018	402.66	826.358	835.958	391.857	506.446	91.8432	925.752	197.568	1415.14	115.102	434.447	996.364
APBB1	342.938	775.606	346.038	821.729	166.062	507.3295	218.763	250.2768	706.099	505.593	157.56245	487.815	87.2081	426.8235	763.899
APBB1IP	1108.064	47.83846667	511.3623333	847.2623333	549.077	460.7081	958.4906667	109.5204	78.44496667	200.5112	567.4650667	726.1446667	716.8564333	102.0052667	245.2206667
APBB2	200.6534714	448.7467571	345.3999429	570.1706	713.5806571	955.2290571	796.399	712.9100571	747.2382	458.0513	769.4286571	638.4424143	778.9571714	623.3926	556.3810857
APBB3	69.7129	1005.87	2622.95	53.7318	1047.81	351.061	184.903	112.488	61.7538	1651.96	373.018	1551.77	469.769	153.369	235.678
APC	360.1758	366.3340667	175.7706	631.3925833	419.0870167	280.7124667	205.81535	534.80095	276.4893667	359.4103833	337.9533333	334.85705	548.1297	327.1432667	330.5411333
APC2	361.8735	642.91975	600.553975	1095.659	417.19025	208.35395	1216.2985	1051.8355	1514.83	980.36125	596.088	399.75495	1006.99025	451.330975	235.7765
APCDD1	807.248	47.3307	372.413	693.84	133.076	227.577	1415.73	1200.06	586.56	263.674	275.423	1735.65	196.806	265.817	656.936
APCDD1L	199.038	55.3774	562.307	83.6125	104.423	47.632	836.068	184.731	473.767	128.398	83.3693	52.6138	93.154	363.234	70.1988
APCS	285.859	559.916	26.1611	255.379	74.9036	97.585	809.748	966.04	1644.22	218.614	191.002	92.7483	280.711	40.8748	559.103
APEH	327.8825	393.2491	350.22925	156.645075	409.15675	348.363825	1066.36605	169.712025	527.335075	1630.81465	989.13875	739.498	1076.7975	350.22905	552.5002
APEX1	1057.39	627.252	898.906	1074.29	343.605	115.251	81.1626	59.0428	69.8287	146.732	122.897	834.411	86.8092	735.135	128.773
APEX2	114.389	1161.58	188.65	182.248	718.194	235.169	1060.59	124.545	349.798	50.32	76.7446	38.5566	210.856	222.369	468.233
APH1A	803.6482333	749.1355667	778.6456	701.0716667	1004.887333	845.4976667	264.5545333	356.6228	772.7006	713.8371667	100.4134333	311.6339333	982.0865	490.2496667	292.3951667
APH1B	728.679	1191.58	583.606	920.587	468.914	359.386	868.425	977.562	378.514	160.373	2090.82	72.5602	500.615	976.212	956.208
API5	825.869	420.5888	688.663175	621.9805	514.871925	224.1337	318.490975	556.19525	471.52495	59.257425	389.060225	705.50045	840.4085	267.867	266.7295
APIP	119.54065	28.9155	60.69795	48.6242	563.8253	639.237	148.2481	531.7205	53.82675	293.83005	348.161	282.768	754.389	353.17555	169.66905
APLF	1027.731	663.6685	423.90865	533.5325	661.00905	1245.3145	853.81	96.72695	1688.266	1107.428	593.5487	1656.623	1999.985	588.982	207.11005
APLN	1112.082	897.064	808.375	922.5554	126.80205	363.051	848.99785	678.906	439.80745	1396.0475	535.233	160.806	419.7245	726.863	629.81745
APLNR	474.908	851.1285667	882.7723333	268.6926	81.95553333	705.4773333	313.5231667	166.9393	133.9892667	377.015	565.9207667	596.6613333	1323.292333	484.3236667	671.7276667
APLP1	61.496	1037.5	247.525	109.933	43.8609	85.5051	66.6828	1522.2	72.041	461.396	1112.9	370.55	89.2809	193.197	135.649
APLP2	184.8235833	986.0555833	700.2613	459.2105333	1679.386417	95.36868333	226.6045667	337.1802833	243.7695333	423.3106833	399.8705667	809.3619833	601.5762167	692.92925	434.5819167
APOA1	932.62	69.0354	511.252	751.027	94.7905	190.493	1041.14	172.507	70.0199	19.4334	62.6218	622.063	47.2476	793.913	174.825
APOA1BP	234.391	47.7262	42.6968	185.955	122.28	72.3452	169.624	1629.2	271.154	51.7621	148.426	489.062	72.8413	55.366	54.9158
APOA2	934.181	454.596	28.7026	577.919	160.241	2786.25	569.464	83.6016	55.9192	536.461	141.02	211.66	571.312	420.81	149.699
APOA4	436.8065	1022.081	474.1147	103.5217	794.5731	1348.705	1003.424	304.395	289.46035	489.724	208.4416	971.179	732.0845	149.01555	35.7458
APOA5	315.894	670.9325	449.1865	190.9945	56.4295	149.5295	569.474	224.3665	915.5547	305.20625	759.716	176.15675	214.8849	203.67765	493.20765
APOB	270.6231	99.48285	81.35205	418.52	193.4663	81.0873	262.5954	444.63385	56.06705	665.5	168.25285	84.7838	123.014	485.83055	337.35505
APOB48R	53.5573	425.858	404.878	717.835	19.3286	55.5901	800.177	2008.34	302.921	111.975	154.163	219.531	930.422	661.188	557.653
APOBEC1	50.8796	45.566	66.8388	1159.61	82.6842	102.519	174.494	862.355	304.692	164.29	50.4868	85.8694	262.105	38.4107	135.215
APOBEC2	330.987	110.862	73.5064	724.977	538.406	108.906	41.1171	49.7759	70.7475	944.087	58.9458	81.8953	60.8936	88.347	341.356
APOBEC3A	657.3575	31.6459	22.7757	278.3868	48.24855	622.792	594.393	687.8355	299.71575	82.05405	176.6335	344.0597	489.7525	615.7395	69.17135
APOBEC3B	1439.73	933.292	26.8136	873.274	821.034	555.888	971.129	120.685	599.654	91.7571	88.0206	185.091	787.275	723.178	85.861
APOBEC3C	6376.23575	19840.5575	15485.8983	6201.75075	13161.6485	10409.9055	5374.3075	9541.05175	2340.186	27528.62025	13743.43725	9861.1545	1596.5775	13643.67325	5516.8714
APOBEC3D	538.5011333	117.8834333	110.6512667	471.4217667	149.5082667	103.8322	494.0888333	144.6937667	413.7662667	454.004	180.3551333	196.9925	646.6273333	357.9976667	565.4977333
APOBEC3F	837.8015	148.91675	67.05085	610.99715	194.83285	1033.624	497.406	62.22975	336.08055	416.001	120.0255	556.884	595.4165	220.3965	166.5885
APOBEC3G	91.1162	536.43795	185.8505	943.8145	1351.7185	96.8315	1598.5	1108.801	69.51405	539.4605	189.151	331.76775	1039.73485	390.7155	130.55715
APOBEC4	129.705	600.307	422.949	40.5536	34.7906	360.44	157.604	137.256	105.784	363.248	49.1523	42.0102	131.656	45.7297	22.0942
APOC1	880.18925	1450.464575	1845.05275	1715.12625	1186.21775	1493.17015	2030.256725	654.269975	683.732575	2538.443875	623.892	2205.77225	751.631525	1425.653575	1108.155275
APOC2	1055.792	565.7015333	351.7017333	773.4193333	160.8373667	174.2243	294.9436667	154.6225	862.351	538.7496667	347.379	812.0453333	1001.959433	395.2959333	356.0036667
APOC3	206.581	56.7424	23.488	147.369	44.0491	180.27	592.621	95.181	1326.88	92.5554	202.517	546.277	58.4608	63.0044	67.307
APOD	252.245	948.036	19.6135	90.2776	1678.41	71.9991	1457.78	874.661	1041.67	1848.8	119.804	1513.63	1774.43	201.405	2976.26
APOE	514.9266667	91.90326667	229.988	619.7270667	322.8491333	424.1594	507.5423333	383.3150333	128.8306667	348.3135667	241.7931333	122.4101333	579.7007667	528.051	219.3415667
APOF	991.724	460.8584667	284.4178667	491.797	325.4465	527.9633	860.1863333	610.703	647.3965	411.1159667	550.5165	924.308	903.3833333	419.947	1137.247
APOH	134.81385	119.39105	204.07095	1064.8795	51.43045	667.7121	47.28205	203.13915	57.8822	260.20905	279.7815	384.2	385.06285	61.7305	132.4235
APOL1	184.311	58.0727	1222.2	292.98	160.474	112.511	375.101	1167.47	347.517	165.51	160.434	315.888	102.679	172.877	2177.42
APOL2	316.563	446.399075	295.071775	349.4243	501.57825	637.9915	966.05375	319.76575	651.32875	287.00465	546.5835	661.32715	1002.86	297.183575	690.870175
APOL3	106.472	651.756	64.6534	96.5082	534.626	233.081	140.476	773.013	141.802	36.2291	70.0712	1102.53	1482.29	168.305	911.691
APOL4	1057.115	71.65783333	232.0395	197.5683333	423.2694667	658.1946	507.1933333	130.7935333	432.0426333	567.7152	363.7141667	226.2665667	532.777	99.11066667	532.861
APOL5	249.736	1066.75	788.964	875.982	378.317	426.218	107.004	1856.92	1824.75	71.1527	786.966	346.883	1144.8	549.754	666.818
APOL6	418.4135333	305.6640667	346.12895	520.9440167	136.0807333	216.7557833	425.1370667	296.5722833	717.8949333	504.6849833	183.49945	295.6236833	553.4615167	311.68535	230.0911667
APOLD1	523.946	43.693	919.806	350.13	107.31	90.1593	77.1636	988.202	787.144	249.6	1047.25	200.95	1894.12	96.1218	1256.79
APOM	364.669	896.259	454.274	126.55425	91.24535	403.2039	653.298	78.06765	516.8065	585.32305	664.47385	958.3245	712.7739	1114.19	665.238
APOO	711.525	1592.06	2822.26	880.213	2599.76	6536.48	1236.04	1044.41	1164.65	11283.4	73.7567	26.7808	139.25	2372.64	1724.7
APOOL	938.3905	204.7669	341.00835	420.757825	191.716025	134.0431	135.05515	418.511475	176.888525	167.005525	493.59175	447.661525	329.370025	105.945025	631.3905
APP	2417.3204	7713.687	6767.2576	3495.838	4941.334	4282.68062	2238.4356	2244.26302	716.02464	9245.6028	5149.4292	3209.4502	144.28342	5622.144	2038.13994
APPBP2	536.9214	293.0173333	541.1774167	746.20165	489.6263167	315.2121	187.0974833	452.4040833	554.0751333	161.3986333	196.8824	268.3831667	313.9629667	489.8072833	284.5280667
APPL1	64.28325	369.93565	165.2209	66.41995	842.86175	677.563	68.0676	77.12635	165.5021	304.6946	484.973	1001.1282	747.9515	1040.15	749.7205
APPL2	64.2424	91.9132	34.4048	53.9812	75.195	81.8668	232.81	805.584	329.438	829.021	56.7112	565.097	49.9822	320.57	46.1704
APRT	79.423	1482.95	2027.18	1630.74	2357.94	2421.97	334.144	1687.21	234.084	851.834	1360.81	1864.79	1926.53	1598.82	1227.74
APTX	300.563	894.3505	1102.45	1676.825	969.324	313.235	228.7835	476.7715	815.211	219.1897	354.386	1389.035	1129.725	457.3435	448.647
AQP1	65.3904	387.31495	245.1257	715.6836	613.90015	1123.794	1349.525	754.935	609.15	350.2235	84.74765	1219.905	120.7655	63.0756	825.47645
AQP10	769.357	73.7973	904.996	466.782	421.217	93.3998	325.43	129.919	180.661	43.2021	522.362	156.428	1231.51	885.239	1037.68
AQP11	55.4024	49.4743	308.511	1305.56	504.317	45.8764	147.05	2043.06	1347.54	1077.96	35.267	1203.09	60.5132	350.903	307.834
AQP2	855.5053333	696.207	233.0897667	632.8008	103.1767	632.1808333	893.623	458.1485333	465.5892333	625.3890667	240.4789	559.0809667	428.9675333	438.6393333	537.8472
AQP3	310.665375	554.481	546.4105	608.83775	1226.49475	601.649775	675.93295	454.055225	401.7332	669.253825	548.594225	453.84885	349.902175	538.127225	465.433475
AQP4	954.05325	368.77905	164.356375	291.229125	240.73425	422.3	243.4644	87.37505	272.14485	253.53425	277.9165	225.8522	556.80575	247.9677	95.3458
AQP5	469.5683333	604.5916667	491.0998333	991.0943333	212.2942667	1065.343033	606.384	308.3826667	784.584	281.3427667	1291.094333	352.6865667	543.9488	974.673	448.5783333
AQP6	82.0535	213.9945	570.232	914.359	409.87995	205.211	149.0675	316.44175	396.6246	190.4597	785.006	355.6654	61.6173	551.2215	1076.999
AQP7	60.1874	35.9775	38.1944	460.518	896.072	2632.47	65.6681	67.744	57.5992	1038.78	53.655	1071.16	858.205	825.111	1176.39
AQP8	1178.57	304.223	278.6	103.262	37.5115	712.916	64.3337	329.02	331.877	140.299	1119.14	451.636	203.029	1070.07	1071.3
AQP9	764.733	680.23	418.637	1001.98	49.8265	687.46	123.538	444.613	59.5786	994.978	939.833	27.3794	116.903	725.769	799.73
AQR	157.1295	149.0145	184.8185	835.7885	210.7315	712.8815	595.0085	309.38585	643.7888	539.9295	409.515	691.2615	801.1963	565.2639	175.65385
AR	186.442	179.61125	372.984	710.03	993.625	49.5644	369.6344	82.3171	1230.817	81.87635	637.782	105.41105	532.985	248.99445	65.79375
ARAF	236.9290667	2620.800567	2206.790633	756.6814667	1920.871867	1282.001333	246.878	493.2916667	296.1837333	1390.949	1168.630667	506.42	443.4498667	2561.773333	1036.993
ARAP1	435.66712	742.562	875.5038	952.43668	511.9279	572.08332	607.71906	763.8366	83.98732	631.4414	515.98316	505.7386	392.22352	638.1422	255.16494
ARAP2	192.8084667	288.8144333	499.2296667	335.8648	664.9203333	199.4070667	234.8801	214.115	939.6726667	326.6655	815.0723333	700.6113333	143.3724	716.4233333	540.9514667
ARAP3	533.8717	344.642	56.10635	304.854	68.9222	82.93385	217.9355	588.34385	970.119	474.6525	91.97175	344.721	160.24075	1443.71	263.097
ARC	95.8257	320.213	70.6723	2261.53	69.8129	1203.01	67.8731	1433.27	200.787	70.939	79.3854	80.3679	225.129	477.637	487.27
ARCN1	1060.39	324.603	1528.38	197.5	1235.67	300.485	48.6896	114.424	199.186	3284.54	78.6221	106.282	162.226	1046.15	930.29
ARD1A	144.144	1480.78	1348.91	1035.63	1248.28	92.9082	280.188	87.4995	165.636	300.192	531.801	200.357	224.107	667.977	712.566
ARD1B	385.944	465.146	348.53	132.157	184.342	110.667	77.251	49.7073	231.467	766.131	118.7	51.6841	88.2855	686.048	690.518
AREGB	333.9326	1289.0035	1030.71585	638.7686	840.57835	494.9255	679.591	2339.4811	874.5723	3976.655	707.1025	369.79955	140.8862	1149.1984	1090.4875
ARF1	465.3072375	600.30655	693.18315	747.80695	734.5861125	823.6290875	1020.617888	394.9482625	637.5866375	515.209125	603.0713875	373.456575	578.9009125	447.816375	879.364575
ARF3	245.718	1147.093333	600.5036667	697.4816667	1269.201667	407.7506667	224.0315	600.2388333	258.587	201.2532333	650.1816667	287.6659	422.6134333	769.931	513.148
ARF4	183.3005	7354.7615	10548.782	530.49	5327.765	1811.3865	462.275	886.7305	580.5015	496.01135	1152.49	1573.0745	284.27105	5871.0355	2366.442
ARF5	623.21795	1007.3365	766.106	1613.015	576.374	288.274	122.179	1027.2185	1767.23	1265.34	1136.0475	279.3154	863.081	1115.502	1047.899
ARF6	785.6313333	147.7704333	240.5097333	549.0318	373.1945667	432.8835667	768.5500333	83.17253333	697.3645333	123.4168	280.0644	235.9253333	255.6133333	481.1743333	281.0513667
ARFGAP1	894.5305	626.13045	585.12795	620.0595	1206.365	189.154	189.8645	521.42085	269.501	213.51105	360.309	442.818	93.0041	573.3955	268.0035
ARFGAP2	90.2486	561.83	1400.4	922.346	716.437	372.256	75.998	105.049	619.55	184.964	865.291	87.1879	266.082	47.1115	2187.39
ARFGAP3	533.666	1454.72	527.679	96.696	594.79	662.313	502.164	261.051	761.847	1175.06	116.058	103.43	683.261	460.006	777.224
ARFGEF1	578.24905	1161.9445	1064.3035	61.68545	560.1225	452.38135	825.292	59.41255	353.7475	1155.391	1289.6505	403.6229	151.49145	893.1695	525.356
ARFGEF2	348.281425	1006.507	1338.131125	399.898275	491.4364	879.65975	876.689325	195.22405	879.49405	876.61525	784.3415	783.811525	309.095925	1165.766875	1168.04645
ARFIP1	73.90063333	305.8199	306.7891333	152.5986	626.6345	258.3328	267.1847667	221.2144333	462.6658333	93.0559	120.1897333	460.5614667	737.103	374.15	305.0225333
ARFIP2	315.576	78.3951	33.9574	459.703	222.155	122.494	281.63	1251.67	139.942	329.055	67.3132	203.404	809.829	338.259	83.2288
ARFRP1	1019.3	761.878	132.675	255.458	200.318	107.099	831.61	53.1041	840.696	113.572	971.376	1012.75	240.933	67.4342	112.119
ARG1	111.9868667	96.1179	72.89503333	99.69103333	299.4191333	221.0454	276.1527667	562.495	305.3617333	248.4441333	967.6144667	926.8906667	901.7580667	385.3606667	692.1568333
ARG2	103.0373	229.9819	788.97415	616.389	198.0523	845.887	361.0062	140.43565	967.196	506.8141	384.95375	81.06115	1425.8815	516.4365	1301.2009
ARGLU1	410.1592	729.3513333	433.8977667	203.3973667	498.007	402.8453333	597.4625667	1224.852333	885.5853333	1119.321633	139.7734667	1108.962333	882.8893333	1077.868633	713.2249333
ARHGAP1	991.5593333	1759.2349	2472.532333	1170.8148	3919.519333	982.6748	353.4632333	497.8778	345.2529333	1189.2308	412.8206667	2371.451667	611.3124333	1719.887667	1393.022333
ARHGAP10	893.926	75.7571	696.299	1213.37	370.089	285.779	57.733	56.3478	96.0055	731.556	533.48	56.2259	96.796	150.445	1595.39
ARHGAP11A	113.765	68.4753	157.586	57.0345	35.3085	121.799	101.444	395.279	104.481	71.0404	79.1897	647.287	1332.84	581.943	81.4535
ARHGAP12	647.662	252.712	473.38	260.56	1043.79	1022.95	36.8991	1980.47	1228.78	488.302	54.8204	35.301	216.283	273.005	1169.04
ARHGAP15	51.4034	32.3387	25.1633	42.6687	138.568	36.9735	810.896	1231.28	67.3923	32.3198	32.6772	897.318	109.556	113.879	53.6371
ARHGAP18	983.9756667	382.6007667	75.63143333	158.1863	69.28783333	225.816	814.8926667	95.66366667	328.9107333	114.0692333	299.9223667	103.4928667	918.437	411.582	478.3617
ARHGAP19	522.0617333	482.7588333	117.8209667	938.2143333	78.4215	121.1281667	1075.601067	515.416	49.7454	622.3221333	976.5285667	464.5270333	150.0386667	242.1041333	73.04473333
ARHGAP20	123.2145	383.0075	132.23735	605.9885	129.0077	270.7575	43.89795	255.6405	537.509	78.53405	191.17	90.3178	612.9335	253.46785	933.792
ARHGAP21	993.676	91.9286	24.369	247.56345	123.9401	210.34055	844.5845	354.99615	131.753	351.678	1559.595	531.667	561.8505	46.67165	1147.2665
ARHGAP22	286.5603333	619.1396667	741.9016667	222.4776	73.93573333	236.6725333	286.9953333	208.6605333	942.7173333	373.16	1065.277	258.3552667	769.83	309.9128333	533.3901
ARHGAP23	1199.9187	968.32375	644.125825	709.07625	766.043	762.5316	587.901025	1046.3441	1731.942	1384.442425	537.5345	573.031925	666.379	914.082	600.82275
ARHGAP24	197.1034333	457.9287333	258.5300667	261.4196	137.597	321.5126667	239.5824	455.2059667	616.6083333	353.3016667	651.127	863.9683333	85.97246667	498.6796667	173.0443333
ARHGAP25	331.908125	346.953175	598.1055	244.0347	649.166525	107.867475	581.7635	215.186325	563.97925	117.899675	269.877925	211.1698	993.314	254.65635	126.505825
ARHGAP26	412.9838167	203.2359667	295.56785	373.4385333	220.4178	421.8048333	142.2978667	556.0097333	199.8827667	129.4413	169.09805	373.95695	554.4542667	227.6091333	533.3705
ARHGAP27	286.9425	401.6614	243.41304	809.9762	417.44866	304.43724	1012.7576	666.15382	444.32572	252.1851	332.3307	431.7635	552.3184	418.72046	707.1816
ARHGAP28	648.38655	45.97655	36.49935	659.9229	671.8405	272.12825	526.189	98.75155	452.73035	126.1565	197.4225	79.4806	77.9697	382.5505	91.28505
ARHGAP29	2783.0362	8611.557	9224.21204	3530.96952	4893.78854	2268.7829	1761.59158	4016.2666	848.8718	21797.3162	4661.5762	3973.16666	463.92904	6408.07456	3946.25092
ARHGAP30	534.96466	273.21792	225.53342	752.155	337.75356	642.0484	186.85706	491.40372	349.69124	72.02516	323.30792	122.7493	174.78078	198.15732	290.19304
ARHGAP4	126.751	1009.21	834.559	1050.69	1287.97	1228.52	884.345	384.838	188.838	127.815	198.277	1258.82	1698.68	1206.69	953.575
ARHGAP5	734.1315	992.62425	305.776	638.96775	1014.4515	740.121	305.30475	347.254525	876.3035	447.61625	222.244075	902.27225	709.942625	218.05905	693.5381
ARHGAP6	741.068	266.303	61.6957	103.4904	114.781	84.36015	775.6235	431.836	428.672	354.3096	91.4265	75.2553	103.7215	222.6625	589.52505
ARHGAP8	401.0595	434.5277	593.2045	444.7655	152.0325	879.556	744.01485	655.326	167.57285	755.666	90.70425	1118.612	468.941	664.2025	464.3072
ARHGAP9	149.401	172.681	856.94	867.246	490.582	1408.18	1407.12	98.9448	2069.35	459.718	623.806	1192	153.103	559.345	148.386
ARHGDIA	411.3736667	700.199	607.7791	998.1026667	731.155	928.2226667	477.298	509.0578333	587.0475	484.6273333	466.8914667	546.2073333	574.9553333	169.6797	127.596
ARHGDIB	167.44195	259.069	540.78965	693.8236	1539.11765	282.647	120.437	75.9063	81.32915	1094.572	730.3797	213.368	547.0935	1291.11685	103.1412
ARHGDIG	857.891	719.016	194.111	107.526	109.708	1198.02	1040.56	1447.2	98.771	60.738	76.939	108.237	85.7086	53.0976	47.925
ARHGEF1	266.7985	1584.8735	1629.88	1376.881	1898.71	905.6095	963.806	801.8425	539.431	3285.62	1613.6855	633.0095	654.0575	1556.1745	834.5505
ARHGEF10	662.13086	1018.55352	917.545	273.58588	559.446	453.76958	615.9258	795.72244	363.85184	1277.82528	522.97864	325.65384	667.05502	689.09632	656.39738
ARHGEF10L	95.7877	739.846	587.0385	1286.1135	199.022	353.678	689.8385	404.4115	1024.8325	484.48955	489.16895	170.30045	531.4645	148.58565	726.748
ARHGEF11	90.3277	291.2046667	625.2553333	716.3266667	86.59513333	172.2045333	751.9413333	794.5708667	151.6662667	672.9037667	280.7116667	841.4716667	565.7476333	247.9960333	221.9704333
ARHGEF12	470.9699077	607.4305462	640.3327462	626.8988077	391.2037231	779.6262154	420.1437769	658.5616231	419.2294923	773.2537231	888.5095846	641.6196385	500.8043846	452.2880077	439.9515154
ARHGEF15	723.84775	713.75	708.66025	529.15175	773.27225	1216.8474	977.63825	116.9177	117.192425	427.94635	505.63	215.56195	1013.905	396.135	224.2692
ARHGEF16	753.3866667	672.0826667	877.8517	886.5126667	1829.279333	375.457	1056.820667	1585.7558	910.5005667	749.695	1701.58	1226.105	1067.815333	1464.817	910.6484
ARHGEF17	46.7503	775.128	873.36	110.319	888.305	481.034	1878.46	64.1378	48.2339	932.643	103.292	48.1039	112.738	1317.4	1744.32
ARHGEF18	399.956	1698.57	1674.35	955.786	5735.48	192.594	86.3312	104.582	69.4674	271.514	61.451	594.963	150.093	47.6947	344.8
ARHGEF19	69.126	321.27	1393.99	172.595	238.823	105.417	1438.71	69.0822	954.365	2388.71	122.473	401.785	984.214	92.355	780.678
ARHGEF2	1195.02075	620.378	1115.503	1247.911625	1351.0584	1466.941225	296.03925	179.94505	191.7587	702.48125	633.1194	1322.80125	777.819925	897.7497	877.92565
ARHGEF3	49.6674	53.9878	628.854	103.258	918.884	347.664	496.88	880.109	490.17	1230.06	280.838	100.899	284.495	405.633	496.396
ARHGEF4	361.7575333	632.205	695.0281333	411.5255333	584.8270333	118.3489	605.8496667	373.4236667	443.572	142.8703333	516.8263333	220.2965	515.9306667	309.8622	387.5203333
ARHGEF5	121.629	103.638	1616.25	148.323	91.0827	911.957	215.197	76.2623	41.7195	582.27	665.619	1341.2	79.9875	414.692	512.911
ARHGEF6	557.661	137.98	1465.19	272.648	1002.89	354.478	940.668	130.056	126.834	2386.93	125.049	155.699	1431.84	61.9492	123.359
ARHGEF7	503.4644286	746.0830714	387.5464429	896.9068	500.9297143	301.4695857	961.3511429	1364.016	619.6669429	555.7447857	1360.689043	747.2929286	720.4305571	783.2479714	745.5982857
ARHGEF9	232.64065	360.42545	438.383	144.70525	194.6231	360.9035	383.581	672.43035	845.167	115.52865	101.6628	438.9753	558.16675	448.207	569.4535
ARID1A	289.328225	5785.927025	5541.30955	1312.65525	8233.25425	1644.339725	340.752725	860.10625	930.49175	1172.925	566.84075	991.16925	911.6235	3638.7289	2100.6862
ARID1B	225.8095	552.504	119.7565	86.65795	133.71995	396.93695	555.63	275.02745	172.4905	112.46155	463.6815	552.6382	599.68	335.8245	37.89555
ARID2	3752.4175	2073.420075	703.1877	306.443475	2871.55355	762.1865	334.3184	602.451575	364.071925	733.7855	485.25295	345.62915	531.07765	1306.310825	2904.763
ARID3A	958.038	35.923	49.712	67.0112	93.9738	56.0501	1458.07	68.8373	406.939	987.466	115.986	61.4753	1265.92	375.348	553.373
ARID3B	806.531	49.2615	33.546	65.917	133.027	181.237	263.935	118.606	863.867	3193.42	2105.74	99.0626	57.981	207.837	1623.5
ARID4A	209.38525	384.321	239.18085	131.40845	27.79185	338.182	73.5839	774.5052	113.38445	62.4709	537.961	193.9625	101.00565	210.8927	586.9671
ARID4B	1095.33472	487.148	436.701	646.618	196.69088	781.23204	689.2086	791.0196	836.34536	798.9292	623.93276	887.94372	646.296	505.77982	970.42
ARID5A	70.1837	117.766	42.9155	127.18	63.9852	64.3138	56.3259	482.986	2142.87	175.009	55.0539	48.9648	82.5993	140.239	664.427
ARID5B	126.988825	110.876825	381.186775	493.108	268.035875	77.29105	419.193775	650.9775	287.2385	500.848825	526.76875	795.3636	484.162675	286.3581	763.027275
ARIH1	1239.00715	1415.6095	868.45375	304.70925	926.436625	891.317175	427.315325	815.5915	408.17675	918.56525	571.599025	2159.483	373.6455	526.57475	1113.02975
ARIH2	496.1487667	597.2345333	239.8821667	491.6556667	307.2032	919.7715	469.5172167	521.1668833	287.3127167	499.9073833	329.9359667	801.1723333	234.2688167	573.2683167	691.7434667
ARL1	328.6989667	1656.617333	1820.31	1201.402067	1180.076767	592.0379	1335.736333	250.9848333	653.3433333	253.9046667	1062.7089	1162.289167	327.5492	1153.826333	845.2593333
ARL10	560.023	1069.5	45.7669	883.094	1211.13	413.522	68.3545	1128.43	219.437	132.05	146.018	1217.76	622.102	119.429	281.75
ARL11	357.5657667	357.7773	225.0032667	146.2796	48.36566667	765.476	402.2043333	515.7126667	1174.188667	474.2318333	304.3417	120.4858333	740.785	456.5802667	358.0307667
ARL13B	122.442	20.2918	241.716	45.6053	250.014	954.818	1187.73	85.3106	115.831	115.4	48.4816	504.95	531.67	509.849	587.801
ARL14	984.704	118.001	56.7622	65.5048	116.501	108.616	58.0504	54.322	163.997	146.504	44.9953	576.655	146.721	794.648	37.5624
ARL15	72.4712	340.317	69.3686	727.55	31.9574	1544.81	120.769	2180.58	461.946	506.995	1784.83	580.119	2047.28	777.249	721.872
ARL16	919.786	326.676	48.4315	92.7537	507.323	519.456	594.248	471.853	1387.79	114.78	547.119	174.523	469.921	846.423	1170.89
ARL17	325.9714333	214.0830833	530.599	319.9057	366.8870167	448.76075	634.127	256.2876167	370.2061667	829.876	591.6656667	515.6485	544.9836833	242.8281333	563.0073
ARL17P1	471.66	571.1565	457.535	254.3603	749.4705	1496.095	1011.8205	1234.65	817.36	639.7189	522.30345	296.2035	411.37675	1123.228	374.3174
ARL2BP	718.806	307.188	428.011	57.956	1129.95	639.618	66.3822	625.825	1312.11	33.9732	587.08	36.5383	75.3158	131.956	119.465
ARL3	231.26316	1482.69202	1693.2159	647.74014	1035.8678	715.92218	692.94872	468.0399	511.53864	2001.7048	722.5302	364.70604	875.58762	1419.92036	1816.8526
ARL4A	250.106	625.02	223.89	1738.22	631.143	146.589	762.152	77.6743	80.3571	111.835	213.64	90.114	138.735	928.591	221.17
ARL4C	569.939	796.04252	1248.43516	404.88006	842.3929	733.25	1042.42344	664.14368	302.78474	1414.9432	859.80412	758.30286	253.7385	691.27364	398.86234
ARL4D	697.908	1676.33	742.589	143.195	652.458	51.7184	734.802	173.319	94.717	46.1497	202.679	1778.16	1459.26	3039.22	28.5733
ARL5A	113.4385	979.34185	1359.86	1640.63	260.3187	495.147	112.363	140.2966	225.9085	103.1241	1606.46	333.9752	311.8465	1267.405	735.789
ARL5B	35.6565	1043.34	629.11	130.126	60.7062	37.5118	41.9893	608.793	60.2934	71.0021	745.582	62.8091	85.4749	81.8314	722.986
ARL5C	757.47	1049.31	199.19	58.6096	649.327	1203.66	974.518	1322.59	59.682	113.489	304.917	591.788	61.551	53.3785	808.415
ARL6	113.47775	193.94035	164.392	284.01125	250.499	78.36325	748.316	456.655	117.8815	87.66195	408.0804	346.891	312.548	464.57625	182.60275
ARL6IP1	716.37	185.996	625.883	433.256	60.2904	864.751	59.9554	51.0747	1052.95	102.048	764.047	1752.72	1437.47	149.491	1522.57
ARL6IP5	154.279	3083.195	5324.84	1237.876	1809.93	120.8	1002.2875	458.7895	744.0915	46.3783	887.972	1118.014	91.7028	2457.125	2761.63
ARL6IP6	420.65316	431.94096	236.35316	330.6236	443.46238	84.86744	158.77134	185.24938	1056.97078	299.0884	156.75522	216.89844	93.6052	132.80228	100.16806
ARL8A	482.8383333	1078.687667	528.443	218.3533333	715.9876	1452.566	277.1873333	485.7679667	1048.996667	1532.676667	80.19	611.9586667	978.8746667	867.1086667	1232.627333
ARL8B	378.4817	669.9295	472.98445	103.99885	649.7018	97.16035	469.0295	873.5555	111.5349	1216.278	640.73635	88.7688	472.162	492.5595	1233.65685
ARL9	224.039	389.987	51.9027	165.27	510.643	79.9995	638.043	140.501	62.4842	136.266	97.9517	298.661	69.52	54.5936	377.347
ARMC1	118.737	343.6695	791.8395	575.7385	47.0251	585.8066	336.3087	89.10185	207.349	638.857	1094.948	206.28175	279.17965	456.72915	1541.0807
ARMC10	458.1335	821.889	1139.5585	938.9775	1812.76	52.3814	154.7931	1305.045	563.95975	802.70685	658.5919	481.564	664.39045	455.093	792.221
ARMC2	127.364	396.445	731.175	51.8191	60.3875	50.198	139.74	1870.81	1035.49	171.477	343.688	240.774	51.5471	134.497	349.793
ARMC3	118.756	39.1927	83.2125	1163.24	792.124	475.198	61.7989	982.973	131.86	37.0645	48.4752	218.6	131.331	716.75	773.303
ARMC4	260.8602	366.7802	130.51745	1025.43325	388.897	360.5539	366.819825	447.189425	349.5838	444.85565	1056.1818	513.00915	615.15175	161.02325	213.69795
ARMC5	796.7755	128.1312	689.0724667	1040.481667	290.5665	137.9383667	985.5916667	752.7331667	1236.5871	386.9006667	123.9623333	699.9196333	126.6143667	675.5836667	292.9836333
ARMC6	427.9865	79.9905	261.07365	588.8255	461.8781	288.5765	72.6791	905.271	460.028	102.10225	79.9236	1386.68	66.562	220.4503	64.9233
ARMC7	181.619	93.17163333	633.6559333	396.721	749.9719667	348.2935333	163.9536667	318.4543333	342.3574	129.6481667	307.3381333	131.3776	704.681	470.0405667	251.6743
ARMC8	321.029775	213.72485	216.0910125	550.7035	268.7021125	584.7063375	348.8550625	476.419375	296.226	445.9126125	337.2435875	222.207025	326.7790375	168.8213125	211.173175
ARMC9	1113.8305	454.636	49.00525	428.7725	552.7895	666.592	623.13665	440.61975	490.5705	249.40675	500.6945	156.52175	825.7955	553.2017	82.63235
ARMCX1	89.166	1200.76	2156.8	100.284	354.757	183.605	43.9027	1114.79	68.4139	434.332	34.4706	102.532	85.6874	671.173	2850.09
ARMCX2	1315.59	608.227	345.319	1646.14	34.9466	1602.47	266.439	318.677	837.729	433.931	55.4182	831.066	83.199	162.48	322.054
ARMCX3	681.6608	700.59385	904.6444	474.2205	1239.9895	93.9712	734.75	366.1425	76.03225	395.983	516.1225	756.585	105.2769	128.28195	1446.36575
ARMCX4	567.623325	49.559525	198.195125	97.60765	670.5195	671.86875	125.35605	223.410375	66.36695	377.60615	376.45385	274.1191	557.5945	305.553375	357.751275
ARMCX5	987.0069	281.41195	528.11855	218.1336	439.42295	796.7846	565.253	87.24525	353.04155	68.9856	770.73425	879.32	341.032	79.71265	894.5505
ARMET	707.698	1610.25	1395.68	94.0576	2100.27	721.19	73.4091	105.394	47.5378	78.3242	402.407	1096.83	194.533	2112.19	3007.92
ARMETL1	238.798	235.745	553.771	88.969	74.0743	552.229	51.9699	119.025	95.2852	102.338	40.4666	1073.53	63.6843	367.919	61.5719
ARNT	329.4982	667.422425	397.6276	419.775525	578.53425	597.9496	746.717	1193.34175	179.0154	837.72575	253.5725	324.75915	425.45115	224.9585	530.37655
ARNT2	778.758	427.911	627.339	117.357	30.0832	1112.52	263.225	55.0622	187.25	47.1445	431.59	52.8942	97.1335	51.2254	430.685
ARNTL	57.1888	161.76	71.3394	257.594	469.8725	133.5255	112.2708	203.82035	171.70755	380.1845	514.99485	107.9025	47.9041	206.6585	312.8625
ARNTL2	122.16374	361.32322	91.37656	235.35072	150.40052	162.49896	420.95816	271.44404	779.7064	60.69122	289.17018	243.62876	604.08188	256.9746	275.92938
ARP11	101.981	75.3117	28.91	1027	204.814	261.674	291.497	54.3387	170.358	553.168	343.786	32.1852	166.501	73.3126	33.8955
ARPC1A	521.698	36.3874	41.3859	57.5583	60.634	662.193	493.984	380.544	268.701	68.2298	141.494	135.96	590.3	69.6624	189.98
ARPC2	773.4145	10471.8092	21119.1885	1961.935	7025.96715	1392.6135	739.0925	3259.7675	497.134	3531.625	2202.725	1701.7805	177.7225	11613.282	10693.015
ARPC3	163.473	218.192	74.1956	546.784	54.5683	1267.22	492.556	761.424	73.6261	836.332	85.711	34.5663	141.274	1307.09	722.562
ARPC5	633.239	504.996	843.7763333	312.1176667	320.3178333	231.2481667	197.1713333	728.3009667	1095.0451	156.8004	308.6342	301.2328667	134.6353333	135.5405	206.3616333
ARPC5L	844.6463333	732.5906	587.5906667	271.4797667	477.7786667	273.7269333	583.407	316.3271333	597.8736667	91.46103333	155.678	177.192	490.9421	524.027	247.9599667
ARPM1	33.2086	64.9806	339.959	42.2385	526.808	41.3654	49.0095	471.159	262.927	330.13	568.718	288.782	61.7735	551.049	87.729
ARPP-19	526.9821333	825.599	300.3770333	806.5713333	593.2183333	70.6054	924.0197	423.2068333	114.3231667	196.9585333	218.3810667	282.7813333	84.82476667	383.6013333	640.3496667
ARPP-21	465.0261857	213.0796714	254.0010571	289.9778143	243.5933571	752.8652857	675.3230286	239.1135714	208.4735571	281.6396	341.9676571	298.9760714	708.9391	286.0054714	193.3875286
ARR3	66.0626	596.994	653.353	157.237	67.12	45.9167	47.0935	327.251	45.5897	1576.52	1963.96	886.792	60.3636	1106.75	58.7927
ARRB1	522.1030333	225.5631333	463.5056667	616.8778333	566.6692667	407.821	491.6636667	397.4353333	364.5319667	447.8320667	328.8165667	115.0055667	548.4443333	69.77403333	172.4321
ARRB2	1611.27	1113.47	47.2861	1003.94	129.135	282.349	62.2637	581.269	51.2848	437.149	70.3639	70.1946	120.578	57.9012	373.322
ARRDC1	425.933	72.4641	278.649	325.859	531.865	1784.04	1145.07	932.742	415.184	1266.49	1074.48	754.141	1177.17	1363.08	51.7077
ARRDC2	819.478	194.88	909.901	126.618	83.3717	210.224	102.548	242.565	1192.25	700.856	476.535	402.893	1137.16	173.63	838.91
ARRDC3	51.6089	30.2282	283.708	800.743	51.0905	112.795	1417.87	109.704	50.0162	124.414	123.778	45.3481	32.4919	59.5268	30.0282
ARRDC4	473.068	1082.82	716.767	1004.74	108.474	130.65	149.891	76.1377	192.781	1182.32	285.795	1316.37	2029.7	296.878	70.8952
ARS2	186.2961333	1591.7488	1265.559133	716.2913333	2491.361667	709.2060667	333.3643	600.5914	552.1668667	529.4977667	934.4953333	1059.065933	809.044	1986.713	1530.0204
ARSA	71.239	695.74	348.742	694.9975	179.15945	704.9905	302.1805	1265.01	568.9562	417.31805	694.666	611.6988	437.86745	324.62225	200.5391
ARSB	338.574425	376.085975	445.82125	914.96625	89.450125	472.2315	399.548275	552.328325	471.0005	722.99575	71.950925	488.307	476.5639	83.767375	512.333425
ARSD	546.58486	495.55942	408.67776	635.30722	509.9126	793.7754	939.3304	344.67062	478.6118	473.6524	572.6941	391.31642	733.8933	176.3421	873.9926
ARSE	75.5288	894.702	773.982	1065.85	499.777	808.128	1105.55	1936.87	845.903	746.762	456.513	94.6031	688.473	1046.36	517.339
ARSF	959.097	313.595	711.249	1197.2	1096.65	508.602	141.882	704.805	326.785	36.9637	160.357	531.462	1330.07	36.551	27.1434
ARSG	178.649	210.943	105.204	73.6723	219.289	71.1501	108.082	922.286	111.566	485.091	1120.35	131.012	63.6658	74.1349	213.463
ARSI	457.904	88.4392	101.611	775.045	34.3223	969.323	116.854	517.499	116.229	797.807	1259.61	105.989	964.252	319.121	104.949
ARSJ	477.183	127.248	367.104	516.947	600.377	40.3946	137.49	527.134	848.825	571.63	922.671	639.702	70.3842	84.4223	403.328
ARSK	3861.2863	9965.949133	7578.208	3329.469333	4280.484233	3459.597933	2706.580833	4053.153667	910.5052	13183.11513	5120.721267	4003.102	715.8752333	8439.572933	2553.381833
ART1	971.999	298.5009333	347.1804333	650.9892667	174.3442333	480.8422333	282.4385333	465.8112667	342.3776667	660.0457	225.2225667	251.8517	242.9433333	357.0577333	247.3514667
ART3	524.73	35.8778	39.2207	1075.52	1327.34	50.0877	46.6966	31.3449	56.4723	292.612	149.061	1297.43	69.3737	23.5933	47.0603
ART4	1694.33	559.063	562.5	40.53	1135.92	1016.55	2226.28	2274.87	214.079	1015.02	1573.66	1589.55	720.899	541.334	940.166
ART5	50.0342	147.25	695.132	646.968	34.4303	59.9671	56.1957	869.993	538.956	435.18	527.435	520.177	64.8692	26.9304	180.261
ARTN	724.767	106.31185	49.77725	462.4395	49.3464	1152.3915	322.6222	1062.712	666.75825	807.6175	634.176	366.45425	61.426	47.92355	395.0611
ARV1	441.507	1109.4495	634.21375	881.8285	870.974	134.5821	95.82815	532.7385	248.49925	762.92615	602.42475	776.0067	502.9865	866.7815	225.99845
ARVCF	1060.140333	961.16	629.423	158.5400333	696.59	568.5624	603.313	1740	1032.303333	257.832	971.4283667	234.3422667	574.792	255.3103333	836.1823333
ARX	813.452	667.111	319.1795	174.76495	952.9605	509.88075	1243.095	354.5755	631.6855	281.62735	994.786	272.724	325.9743	163.0405	435.374
ASAH1	91.95135	2686.332	2203.2295	988.06675	4391.325	680.75525	160.8497	237.003175	956.41125	516.503675	1586.565	1532.63025	461.9887	890.592	823.3182
ASAH2B	1337.76	557.982	364.773	135.042	58.6892	694.17	815.599	125.33	35.2709	599.918	108.381	175.36	525.964	55.4724	38.9309
ASAM	695.189	52.7969	52.341	1334.43	25.4755	198.736	224.953	849.142	73.552	36.3078	51.1473	231.143	247.139	39.6924	395.965
ASAP1	524.822	665.60588	431.88748	369.9865	565.9081	504.78592	269.59998	515.9569	572.89038	1095.11736	553.19058	763.5949	475.57976	811.27304	707.64064
ASAP2	313.337	781.758	890.651	223.517	1221.68	561.991	65.4806	1185.99	142.634	114.948	461.483	61.5361	197.411	1989.81	1157.19
ASAP3	1489.37	418.214	533.018	561.547	889.829	231.446	771.797	60.876	1867.83	778.797	163.865	58.4991	264.999	784.123	1310.15
ASB1	84.00265	169.6206	237.355	384.9935	158.016	147.397	915.0215	386.95295	268.915	68.22615	790.767	944.1455	122.5024	49.7122	883.487
ASB10	743	36.6807	35.2584	43.3351	437.578	63.7516	127.144	67.7955	43.2949	73.519	826.996	46.6939	31.8892	632.362	43.3434
ASB11	197.963	66.7488	509.798	768.564	1185.03	62.1793	108.316	164.01	848.197	293.565	137.387	1051.47	368.565	1112.46	95.0527
ASB12	1163.6	885.542	572.66	655.855	138.842	2183.15	1031.89	416.124	426.96	449.343	1760.55	344.426	1229.88	1024.61	117.021
ASB13	181.619	139.225	1570.13	343.51	1052.71	1695.22	1516.24	89.8558	1587.59	164.829	90.9863	87.9448	870.372	3400.21	2327.4
ASB14	1735.72	1455.43	1239.3	213.992	795.909	2033.2	121.117	174.333	568.854	271.006	1229.66	649.582	1147.64	103.853	897.634
ASB15	174.738	107.108	69.1691	51.6989	41.1028	832.866	71.8345	1525.02	78.2897	698.018	265.219	89.9916	758.252	81.0086	28.3436
ASB16	156.373	147.222	803.953	225.559	102.316	576.481	1250.44	147.787	96.5201	887.825	415.807	958.578	884.615	1126.97	442.844
ASB17	128.842	253.819	65.1066	49.2519	237.551	116.168	586.035	118.628	44.783	700.978	299.018	82.3059	57.3068	598.101	1034.87
ASB2	735.9915	323.7175	585.64	961.969	245.3156	706.79525	385.622	523.59115	196.947	484.122	321.2532	584.877	228.55495	698.7645	454.6855
ASB3	326.40505	312.96445	1294.814	447.31065	541.50525	287.6874	242.730775	72.4078	70.505325	746.88375	179.693775	625.152	67.887675	47.173425	1106.038
ASB4	178.2496	190.86238	126.07198	171.28966	131.68556	265.44628	467.0014	427.61126	508.45802	161.03606	322.00784	286.35512	376.2708	573.36236	219.50358
ASB5	102.496	142.708	40.6289	661.471	112.503	43.9778	542.745	1145.2	65.8188	1043.79	536.343	715.616	87.4641	379.314	880.813
ASB6	113.8467	170.556	648.337	562.821	424.6735	179.1068	503.4005	1036.226	2005.25	732.9075	144.24595	527.70725	1033.9095	331.2302	740.164
ASB7	911.3925	233.2162	581.76035	155.8836	496.882	835.1059	94.3588	793.37815	110.39035	558.3525	932.0105	430.2816	495.9845	636.26935	1718.119
ASB8	498.0051667	990.7323667	814.0926667	156.6781667	745.035	468.1938	481.9206667	1611.64	247.8878667	1592.938667	796.2336667	1432.135833	517.2476667	681.969	215.4771667
ASB9	975.924	601.319	439.668	1725.39	543.234	1671.21	682.452	1108.12	120.225	519.673	787.256	881.154	1882.13	951.319	631.461
ASCC1	714.6945	545.289	841.1205	481.4034	884.676	127.7515	120.53335	711.5366	105.9866	327.0495	416.522	622.6755	90.13475	275.9105	1467.4052
ASCC2	813.625	118.015	153.389	124.737	589.336	693.246	1601.64	269.058	1855.85	110.541	923.112	472.756	76.562	727.652	315.218
ASCC3	271.949	658.9325	767.6655	117.20005	607.525	450.006	90.0523	981.6375	1161.61	278.8075	247.86305	129.658	456.22315	1025.94745	985.2755
ASCL1	250.567	169.54565	292.928875	1037.11725	388.349475	614.9107	381.9455	697.25895	563.3635	429.9495	226.570575	481.33545	214.00625	331.816825	297.195975
ASCL2	1109.7467	331.581	136.6469	79.84855	361.2576	170.15605	575.2565	1135.262	97.431	89.7124	67.01095	88.7619	317.6409	199.562	65.06845
ASCL3	377.37	38.2243	63.1474	110.737	159.11	296.696	515.698	403.525	761.635	207.732	1250.53	122.127	809.795	444.473	636.727
ASF1A	158.8119	494.3527	238.4787333	730.477	334.962	529.0596667	513.0242667	747.2422667	290.1653333	317.5371333	467.9242	236.4269333	789.9384	824.1676667	88.83386667
ASF1B	1451.98	496.216	535.212	68.8351	347.582	728.705	72.3288	2007.65	361.186	84.7108	96.6972	57.4697	70.7686	650.39	70.2918
ASGR1	143.818	1176.95	142.777	896.171	1167.96	890.638	95.7617	902.233	574.698	612.078	53.1558	575.566	155.837	1062.23	336.541
ASGR2	657.435	44.9307	711.062	255.919	310.647	825.032	1000.37	79.8452	307.897	317.035	46.5226	909.228	322.645	41.1018	61.3729
ASH1L	162.6013333	1010.735967	458.4043333	433.8756333	423.8789333	894.8240333	399.4735	391.2323333	237.3288667	39.8451	1052.665333	442.7213	724.7893333	256.3237	761.1226667
ASH2L	1151.43	1062.22	652.793	220.183	686.062	1428.62	1482.41	190.935	182.459	85.898	216.232	2058.24	69.7926	90.7581	437.186
ASIP	1554.7	45.9773	715.504	143.421	163.323	72.4268	78.8167	92.9003	182.996	208.748	170.911	61.1132	1246.49	527.959	195.629
ASL	64.0237	326.183	830.058	1174.6	1235.66	1110.67	54.3107	404.89	73.2965	1027.84	1350.18	1089.28	158.613	54.2867	717.648
ASMT	70.5655	570.319	40.0535	51.3002	348.121	162.501	732.813	137.194	1256.34	519.015	749.256	119.988	460.11	268.176	1024.23
ASMTL	249.624	936.932	403.596	472.48	137.88	462.609	181.533	62.4458	105.569	864.353	1614.77	66.8559	139.534	170.914	238.384
ASNA1	1768.47	231.703	263.716	717.323	1326.53	64.0126	947.28	1006.32	902.264	406.001	2333.49	612.441	2044.81	676.997	393.236
ASNS	647.967	547.90185	602.3004	668.8695	721.654	355.1765	975.235	302.004	100.1247	213.78715	472.381	288.20265	773.2464	648.5675	442.49305
ASNSD1	43.8509	78.0045	1102.55	1200.18	1094.99	105.35	88.4331	197.848	119.605	33.1698	92.1485	333.761	236.26	775.49	1780.67
ASPA	1258.81	45.532	97.0935	201.948	135.185	51.1352	151.692	904.19	87.4605	150.052	2303.64	117.649	1818.67	131.474	493.061
ASPG	749.742	82.2001	96.9172	63.896	88.5686	191.206	107.71	88.0305	944.514	57.2052	195.484	235.93	99.1867	152.915	418.789
ASPH	897.6127429	1011.467786	751.2894286	622.1961	1869.433571	319.3186286	492.5569286	217.9880429	668.7234714	334.1554857	294.0048143	677.9022857	369.3913857	848.9618714	512.8620714
ASPHD1	2280.613075	1481.810625	1187.598275	1499.57	1963.61525	1463.64375	3585.80025	2101.38225	3145.993875	2958.83625	2503.052	3445.782	1470.882	2121.37875	1504.32975
ASPHD2	79.5192	106.49795	861.67315	88.4121	1136.7235	152.01245	164.73025	126.30335	1104.027	519.6681	538.2975	490.3029	109.38635	492.315	337.93475
ASPM	234.2675667	515.8713333	449.8401667	576.5785333	288.6662667	404.9178667	517.2467667	584.8021333	470.0209333	321.6803333	328.5416667	393.0272	352.0326333	165.3681	110.7607667
ASPN	310.1185	3654.0065	46.00315	1519.0025	3358.94865	761.1775	732.016	86.9329	765.276	46.3345	80.24525	1183.2688	242.4475	21647.98205	194.05375
ASPRV1	1001.275775	252.950025	186.271425	393.305775	383.43025	177.1617	816.5085	276.564025	389.01365	97.1748	234.15155	235.6978	569.63385	322.881775	474.8402
ASPSCR1	859.0459	610.4418	574.4666667	213.936	287.2738667	195.2094333	681.5146667	818.3803333	143.9913333	186.9111667	302.8313333	300.1835667	783.185	588.3138333	550.8373333
ASRGL1	452.5475	622.3024	453.09985	681.4762	69.84645	226.5285	519.96485	762.731	1205.924	719.27575	1453.7385	130.5385	148.7613	911.003	467.1039
ASS1	1113.86	2528.42	6387.21	1710.7	1457.89	1804.13	1903.33	1374.69	215.669	3138.79	173.094	2683.86	954.152	6963.8	8419.58
ASTE1	43.0291	502.756	30.434	73.4891	59.7742	81.3531	88.7103	135.073	116.988	76.3188	139.094	40.8408	103.965	155.03	33.8091
ASTN1	1071.94	300.256	235.016	88.2372	27.2061	366.625	193.405	1103.13	195.406	1118.71	740.013	113.032	57.5441	239.215	544.825
ASTN2	406.5335	110.4586	296.939	110.34775	116.04375	368.0515	365.2776	652.56425	401.8314	405.80645	405.0655	91.77535	910.035	44.09715	527.239
ASXL1	423.0966667	249.3070167	327.8006667	358.9283833	346.7587667	370.2147167	141.94055	502.1362167	531.9419167	267.4321333	383.4323667	353.1239	511.0287667	392.938	595.41075
ASXL2	169.69614	767.68468	308.5193	874.60914	450.19298	472.0432	263.58546	642.20502	284.70868	569.13204	422.37428	719.55936	575.7594	577.50684	350.4897
ASXL3	59.43	153.3615	79.04095	193.6375	78.02405	869.7835	263.473	436.6144	705.6625	328.14315	922.1005	361.665	362.9295	369.1975	152.68805
ASZ1	307.608	359.14	13.6144	915.007	24.6034	73.2023	1245.81	60.5221	78.0959	212.498	372.972	202.534	769.556	858.529	73.9904
ATAD1	376.869	222.919	250.435	726.15	3106.15	1154.09	223.404	139.567	1534.61	248.82	1107.67	2184.13	52.0591	499.605	1579.23
ATAD2	943.2216667	157.3851333	235.4452333	280.9469	428.7053333	377.0946333	634.2336	105.7232333	290.0947333	219.4508	328.1687667	672.7071667	421.9524333	176.7093333	217.2437667
ATAD2B	591.2934	353.873	321.0200333	411.8285	324.1681	626.2860667	482.3348333	516.3724	212.5585333	304.5361667	663.829	381.4386333	543.5891	125.9888	95.32613333
ATAD3B	730.9716667	576.7206667	529.829	733.2023333	464.5386	775.144	140.3097	786.4228333	299.1223333	686.0166667	389.0279333	741.932	458.3703333	574.2256667	463.0711667
ATAD3C	70.3671	220.456	432.223	2077.42	871.126	60.4068	225.668	133.875	386.421	779.832	963.223	220.951	138.152	33.5167	57.9199
ATAD4	58.1803	79.1256	546.146	126.742	267.871	40.7423	258.295	58.9676	377.268	481.283	1071.27	650.539	1372.46	35.229	467.773
ATAD5	978.219	1136.64	48.1514	264.822	1204.87	533.222	613.959	82.6924	803.77	19.8277	120.642	139.298	58.7954	61.3213	114.666
ATCAY	617.347	444.424	554.857	1550.01	293.262	205.202	758.897	1868.25	1005.69	150.117	510.008	841.143	707.497	211.569	471.86
ATE1	276.2583	221.8069667	514.2328333	1336.593667	756.4842667	401.9081667	693.2296667	574.2003667	513.3843	497.9814333	60.8666	551.671	162.3382333	170.8819667	712.5402667
ATF1	179.8296667	632.8104	641.72	262.4386333	490.8321333	933.9791667	145.1898667	768.214	139.9180667	96.9771	114.6619	390.1432333	166.2659667	410.6223333	1039.191
ATF2	258.50745	739.598	480.18035	361.299525	765.486325	383.83075	686.73425	492.2015	370.552675	110.291125	1146.36325	680.9405	822.505575	859.96225	918.61775
ATF3	596.43605	376.4882	392.3626	602.548925	153.43805	674.5413	376.53775	579.6616	933.823075	430.93435	148.574325	286.1173	495.56325	852.486	243.9935
ATF4	513.41	4041.7	9873.28	1772.96	5566.11	1888.16	107.597	245.701	838.876	3326.43	4094.01	6678.65	984.646	18450.9	11389.5
ATF5	329.2738667	375.5694	253.0705667	602.1322	468.7845	129.20535	212.715	372.0468833	404.1076167	256.8389	490.04525	488.769	782.6021333	142.9725	506.2895833
ATF6	750.87405	567.9554	335.2863667	316.2659833	155.0178667	653.8568667	373.2197833	514.0249667	312.4474333	246.27035	415.6122	312.3346	488.0703167	190.2391833	621.042
ATF6B	985.6593333	601.3369	349.5906333	597.2903333	762.4606667	816.6122	649.5456667	1489.900333	665.7223333	312.4828667	76.47536667	664.058	346.0533333	267.2572667	113.3575
ATF7	690.13	236.59352	246.0891	124.61712	388.35418	570.15148	595.73908	831.4964	126.6215	123.75906	522.177	267.434	756.41874	444.72162	303.81704
ATF7IP	563.4806	1222.7065	1049.0565	704.798	1183.23725	473.434425	593.568725	761.06925	941.80525	1591.436725	981.142	886.247625	491.329325	1144.670225	1049.45
ATF7IP2	792.6426	215.441	226.76165	469.50115	71.1935	327.0335	337.4995	667.24	472.4375	152.53445	165.7919	355.601	669.398	311.4505	466.5204
ATG10	164.075575	619.9325	521.29335	171.478925	364.024025	835.6965	85.028775	361.52105	311.677725	235.25045	92.625275	188.46695	567.161175	292.34985	717.4315
ATG12	625.30272	188.04476	270.49082	456.78674	471.66892	868.4998	831.79146	510.20178	819.22242	177.1892	341.12976	254.37658	552.32582	299.61258	591.68682
ATG16L1	1051.9315	861.41	48.41315	443.11445	185.70245	350.8215	523.5835	644.8735	139.0335	417.02145	167.4767	121.104	61.4395	370.56045	162.8884
ATG16L2	73.81683333	418.2738333	312.5933333	247.81	415.1077333	157.607	135.6024333	369.6136667	310.1109333	393.7023	503.2230667	57.92356667	205.8653333	477.309	118.9262667
ATG2A	102.181	1050.86	1895.56	61.2712	1039.6	2415.61	122.8	717.098	228.02	603.221	1137	137.987	94.2093	1513.08	1452.44
ATG2B	228.98395	383.810775	188.00645	730.225675	677.433925	947.1415	737.0044	582.0135	1168.1155	281.0607	419.913325	648.922725	413.759975	269.181	815.91
ATG3	178.8120333	1200.351667	2080.624	3367.54	699.7158333	1106.085533	180.1862667	252.4667333	109.9324	1556.196667	402.4461	1900.703333	1053.728667	249.7165333	2077.783333
ATG4A	62.3968	356.316	29.7147	1344.92	988.518	24.9075	440.502	116.443	883.196	18.0215	50.7413	86.3411	1250.8	578.989	284.277
ATG4B	738.2344	995.232	972.8035	487.5625	60.3226	354.63895	420.493	641.2154	458.6415	833.692	687.438	720.616	567.6706	365.5585	1586.9655
ATG4D	829.662	784.267	225.665	328.531	980.829	303.49	259.608	1103.14	173.107	785.219	84.2375	41.3244	83.9666	1170.72	171.834
ATG5	430.5295	342.1471	574.4227667	119.2298333	193.4910667	256.3174333	445.6822667	71.56943333	793.0743333	484.232	319.7554	765.105	1135.288	261.909	259.2046
ATG7	613.0776667	458.086	429.852	113.8023333	275.2222	119.6117333	407.7144	973.7906667	175.4060667	735.5603333	260.9511333	728.8378333	161.4709	408.9396	571.6578667
ATG9A	1477.98865	581.319	2323.58	2135.455	1652.695	2118.39	1138.043	608.722	852.337	2890.255	1518.2415	3485.282	1084.632	2105.055	360.34
ATG9B	285.823	438.7045	583.0555	806.682	209.504	705.7735	808.6095	445.1115	86.12965	114.8911	927.117	385.3567	118.2515	272.736	76.8203
ATHL1	1283.81	2495.96	2233.56	2897.74	1605.95	2506.62	60.8413	175.747	448.209	185.541	904.398	850.996	600.987	1160	2154.62
ATIC	58.3259	2473.03	1955	82.0249	1239.94	500.127	60.0788	310.067	49.7045	205.563	1236.22	99.5483	419.25	962.768	1548.24
ATL1	624.831	20.5385	434.845	601.051	76.4381	350.13	964.913	853.934	1659.25	94.3369	51.8599	924.44	448.826	27.0833	300.77
ATL2	291.401775	588.6346	322.77205	570.12875	442.5115	308.3922	322.691625	282.290875	180.308	551.426	676.83505	161.949675	566.3928	397.72285	951.97355
ATL3	172.1675	425.6869	57.2052	62.20335	474.2355	164.35255	626.338	539.11	381.3312	93.3836	321.71	62.8821	363.46255	269.7837	1100.295
ATM	674.5094167	1393.988783	1510.19049	627.985	546.3611	570.6433833	627.0973333	1756.144	167.2043167	858.4874167	833.7619833	957.1770333	957.7783333	787.9823333	436.51385
ATMIN	83.1326	451.75615	609.5075	69.21205	384.4901	89.56575	116.03625	953.956	1022.955	47.6913	63.45605	253.43845	137.0504	519.0706	345.8193
ATN1	876.258125	604.6944875	582.80205	863.74175	1152.7938	1080.332825	688.2753625	750.9828125	1590.712138	795.14305	1112.219963	686.5848125	1366.709838	717.2288375	449.294
ATOH1	391.309	641.53	103.609	53.3107	521.566	49.352	335.819	1023.72	114.412	75.4788	87.257	583.032	982.995	125.409	97.043
ATOH7	87.2565	171.568	322.159	1286.75	480.611	705.935	70.3138	49.3468	59.6305	579.99	114.915	43.8	165.508	347.734	218.305
ATOH8	147.6755	1131.2305	409.33595	378.55445	1110.08595	569.1995	647.8265	339.553	776.231	1556.635	760.56	766.49645	498.214	177.27935	1925.745
ATOX1	829.764	491.94	354.798	608.431	434.744	80.2937	444.888	1524.79	2012.74	1692.52	286.452	1215.14	264.602	1451.24	95.5591
ATP10A	275.56398	551.75262	244.56118	153.583	480.5923	207.48198	147.75258	297.5852	550.8078	235.87552	457.87398	193.27696	279.74402	840.25676	444.03748
ATP10B	792.01185	57.5981	141.82725	522.63505	295.1955	1509.766	929.6923	99.7688	627.154	1666.02515	77.73975	895.211	343.06325	298.51725	508.9385
ATP10D	81.7638	326.538	1639.16	517.7	61.2504	57.6713	506.563	379.454	64.3055	1301.89	54.9942	1298.38	140.215	158.058	1326.75
ATP11A	208.4256667	260.2840667	261.2069	209.5970833	243.6275833	768.2001167	519.1876667	864.0898333	569.282	626.9531833	849.4389	461.1239833	678.76485	375.3252	493.0733833
ATP11B	538.36862	609.40166	253.05094	537.18514	469.7852	716.8076	473.6506	960.6154	896.99276	243.87388	134.7851	483.79616	420.3994	631.15348	451.79416
ATP11C	152.50435	22.74725	647.335	77.12315	204.2209	647.60095	877.7185	80.22895	88.5628	263.1306	1088.129	51.1726	574.8165	186.2761	292.068
ATP12A	481.97	282.76	52.2841	980.462	65.8458	445.208	706.994	61.5609	94.3267	668.785	172.897	106.441	116.074	230.619	53.3827
ATP13A1	3961.85	1320.94	3328.41	3466.79	2967.28	777.126	2899.48	4423.63	3302.47	2573.62	5460.62	3533.2	3279.85	1969.58	2189.34
ATP13A2	96.672	267.682	114.241	1439.58	832.029	926.44	366.244	119.882	70.8113	945.286	2645.52	147.532	99.1239	753.95	1305.71
ATP13A3	940.5125	1016.3655	623.2755	835.426	577.0606	696.3345	117.94785	105.6444	66.6768	770.88585	233.28905	55.5456	642.709	157.7057	730.4595
ATP13A4	121.9269333	150.0912333	39.97663333	360.386	472.8718667	277.4450667	509.1383333	690.4424333	622.6970333	258.2547667	1413.197	282.7254667	442.6538	239.8703	150.2862333
ATP13A5	287.5769	453.7443	267.9956	604.5918	303.97945	902.146	638.813	56.4615	384.7055	241.7792	110.74685	698.7745	1078.7255	165.054	310.79985
ATP1A1	116.6619	851.54515	1573.205	705.8	1492.916	560.18	638.1639	92.66695	74.04265	803.88395	49.47275	306.2443	111.323	2107.13815	1602.675
ATP1A2	210.0854667	311.1547	67.8399	271.9793333	304.6446333	629.8836667	773.5196667	475.6309333	185.204	409.0166667	695.7030333	130.1046333	626.7667667	417.5010333	130.3995
ATP1A3	1088.097333	941.9951333	1392.0363	1045.374	1422.6553	789.0013667	1572.272733	867.476	879.3327333	747.0670667	919.0633333	1314.833333	1182.227	805.0913333	755.9946667
ATP1A4	841.562	618.4503333	215.2695	413.9538	527.8056667	839.738	560.8626667	395.0816	517.109	955.008	429.0773333	82.7011	965.2833333	465.0338333	87.98726667
ATP1B1	217.5755	1945.335	3806.71	87.46075	2239.175	117.65175	123.425	95.04465	134.746	187.0458	375.9	339.5181	985.7345	1037.7624	328.51775
ATP1B2	843.429	555.953	608.587	760.738	212.95	677.601	64.202	1068.55	56.7884	595.479	1550.36	1081.22	1305.43	1230.59	42.0685
ATP1B3	841.327	996.2231667	1724.336	356.7082667	687.8371667	68.47716667	911.9478	701.9523333	1221.363	3220.9855	182.8811333	556.3593333	802.785	1098.766333	761.7504333
ATP1B4	776.518	1298.39	394.738	969.466	719.472	1624.28	95.3699	577.407	1671.23	445.529	160.789	563.051	157.737	411.839	1190.76
ATP2A1	787.19865	388.9175	337.3815	844.2335	572.5495	199.5	866.5175	247.9775	106.42605	821.6755	881.9535	331.47245	827.90895	621.1925	671.4305
ATP2A2	719.8108167	1146.413167	1225.995683	637.4804667	1095.692667	602.9559333	402.83135	538.2375333	660.111	575.9679333	741.1711667	1624.409483	643.0589833	830.6198333	569.0125
ATP2A3	803.63655	832.56475	228.95415	572.429825	852.241575	531.308925	281.231775	987.15575	917.965875	516.0135	359.82595	427.26765	614.802825	329.649275	716.3495
ATP2B1	1049.496233	199.5688667	289.7281333	440.7726667	241.683	248.7823	106.5813333	486.1637333	243.5761333	1124.386267	195.4522	414.0896667	51.52813333	905.106	554.7592
ATP2B2	369.9545	70.466275	306.0787	151.26115	241.199025	289.511075	336.951	136.03585	758.7997	448.41435	416.703175	502.82375	330.33545	71.84615	225.614
ATP2B3	872.4326	246.56702	354.07674	287.30818	363.46788	807.44778	134.14852	356.69194	486.29044	511.57236	639.6763	172.5966	367.52834	208.31498	155.47048
ATP2B4	469.6886667	292.8977333	374.5551667	323.1627	529.7059333	423.7146667	175.7259333	368.1984667	491.4623667	921.0106667	363.0086667	765.6988667	152.179	1225.076333	242.1496667
ATP2C1	789.3906667	513.0016667	749.1542	659.2103333	508.8417333	275.3477667	462.132	650.2406667	666.0744333	285.8473	243.3125333	458.5003	394.4448333	658.5063333	1040.229667
ATP2C2	770.729	81.80226667	150.9753667	385.1046667	329.8231667	305.082	189.7852667	698.6281333	600.314	134.5509667	476.5871333	342.6446667	321.4950667	316.2826667	192.5206333
ATP4A	164.739	422.015	66.9185	986.365	37.5927	116.165	117.8	839.513	76.8319	76.2425	123.548	1402.32	222.464	485.178	381.469
ATP4B	1130.8444	111.5875	130.696	100.2057	327.7873	131.7903333	430.026	634.9176667	1394.506	411.5626667	259.9649	755.3358	627.7977667	291.7916667	212.9613333
ATP5A1	1197.995	229.1225	871.1615	734.9675	357.51265	403.613	284.7485	78.09535	422.7985	724.5535	427.22895	65.657	483.0375	306.969	477.2895
ATP5B	1339.03	1904.65	2740.49	119.059	3994.5	1456.63	966.105	358.937	1475.27	356.874	445.975	1110.91	914.652	1805.35	1158.15
ATP5C1	65.5588	389.3755	452.70815	333.8575	361.5604	312.756	858.8055	144.30495	275.41285	222.25345	140.70505	123.118	355.4917	299.1035	688.1205
ATP5D	85.1852	52.6899	1381.35	106.644	1915.48	63.3879	70.1376	85.368	134.967	870.667	1115.12	991.246	158.346	948.194	1384.86
ATP5E	51.1964	3324.29	6430.23	765.11	3327.64	109.109	815.855	1184.56	143.29	2898.72	1244.05	2723.71	304.38	4420.86	2672.36
ATP5F1	1548.81	1614.42	3044.61	783.469	1371.37	451.952	60.038	141.479	60.0367	165.81	46.1928	154.098	80.1947	2235.96	976.383
ATP5G1	115.198	2546.87	3484.72	148.231	1277.76	126.16	68.7678	98.1184	102.275	1399.36	2754.28	250.717	76.9026	322.587	936.611
ATP5G2	3556.793956	5976.809811	12226.26391	2807.382722	6786.605722	1869.453667	1027.368822	1541.751222	993.8328333	3906.571767	1294.422789	2194.4942	870.3043	4384.063611	3691.994633
ATP5G3	584.54135	10200.185	14103.875	893.4255	27541.6985	1032.75	654.4735	441.0015	417.725	5409.2615	50.27075	2760.705	395.83245	4624.9075	9072.7115
ATP5H	277.3205	552.3645	848.506	143.68645	817.216	569.886	319.9448	103.397	553.959	170.2254	66.66955	181.4421	414.7915	211.5266	583.2704
ATP5I	475.102	1881.75	2827.7	296.883	2850.81	581.046	475.307	109.077	1400.68	1789.71	194.198	301.366	82.1593	3385.47	3319.17
ATP5J	29.9274	1537.52	2657.52	153.44	1151.94	1578.79	363.573	561.121	1188.07	826.845	81.1625	58.397	581.986	1114.43	82.3522
ATP5J2	181.1625	11056.805	13594.1075	97.53995	23532.335	3562.1797	536.70205	419.0133	108.8337	391.0015	386.7929	2384.103	54.43695	7190.2055	923.6155
ATP5L	545.3019	1493.989333	2089.143333	629.4513333	2658.846333	725.6046667	537.3381	187.2813333	370.5948667	3004.6322	339.29	1086.557	816.136	916.4370333	1763.184667
ATP5O	733.9461	555.5052333	726.2013333	603.17055	293.5838667	513.6770833	444.5421333	244.5371833	206.8472667	643.2937333	500.9637	1060.62175	734.1981	657.91645	581.7531167
ATP5S	305.686025	660.821	654.06175	451.51105	393.3948	476.374325	1016.7495	373.907975	129.165175	275.139575	487.38725	578.15025	690.237525	479.057275	719.54825
ATP5SL	511.4921	809.4233333	440.7573667	260.3876333	288.7356667	197.0194667	124.2842333	330.4763667	1456.884	405.9885333	231.9919333	396.79	362.5429667	678.8729333	491.4046667
ATP6	323.238	34.6965	1171.96	96.0409	70.7057	297.06	795.35	1147.23	1241.5	381.25	90.7944	124.052	706.981	402.976	1196.21
ATP6AP1	901.938	4283.92	4264.78	1156.32	3741.92	2007.59	79.3696	1784.97	1103.31	78.7719	148.408	1147.03	1317.67	4982.05	1338.49
ATP6AP2	555.88655	938.959	915.887	615.25625	367.2725	494.7525	384.9951	328.33365	256.52635	232.0785	830.186	822.2905	961.327	841.2215	604.60505
ATP6V0A1	966.419	3115.65	660.8035	2071.525	1095.58	1019.6679	820.9975	181.6895	128.47555	2640.615	321.0659	1423.1015	151.20965	867.031	1030.095
ATP6V0A2	424.0468	445.83266	292.74092	405.7231	453.9299	292.61896	891.12694	750.02888	518.02	547.7319	1121.28364	531.8326	873.39804	741.00646	956.6944
ATP6V0A4	62.3266	688.386	36.2717	50.2199	35.8597	65.048	456.179	52.1408	1140.56	511.163	850.918	425.517	141.395	22.6792	43.7096
ATP6V0B	1234.339	493.034	245.206	386.97465	1140.405	947.083	312.7925	160.65775	166.9155	468.179	1087.29	954.482	420.42455	610.461	201.4745
ATP6V0C	774.4160286	1443.484757	3031.9552	1209.741714	2834.677571	534.8741429	1220.623	881.4257143	709.3011429	1226.943	1058.863286	710.8417143	543.4283	1887.342586	1480.291143
ATP6V0D1	657.12	220.022	51.3789	133.988	819.205	505.057	131.089	620.954	60.6209	271.602	59.7205	125.096	45.5454	455.084	231.058
ATP6V0D2	68.25595	59.82525	239.1105	338.544	241.50025	1526.96	461.166	530.342	322.638	409.58	203.72515	391.7387	246.989	158.4669	85.65195
ATP6V0E1	502.5434	20070.55038	20071.21263	1722.991	16216.094	6513.5325	843.643	659.501	847.95225	6327.6835	1230.76105	8492.0115	460.644375	15092.40225	24825.40725
ATP6V0E2	77.2635	106.696	158.791	192.815	697.749	59.4493	84.7884	367.97	56.7829	80.8083	123.393	253.93	270.633	102.31	183.318
ATP6V1A	182.291	665.2162	252.65845	110.4965	278.9034	534.302	938.566	438.946	1266.7545	161.5327	548.7891	568.895	634.887	502.9647	402.39635
ATP6V1B1	516.74638	460.50746	584.5994	755.5275	429.78494	890.65226	1610.7462	737.9632	782.20162	752.06808	1257.341	1158.7941	778.9702	525.65154	384.7446
ATP6V1B2	172.561	65.7809	402.809	61.1378	816.917	84.2556	1045.47	823.001	41.6933	516.282	901.255	597.288	170.905	415.066	613.04
ATP6V1C1	807.979125	143.421475	229.710375	243.16955	259.10595	743.65875	515.818625	100.4086	380.3237	308.41465	821.79475	207.0027	408.7254	291.08385	883.5585
ATP6V1C2	509.72435	273.8965	24.4322	105.8888	644.5795	326.848	219.118	81.9311	424.556	170.8665	446.7289	80.3174	396.6075	110.544	132.50315
ATP6V1D	387.8549	62.20916667	542.9576667	137.3137667	408.3316667	839.5026667	1065.384967	255.3253333	406.9796667	252.6276333	500.177	329.2827	382.4008667	366.1433333	725.1973
ATP6V1E1	83.0199	1610.45	2105.12	64.3123	1101.89	702.339	94.8113	188.79	2036.26	41.3358	57.6091	943.29	192.105	3501.07	1502.09
ATP6V1E2	1885.47	566.172	1288	124.092	398.192	872.827	1645.22	1134.53	117.944	698.323	1740.08	315.392	174.278	799.104	45.3228
ATP6V1F	1271.185	2201.27	2685.9965	505.066	2821.085	1004.147	554.459	1143.98	724.232	2994.34	686.53	1681.065	82.3447	3069.635	1808.49
ATP6V1G1	1037.4095	2809.5035	3263.54	479.053	942.40435	1328.678	164.40815	485.35755	534.42495	1754.12565	658.3265	828.21	281.7635	2607.42085	1885.53745
ATP6V1G2	1310.06	295.724	860.209	119.201	40.9766	1056.86	1173.04	1630.82	862.228	799.592	902.143	832.061	890.996	537.053	275.014
ATP6V1G3	672.503	342.316	55.0725	53.2935	483.258	596.39	792.895	1273.16	45.5349	24.5181	80.454	497.182	159.336	55.5941	397.192
ATP6V1H	116.663	477.04055	423.20425	424.4395	413.5423	885.376	494.3915	258.7435	300.298	539.6775	1131.5695	1512.8506	308.669	645.397	1484.48
ATP7A	1709.26	26.5333	343.753	63.1847	679.154	265.343	142.011	111.908	547.649	158.651	856.185	1034.56	931.107	664.092	160.654
ATP7B	95.6093	645.189	242.127	839.595	79.6979	667.579	570.515	475.428	212.753	405.561	258.969	94.3567	134.237	535.193	85.9503
ATP8A1	418.348	332.022425	123.1958	324.945675	563.823675	682.3465	249.548725	554.87025	343.96945	156.979075	421.2233	452.321875	374.2025	211.95665	770.87725
ATP8A2	322.4770667	397.0946667	283.8423667	100.4735667	105.2001	458.2713333	501.266	633.795	716.4440667	193.4176667	214.6593667	436.1905333	248.2867333	35.4105	311.5926667
ATP8B1	2692.799667	5127.062	4351.765667	3007.227367	4745.146933	1944.224	2176.1998	2780.755367	1176.474067	7778.449667	3609.376667	3109.518433	523.5106333	4813.556333	1963.745667
ATP8B2	728.4605	873.55465	899.1835	132.5925	1790.213	617.4815	457.8945	268.99355	427.802	421.59435	111.4396	735.1962	384.7025	931.277	1489.185
ATP8B3	158.4260333	366.6893667	536.3826667	552.8866333	371.8208	966.2716667	1200.846	820.9139667	94.11883333	128.9778667	1073.324667	353.2946667	843.783	385.364	473.1374333
ATP8B4	34.7222	34.0874	35.8966	940.08	62.4819	112.702	46.3597	84.9658	117.388	789.551	56.1427	264.69	56.132	471.454	139.719
ATP9A	759.032	960.9900333	1893.145333	699.9036667	3129.173333	357.8308	135.0723333	209.0038	156.854	535.1456667	614.3853333	1763.9	409.6399333	813.3863333	442.9581667
ATP9B	888.0811429	433.5067571	367.3722286	304.0876286	159.5908	469.2760286	563.5822	493.6084286	626.337	526.3548714	406.5040714	839.2168	597.1964143	386.5181857	394.8178571
ATPAF1	314.54575	1091.0125	955.942	424.344	917.295	66.8875	373.41415	1437.46	431.112	449.77225	467.5565	581.81105	690.74235	1270.1825	777.848
ATPAF2	829.8215	376.9335	201.9131	411.56125	973.9075	218.2452	69.5921	330.5215	668.665	728.9785	132.7325	933.46345	87.6831	98.09965	728.7646
ATPBD4	605.1237	593.869	270.7489	377.3105	78.85035	792.222	275.537	348.459	229.203	279.44765	205.952	479.723	734.37	347.3935	71.30555
ATPGD1	139.612	35.1956	643.989	99.9366	93.9005	713.994	122.248	107.725	956.086	53.9295	57.8914	93.1104	505.317	64.9485	943.077
ATPIF1	691.8995	2339.3235	5608.62	454.8775	2611.0085	395.006	307.05025	89.42055	600.968	3609.025	124.62745	1934.204	70.56725	1132.3655	3374.852
ATR	585.373	398.3706	137.0955	1228.43	707.5082	568.2887	157.89555	400.9615	77.7096	324.73855	605.1455	212.751	93.1519	222.18445	1001.7184
ATRN	173.9095	43.4152	195.9955	1181.8815	168.74215	263.106	115.98105	502.344	995.117	495.94925	622.562	60.9285	510.1019	80.2181	207.74865
ATRNL1	522.0881667	524.3697667	530.7406667	98.36396667	92.06243333	730.0595	169.2565	442.0733333	1023.773	123.4796333	1018.016033	113.3463667	332.132	188.8736	528.7608
ATRX	556.0245	331.606625	554.44275	420.950675	121.063375	600.635325	254.4553	391.971775	99.93555	236.077675	318.2606	262.601575	193.465775	263.50125	591.8915
ATXN1	608.033575	639.1125	952.432325	484.09	390.67785	485.186	282.440625	656.6485	545.043975	531.3615	992.957	320.38645	300.63275	295.3655	266.83145
ATXN10	366.96015	1439.4055	1004.1295	225.5715	1899.119	963.007	937.706	928.7818	864.1685	40.44435	297.24	560.24415	416.32	1465.8645	1111.567
ATXN1L	152.48545	683.429	293.0612	503.23745	628.16255	452.983	281.0845	2161.145	381.871	904.7315	870.5565	412.04975	391.4239	527.79685	366.6367
ATXN2	51.7873	1692.47	4260.02	356.246	1811.53	33.9591	42.0414	46.648	158.88	4827.82	1566.14	47.7613	124.939	97.6696	1222
ATXN2L	669.603	5037.79	3126.36	547.961	9735.48	1893.66	1168.58	152.004	134.409	1564.79	62.3533	1644.83	288.166	1533.41	3108.27
ATXN3	893.5151375	694.5812875	744.682875	862.3113125	524.3605375	573.7270625	466.3904875	580.0893375	801.5065125	1045.378275	577.35465	1153.622375	660.2133125	647.305575	782.5414125
ATXN3L	135.525	47.0444	45.5548	61.9884	137.325	200.421	113.946	677.666	275.448	37.9955	87.4365	120.743	249.804	72.0866	247.397
ATXN7	451.814675	375.35675	1085.39375	398.9074	280.50985	147.893775	143.7297	526.834725	400.454775	943.747375	110.174625	368.508525	783.240725	78.6486	528.305975
ATXN7L1	643.89425	445.84335	760.73025	847.51555	143.926325	294.385775	600.5016	747.40675	416.3922	263.08965	940.08295	276.46525	167.583625	499.011	344.65875
ATXN7L2	713.5121	384.1935	1109.0805	920.967	392.4265	146.298	713.721	655.995	916.2035	612.997	1083.0815	757.689	1448.1615	1353.63	544.3095
ATXN7L3	1163.77	1124.45	1549.31	52.3756	1493.3	602.381	988.331	95.4948	146.446	825.761	1748.92	64.9995	184.443	1670.06	1365.02
ATXN8OS	677.6228667	338.6125667	239.6903	122.1474333	264.903	367.1274333	461.6576667	407.2038333	693.748	143.6445	616.929	228.9274667	862.579	183.6556667	67.81
AUH	160.365	1816.8	228.148	583.005	2003	59.72	237.076	339.392	127.71	591.334	452.911	53.6733	52.3101	117.673	810.993
AUP1	164.837	1679.69	4039.92	894.155	1144.15	527.906	373.469	194.955	46.6574	24.9545	46.3936	1673.99	377.058	2902.61	739.749
AURKA	416.948	659.411	729.0485	403.552	729.165	173.825	531.5015	489.416	974.2975	869.431	331.261	268.8645	328.762	457.5183	372.194
AURKAIP1	344.9181167	468.9646667	376.4015	209.66615	514.3183333	542.5157	291.6164167	334.2222833	509.7637167	199.9395833	380.9372	226.5983833	377.3045667	511.1908333	366.0204333
AURKB	355.29125	359.581675	252.66285	179.88665	163.534025	80.641375	439.307125	340.3365	281.528475	99.469925	95.878675	231.907925	1297.77475	123.34555	312.85625
AURKC	63.719	536.532	979.449	115.801	464.516	57.4067	1529.76	302.914	1495.9	1276.46	2055.98	1376.09	206.665	698.478	792.753
AUTS2	1189.063	2164.80755	2470.6646	1610.9175	2263.2545	105.47525	841.24175	884.069	764.542	3135.04	517.018	1210.875	74.35245	1144.311	1678.9681
AVEN	129.694	514.729	1177.03	614.726	1058.98	94.0492	96.0526	680.444	584.138	104.337	1110.52	143.694	270.537	1473.81	1247.3
AVIL	411.9154	92.48173333	375.2484	248.4316667	453.3519	114.1437667	85.27743333	709.8157667	49.0866	59.50113333	476.5543667	348.6563333	134.9960333	101.8958667	494.0036667
AVL9	665.8020375	624.846775	564.928025	536.9530875	382.933125	544.78995	687.7644	567.2514875	432.039675	691.938775	672.2103375	411.928925	465.51275	330.987075	718.6613375
AVP	160.389	566.768	46.8549	169.711	101.672	890.264	753.129	428.451	725.822	160.831	507.428	58.3747	499.714	42.2692	530.712
AVPI1	49.2759	1604.18	2339.42	91.2668	2449.01	1264.92	258.013	647.816	1935.64	4435.85	1126.51	664.774	55.6402	1123.87	2187.37
AVPR1A	355.8400667	47.4929	120.6661667	530.5646667	254.3342	129.1825333	632.539	1007.8383	224.1710667	288.5610333	101.4840667	398.6363333	78.902	164.8205667	82.27796667
AVPR1B	1927.57	329.491	132.796	300.907	453.298	80.87	130.587	148.212	531.377	1421.01	77.8729	1272.69	63.3762	64.9596	153.1
AVPR2	872.588	590.084	208.34	914.743	231.096	539.292	82.1538	152.429	329.36	46.8872	969.403	1141.15	578.578	242.273	60.5998
AXIN1	1534.45	297.934	781.707	1116.46	883.723	635.553	927.793	467.241	557.998	963.417	496.716	354.474	70.1925	114.241	835.209
AXIN2	771.9155	374.27765	447.3285	842.45305	512.619475	282.838775	401.5688	1052.23325	364.3175	439.105575	926.127	354.581725	237.8905	225.277675	717.934
AXL	1006.6565	810.8265	1057.75	504.514	1356.66	152.3706	584.689	459.7635	792.0365	1261.8627	1049.533	1213.872	1421.2728	423.6135	465.9515
AXUD1	1105.15	1081.24	2663.63	92.5078	1307.99	1592.17	312.116	695.721	58.1042	3211.8	164.344	576.075	125.595	770.604	1844
AYP1p1	58.9337	27.0642	55.1751	1353.54	612	1240.77	236.881	55.4908	114.821	165.779	568.738	62.3854	571.9	136.644	672.467
AZGP1	110.506	155.567	486.357	98.2186	42.924	44.217	542.304	399.449	47.0462	239.1	84.9445	485.279	75.5071	74.6952	889.768
AZGP1P1	128.9640333	714.6727667	301.9799667	514.4446667	630.6370333	465.4748667	763.2396	1476.697667	664.1687667	525.4907333	241.5877333	595.0297667	76.88516667	484.5194	496.9754
AZI1	93.9756	427.329	716.377	166.803	228.058	141.549	87.9134	96.2206	586.347	1997.38	97.4044	57.378	1132.1	48.5401	91.9975
AZI2	654.860125	640.83625	1330.02405	436.91755	516.46265	138.161725	648.116075	333.037225	204.179725	890.807125	196.358075	768.243575	1049.441225	261.30395	1079.9742
AZIN1	668.0545	592.66465	1352.429	77.35925	247.4215	441.8886	455.57305	598.30785	218.47595	404.4939	271.9076	731.149	377.1898	321.89545	630.54865
AZU1	202.783	45.8863	64.3346	55.0614	151.292	415.514	346.561	204.977	295.352	590.642	1085.46	584.745	795.354	293.254	44.715
B2M	90.8198	2838.092567	1789.7275	812.4473333	2175.236333	651.4123333	237.8994667	148.162	88.90546667	541.743	261.1006667	533.0689333	148.249	3395.6548	1135.710433
B3GALNT1	294.7704333	227.9586333	485.2063	583.3873333	741.486	148.7585667	1176.591333	240.2069	441.5889	390.7258333	616.5109	627.9629	320.2483333	179.0713333	477.5511
B3GALNT2	740.88044	751.6702	832.0896	173.43814	1210.2509	833.9359	623.988	3475.44568	523.4576	1072.50546	1420.25268	1116.76328	513.4654	1147.07362	948.68758
B3GALT1	659.6655	83.20845	67.09305	207.8735	802.4565	1348.79	672.3645	316.4875	86.81795	159.72525	85.82865	69.66745	189.27945	40.03705	203.57645
B3GALT2	659.94635	634.62475	747.2315	383.478	206.33175	89.2492	458.2465	132.8761	112.41435	323.71375	347.347	146.55	1175.835	428.9602	565.707
B3GALT4	94.0779	191.569	1569.82	59.6946	890.159	78.9585	118.947	60.9534	1623.93	378.775	144.908	3359.06	595.789	2070.69	505.814
B3GALT5	44.0408	705.572	104.909	143.73	51.9989	992.677	345.29	183.915	690.696	937.911	128.003	151.766	848.569	746.952	59.3436
B3GALT6	311.5721333	294.9883333	285.6248333	784.4746667	497.3442667	845.322	242.8573333	700.4783667	189.6529667	964.1776667	1194.846	204.714	1416.77	353.3486333	496.8592667
B3GALTL	401.1306	113.366	48.40625	131.4005	346.867	510.23305	520.93115	92.4817	608.0945	37.0491	741.9125	954.3015	593.08005	781.253	442.9315
B3GAT1	87.6334	97.3454	702.621	137.67	110.645	1044.68	192.727	1281.91	181.207	35.5127	1130.04	70.5679	284.17	128.443	74.7115
B3GAT2	129.05205	533.991	363.88505	670.18505	262.62175	89.03455	973.213	995.723	274.2052	96.87715	276.751	67.79105	1064.8855	77.76725	543.0855
B3GAT3	196.623	75.9013	407.489	189.128	84.6364	1066.7	116.377	92.9517	312.592	88.8903	91.1115	1406.94	83.4513	331.028	120.32
B3GNT1	183.703	1766.34	1315.82	48.9856	671.051	562.753	918.042	928.97	1238.42	51.318	63.4138	1703.88	1378.54	1826.03	1741.19
B3GNT2	201.3916667	82.79413333	490.1186667	707.5343333	559.1112	562.8079	96.81503333	548.8806	655.7973333	173.7331	651.0355667	403.5555333	157.9487667	814.2086667	253.2001
B3GNT3	935.936	40.4673	258.2185	513.34585	208.6947	133.5295	1018.303	1395.796	150.7112	444.84845	497.5225	247.48555	832.9705	316.2842	29.85915
B3GNT4	89.1644	48.9783	370.249	409.181	179.576	1334.49	221.771	88.6197	72.5086	228.04	66.7916	75.2809	1197.6	1326.91	89.8144
B3GNT5	330.8592	402.7991667	548.4570333	364.3686667	144.9152	197.7710333	313.0649333	437.38	513.5763333	622.2853	881.3673333	433.8986667	479.7112	619.9363333	670.8866667
B3GNT6	243.31615	437.71825	362.0697	518.655225	299.1872	284.186575	541.796125	239.27375	679.052025	982.36025	233.316125	149.7551	305.734525	157.238525	114.1272
B3GNT7	196.94185	451.928775	466.34225	408.25125	401.879875	446.8155	794.17975	214.714925	335.704425	318.69885	591.65475	354.571775	503.149075	409.892	535.510425
B3GNT8	237.801	405.0165	649.625	71.9437	291.8095	451.742	803.444	91.64405	510.479	489.1995	215.1055	246.1155	515.003	619.02685	627.147
B3GNT9	150.267	703.233	1061.59	51.2841	552.696	467.464	1023.68	172.975	1190.57	346.251	225.43	670.772	149.857	1031.84	1308.27
B3GNTL1	1904.94	462.067	960.809	95.3233	504.611	1160.51	126.896	1224.57	1276.48	132.798	703.822	58.3234	1343.06	733.918	1364.88
B4GALNT1	745.37515	74.35775	328.8614	628.8439	603.5435	65.06285	669.6835	244.728	88.8462	52.9159	979.1605	258.84605	582.33765	396.67305	245.1167
B4GALNT2	83.815	46.2677	40.0875	116.221	145.672	179.426	588.066	498.182	53.1159	978.329	892.316	143.161	877.092	48.572	68.6432
B4GALNT3	380.1965	704.541	289.1869	422.7364	263.824975	625.225925	236.496225	527.6352	490.140725	263.02175	185.291125	80.406625	437.9776	163.256375	493.8547
B4GALNT4	397.3895	218.4911	180.9493	327.55105	443.3026	503.1089	204.362	68.0907	72.32835	94.3745	224.2071	38.64255	602.9495	45.74435	141.37015
B4GALT1	1097.417	677.3863667	826.5922	870.301	714.7789667	912.6393	1152.837333	825.1159667	678.5969167	740.8970167	738.4812	793.2916833	436.2841667	772.0941667	971.4456667
B4GALT2	190.922	3784.16	5323.1	1848.61	5657.33	1659.11	345.274	686.796	1055.2	72.8732	1620.88	2487.53	76.7109	4121.49	1995.78
B4GALT3	1534.3565	76.89695	553.9607	259.2915	1110.1705	1293.615	112.0405	413.1357	539.99505	739.538	492.8396	718.9975	943.5045	104.45555	952.237
B4GALT4	630.811	396.70835	751.4329	1933.4255	871.7351	219.8712	691.9165	137.0178	592.48205	978.9515	717.438	468.9317	277.112	406.3432	635.5568
B4GALT5	567.5385	72.6358	284.81555	98.59745	663.657	363.618	550.4849	318.974	387.07205	466.9376	63.53325	92.4246	463.312	762.9751	323.33
B4GALT6	354.318	99.955525	253.259325	548.89075	314.947975	336.281075	739.186375	591.96745	148.38425	108.0553	767.07275	279.1956	705.95025	391.43725	197.15555
B4GALT7	174.89	3207.7	3254.52	695.45	2940.28	197.457	127.677	144.748	118.534	1722.34	119.921	69.1954	131.149	3497.91	666.453
B9D1	550.7253333	117.0382667	509.5158667	454.7955333	100.2201333	153.8606667	808.558	988.8296667	575.2405	388.5619	110.8892667	115.0357333	213.4082333	544.8773333	295.1552667
B9D2	121.639	234.612	86.0839	96.1011	106.753	55.8039	100.657	67.2288	819.635	124.233	144.295	79.8619	349.306	76.7739	194.226
BAALC	566.2395	2098.035	4483.19	403.0335	2025.535	1601.57	192.4975	176.2595	1480.365	685.7955	56.38935	4861.515	164.0561	1973.925	489.1825
BAAT	470.321	906.706	33.1532	55.7085	103.517	61.0802	206.923	78.5258	725.902	121.712	86.8769	1030.04	1090.45	660.748	175.498
BACE1	277.056675	262.419225	643.3135	354.74225	670.76225	440.0615	163.0361	480.373425	228.12225	487.462	75.35555	690.74375	289.95825	75.044125	582.130075
BACE2	100.1407	1706.625	1165.353	580.6615	1427.9285	1734.5355	505.29	568.08	350.013	1101.3175	1064.7577	723.2155	95.16605	1625.0755	163.1665
BACH1	564.0838333	641.9749667	262.6947667	972.5333333	768.325	941.1133333	1976.163333	1048.516267	479.5021	636.3283333	984.2736667	512.962	570.694	551.5893333	545.5109
BACH2	1124.91	392.5445	579.9805	310.1968	435.6045	786.3215	785.77925	368.6465	666.35075	772.754	1053.5695	732.08885	105.48	529.25705	242.8752
BAD	591.84525	47.3023	296.134	145.97065	1077.3765	376.041	769.5975	1208.815	51.043	314.9551	132.6717	113.9256	135.0555	71.06865	559.5335
BAG1	253.9849667	718.8861	467.1248	546.2653333	171.3593667	474.642	738.7803333	593.1777667	337.9754667	74.2912	353.4594667	426.2561	422.4640333	562.0396667	770.168
BAG2	575.829	80.61555	59.2238	410.6385	332.88205	57.946	875.51	317.7363	459.2765	81.44485	743.51	157.15585	728.8631	470.38445	228.0916
BAG3	651.748	1458.55	1658.4	51.465	765.552	67.4199	738.68	1724.9	64.3204	341.812	60.9992	55.4821	1014.65	2121.69	790.471
BAG4	645.3809667	630.8216667	314.8340667	748.6336667	484.2530333	408.8274	490.7818667	732.3446667	622.1010667	439.1201	344.9029667	509.6893333	492.5432	223.8127	572.5106667
BAG5	574.1083	588.6577	810.8221667	394.5998	612.0573167	758.7345667	535.4086333	412.2893333	229.4068167	364.1756	443.38485	359.9985	372.3762	833.5603167	824.8988333
BAGE	123.547275	92.3786	322.507275	825.88225	256.322625	94.15515	411.0804	129.5083	406.097725	505.641	379.2275	730.091075	1326.63225	81.760075	117.115975
BAHCC1	450.9022667	479.152	469.8605333	738.6954	326.6337	255.0756667	648.926	392.9671333	390.2373	584.6384667	733.4516667	535.6574667	224.7414333	363.2246667	477.0596667
BAHD1	70.2392	211.326	433.562	360.261	876.059	916.267	88.0794	281.227	79.5442	584.7	1061.99	192.153	1675.72	359.807	92.8922
BAI1	774.6946667	81.60633333	320.7637667	625.5813333	507.6593333	113.9018667	699.6306667	238.0306667	793.2606667	145.2343333	642.7473333	994.3013333	438.5656667	137.7257667	204.2284
BAI2	72.8172	1130.45	74.2926	557.525	1186.99	1230.17	91.6704	134.554	75.6727	1060.47	804.744	1116.01	61.6309	125.453	428.315
BAI3	112.8979333	78.60413333	222.5463333	532.7174667	199.9961667	223.4065667	217.6488333	121.5486667	309.078	314.3103333	354.7314667	579.429	645.3615667	283.576	485.7585
BAIAP2	123.349575	552.15025	264.95425	455.676225	214.86475	393.89585	134.1995	532.215	165.84185	693.6709	197.759525	251.548825	472.343225	339.8765	890.9085
BAIAP2L1	87.5302	64.9738	94.9629	171.167	166.894	211.858	181.271	1264.75	1620.51	260.605	162.148	109.859	591.043	224.292	674.943
BAIAP2L2	75.46735	425.2955	475.5889	538.9095	889.357	1190.1845	173.99015	1000.929	53.46385	353.36065	947.4695	455.2583	99.17655	518.13725	234.54735
BAIAP3	924.5585	361.2695	845.515	123.6145	1327.145	194.838	887.2875	590.6008	71.8042	654.4635	800.923	831.0855	277.646	692.766	757.0595
BAK1	2135.94	657.588	697.677	217.621	203.032	132.487	1407.66	897.799	709.679	487.583	968.342	186.185	245.266	1110.48	98.5426
BAMBI	180.344	1943.93	7524.19	456.149	1562.99	1547.56	520.594	99.6331	130.695	1471.68	120.53	5077.39	1285.81	2796.95	1906.67
BANF1	119.675	4131.68	2686.01	2106.8	2968.34	2534.43	632.432	816.09	111.406	1010.66	444.179	167.796	653.636	2456.66	1941.42
BANF2	485.177	62.6667	37.3632	262.649	445.673	1057.57	729.549	69.3017	90.4263	53.628	713.576	95.166	1012.55	25.656	552.666
BANK1	1173.704333	551.339	289.5904333	1010.706433	71.76903333	764.0153333	761.3127	947.9204667	462.074	349.5976667	812.362	104.7939333	62.36356667	625.9931667	534.575
BANP	148.311	730.087	415.807	65.6656	2035.45	1666.63	474.993	693.361	94.8844	73.4093	259.561	109.671	63.235	621.306	1383.1
BAP1	89.82215	135.93655	263.201	131.5865	401.19655	487.7102	195.498	1554.1255	1135.21	360.51255	151.5695	222.2285	59.22615	462.3085	325.32555
BARD1	635.929	588.207	93.256	959.168	35.8061	1025.07	835.093	148.489	671.587	145.369	86.1278	106.912	81.7482	48.6094	358.685
BARHL1	75.2527	132.002	67.7646	73.5575	138.783	1155.58	50.8928	498.908	401.863	475.619	331.665	46.7245	982.882	38.6891	62.4525
BARX1	217.047	1317.67	502.004	545.062	427.351	1377.64	1053.15	513.183	1731.19	803.452	52.5155	121.853	191.965	203.815	292.455
BARX2	45.1688	1425.75	33.2927	164.382	499.086	165.76	217.762	296.278	597.046	61.0992	95.0419	1837.34	962.813	40.1105	466.114
BASP1	1586.98	845.443	1461.83	53.0535	146.739	2399.76	1274.22	934.536	2318.3	55.3976	224.003	72.5953	286.249	6992.98	1635.92
BAT1	1014.313	601.4465	285.2667	832.76875	526.5793	211.0243	710.50265	482.322425	154.0777	701.543675	207.54425	911.14575	284.323225	162.4318	294.522525
BAT2	757.2796667	589.5743333	1059.019667	873.9976	766.3103333	668.5144667	1005.945467	283.5322667	1178.736667	487.012	1132.423667	999.6876667	251.5884333	231.5571667	449.0616667
BAT2D1	155.6261444	347.4517	1098.829378	378.8098111	173.8399333	284.3971111	318.8523667	660.2602111	437.6017111	1637.270922	413.6983222	663.1052333	498.6244333	399.8845	753.5532
BAT2L	480.6689667	2125.747	2097.186267	1168.096333	2326.417	1567.481	229.5621	215.1756667	759.58	1154.868433	593.153	212.7589667	898.709	2992.381	1369.25
BAT3	914.6252667	493.32	695.3515	422.0726667	605.2871667	397.8376667	584.7292	700.3453333	428.6642667	634.3621	932.1416667	571.6758	752.531	605.3993333	375.4290333
BAT4	551.9255	359.05285	814.9085	870.74365	1793.687	657.3855	60.75495	256.4035	345.626	1156.9245	792.17075	213.0665	884.6365	2481.27	695.2755
BAT5	294.546	276.913	712.394	68.1235	231.353	125.83	110.779	618.509	36.4768	394.614	92.8386	1090.91	544.865	524.993	935.405
BATF	61.2245	155.702	582.479	81.4561	644.178	231.732	98.65	106.725	710.38	702.765	641.588	208.845	752.622	385.649	46.2037
BATF2	312.881	1107.05	541.58	1219.94	984.851	46.9093	119.362	1394.03	668.314	1028.19	1680.93	432.832	2945.49	108.499	101.365
BATF3	181.336	70.8093	84.2031	1143.06	200.543	49.9251	281.844	436.092	1700.26	145.038	83.4065	159.796	975.578	119.674	45.8615
BAX	667.741	26.5904	73.9494	1946.33	32.8099	71.1409	144.032	479.247	293.197	85.9067	58.8191	51.9882	216.728	713.705	71.2162
BAZ1A	128.2619	266.6431	620.5655	30.107	533.6208	99.0772	102.76205	242.0994	126.6119	252.5635	111.78955	483.0405	254.5193	303.8359	40.3764
BAZ1B	561.68452	462.04332	355.82434	459.7988	477.08164	369.53798	581.13818	335.58668	244.36848	372.57024	298.34608	525.3642	471.5256	695.34714	326.9606
BAZ2A	681.219225	397.393625	754.18375	509.405	320.5925	381.0065	544.66675	558.403375	781.595925	1003.484	919.465	444.75525	189.792825	597.09275	618.849775
BAZ2B	270.718	989.605	461.26	1890.73	1571.17	496.24	56.5606	229.357	1451.75	1731.87	166.942	781.252	516.787	2246.95	2362.03
BBC3	1328.26	913.951	583.342	130.785	702.085	201.758	1026.3	1143.14	143.892	1112.11	106.304	542.035	128.545	402.767	1419.62
BBOX1	945.39	249.711	403.05	166.769	328.171	564.838	726.984	334.742	126.097	201.431	1206.23	370.513	1589.35	251.825	471.048
BBS1	338.849875	602.47345	933.078975	164.174925	937.134675	426.71575	392.587625	302.69775	442.1513	711.682475	118.6133	229.821425	1231.69425	233.8085	859.131475
BBS10	83.9787	139.065	120.75	72.7145	1130.13	94.1763	1053.9	449.826	922.853	44.1501	78.8168	89.6289	58.425	124.072	72.9505
BBS12	101.313	606.728	627.725	380.184	82.4716	68.213	63.8762	867.12	214.031	1178.45	57.6409	62.1394	1147.95	239.292	172.47
BBS2	380.595	683.891	100.699	63.5699	400.957	63.9044	270.829	872.379	74.658	856.817	580.724	70.6548	1319.65	312.291	777.091
BBS4	190.415	806.312	70.9962	400.7855	124.1455	331.044	603.5825	1285.457	572.899	108.80855	1237.9015	128.77	184.8885	177.044	1238.305
BBS5	298.016	72.6067	47.0734	99.9773	101.496	85.506	706.764	87.8082	976.572	707.429	733.805	1140.19	578.492	30.2018	1015.06
BBS7	194.1225	36.03715	67.8151	571.407	30.8072	604.113	251.4615	64.30935	480.3373	252.1625	362.7115	154.5888	85.662	125.12035	499.233
BBS9	624.8963333	376.5440333	419.6976667	270.4867	231.0093333	547.549	916.123	242.6783333	759.4253333	141.9963333	831.2253667	209.8540333	207.2701	655.4966667	702.7143333
BBX	562.2848714	895.1833857	662.0821429	333.5348857	517.1931571	424.3821	306.3023714	330.2289571	465.0121429	195.1484286	171.1387143	697.0329714	445.9063	249.6257714	847.8450429
BC036928	1887.965	604.2195	67.66085	78.4967	629.81375	370.8557	454.589	1183.393	88.56155	903.765	226.79935	461.0725	391.365	324.1524	208.7955
BCAM	235.152	103.354	34.5934	53.8207	60.2465	63.7464	1027.38	1183.83	1682.69	743.618	84.2138	104.714	749.186	604.022	107.756
BCAN	614.0349556	281.6599778	258.1296111	284.9178667	482.1839889	860.2268889	354.8344667	854.8346222	288.2425	456.7079556	383.6969444	453.4272667	439.8037222	494.1587444	487.1347444
BCAP29	780.7241429	663.4441857	356.7344857	722.7357857	705.1131857	239.2089857	229.4842286	340.8395714	344.6300857	338.0162286	347.5770143	445.1119571	252.5782714	911.1230857	455.1003714
BCAP31	87.7891	2058.93	3160.7	413.029	2741.4	1444.04	62.4459	105.226	64.4111	567.349	707.789	2405.96	331.988	2199.34	2310.49
BCAR1	1635.76	2278.76	2777.46	1276.23	1970.06	418.638	3763.69	312.994	179.564	1498.15	158.579	2154.08	2155.35	3652.89	216.632
BCAR3	482.452	34.115	255.418	1121.59	181.331	1330.91	281.519	33.1631	1004.43	122.606	53.674	51.5148	970.612	397.09	52.5574
BCAR4	1630.5	84.7525	28.6557	48.0243	38.1558	209.975	57.5682	57.3251	1068.4	83.8319	171.959	419.316	869.844	532.562	697.012
BCAS1	359.8725	261.4605	345.724	590.479	371.174	476.2165	519.481	361.94385	394.44285	76.09075	453.70945	563.312	304.438	44.1226	194.8555
BCAS2	129.836	917.335	973.018	244.646	625.819	170.41	414.318	98.2174	87.8774	1395.2	223.871	34.4709	688.914	1649.01	679.655
BCAS3	51.7876	1162.75	112.017	1736.86	1365.83	38.7709	57.5781	83.507	1185.08	38.4154	53.9568	54.0523	46.3013	1568.92	106.98
BCAS4	925.2260667	52.37313333	522.92	1156.306067	162.7045333	645.3143333	1224.172667	573.813	607.6242	189.3265333	732.1856667	470.526	266.9376667	196.8044	427.926
BCAT1	631.46	2331.422575	9402.79825	591.323	3313.517075	676.2305	552.39525	381.8185	316.0587	3619.3028	521.842	1542.594	986.784775	5201.396675	4436.19
BCAT2	457.2885	72.51475	768.6675	556.51605	657.9785	656.89725	812.1295	1297.809	1672.21	669.269	1521.008	426.9405	236.2455	969.489	1945.605
BCCIP	97.99926667	477.3453333	276.868	531.6208333	735.4177333	455.9401333	117.8919333	475.437	404.7543667	638.9033	525.6355	483.3505	75.3253	344.7023333	739.815
BCDIN3D	268.873	117.08	65.6616	104.568	898.924	59.2947	780.091	101.038	97.8034	237.988	675.589	70.9871	625.884	379.661	1011.02
BCHE	539.842	37.765	22.2681	112.897	35.2742	69.0272	107.426	1157.27	1297.73	45.9188	43.1696	659.017	928.557	554.216	63.1558
BCKDHA	90.0006	873.52	881.777	485.203	2823.91	72.3493	69.2464	74.4785	113.062	510.825	1389.57	65.5608	611.109	1919.99	1595.52
BCKDHB	1020.1575	603.3395	76.1054	360.4454	745.66	244.4505	942.4915	421.81555	1132.285	873.9524	554.71015	46.7095	1134.427	366.3585	292.1788
BCKDK	399.356	1158.96	981.412	1308.16	1300.68	1974.62	64.8525	793.668	60.1404	550.755	1525.12	104.068	206.771	1003.77	569.147
BCL10	98.75236667	426.5753	750.8265667	550.4836	530.667	552.591	99.94186667	460.1956333	114.3551333	543.3829	290.6090667	79.60403333	645.54	429.7202	512.1406667
BCL11A	296.31906	390.47098	529.94276	265.00794	328.62574	302.724	734.74612	316.79252	314.98758	50.67684	678.25634	756.43652	1116.4514	593.43698	247.42628
BCL11B	248.005575	335.9987	201.228525	238.229675	92.652975	347.8251	480.795	747.21725	113.130125	193.301275	55.928375	767.677425	1166.346	119.5814	287.307125
BCL2	975.321	408.334	421.31575	413.62805	770.57455	462.72425	850.617075	392.320375	822.8357	97.189675	924.35325	503.318	153.32915	1071.12325	509.509425
BCL2A1	54.5842	91.4168	375.115	603.129	19.9158	819.635	910.351	875.375	778.927	960.516	435.538	703.432	1637.39	273.104	40.5199
BCL2L1	573.396975	79.157275	403.3114	244.6108	736.64475	242.73675	245.658975	982.4105	522.925375	414.7239	209.542225	293.766375	152.9006	110.955425	187.671575
BCL2L10	547.3048	667.9988667	344.9653333	325.8779667	311.5017	450.0006333	486.9815	767.554	597.6193333	854.572	736.4113333	857.3730667	1083.264333	552.7773333	540.3292667
BCL2L11	1774.509871	990.9731571	1001.444614	1001.440457	773.9500857	739.0991143	1059.766571	857.4940143	1351.0344	1012.387143	1197.550914	1039.850886	894.0315429	558.4928	605.6922
BCL2L12	187.61	432.453	634.975	48.4425	126.822	125.093	243.881	1036.21	458.471	85.2866	54.1639	1909.06	99.0839	75.7981	755.985
BCL2L13	910.52156	240.6253	314.809	141.76608	930.1988	462.42656	405.38716	561.78594	286.10426	678.0725	396.38	671.0164	736.23508	953.66	456.51872
BCL2L14	435.9997	582.0899143	234.7022429	565.3330429	320.5095	318.2979	493.6742714	520.2430857	538.1066429	425.2818571	369.0256571	131.9506143	345.9656	296.2267571	434.5034857
BCL2L15	204.3328	553.3599	483.37	330.651	631.6690667	1371.384333	1059.515567	1299.742667	978.8694333	684.0510667	375.8538333	574.9323333	759.8593333	218.8079667	330.857
BCL2L2	447.6075	880.9215	429.12235	567.092	380.1084	131.7212	225.2399	486.154	658.0811	64.7256	1174.181	723.9519	77.3047	235.2645	338.556
BCL3	616.166	413.7145	601.2946	1096.193	736.62245	593.518	561.47745	353.6535	71.1076	1072.84215	772.333	552.14065	70.47475	1055.088	668.2306
BCL6	1231.033667	3413.4041	6843.909	368.2253333	4126.211	1086.732333	424.6296667	2286.948367	832.7271	3861.745667	2276.424333	2211.311	1345.551333	2975.720333	19211.00067
BCL6B	194.3218	750.007925	269.77335	558.77925	562.216425	835.886	811.63465	533.09385	872.2635	655.994	980.9425	751.679225	353.10525	228.431325	299.0394
BCL7A	353.5835	304.76635	594.9855	153.871	809.3563	66.4562	176.4485	367.766	369.864	746.1065	83.67395	110.77215	803.497	296.2555	249.983
BCL7B	183.158	790.947	245.011	42.2435	936.471	35.1796	981.368	480.764	387.299	21.547	993.482	104.849	258.816	1322.24	673.54
BCL7C	820.52145	1031.673	654.5425	1129.915	220.8312	692.15405	611.701	184.537	509.152	643.6465	242.40895	779.48975	985.92235	366.4595	751.9885
BCL8	205.142	135.95675	281.4725	458.10255	21.06325	51.85425	77.88705	360.4613	708.8245	267.1372	37.8835	241.908	71.15675	242.8416	648.849
BCL9	184.528	381.103	353.156	603.051	562.451	60.6536	697.973	182.698	388.719	48.0151	1475.89	214.776	847.765	840.892	38.8366
BCL9L	394.54965	1117.208	767.95795	354.2265	102.9872	1290.36	818.1435	162.1375	1243.34	54.46885	360.2085	175.215	1021.964	296.9625	631.3345
BCLAF1	853.2581667	710.5304333	540.1807	568.0624	245.9824	369.9155167	372.3415833	347.7485833	257.0154833	80.00188333	557.0600833	209.0707167	536.6928333	584.812	490.46785
BCMO1	78.2535	737.4	334.364	55.1604	101.944	453.331	145.214	664.713	246.659	20.9168	40.1991	906.743	112.709	70.7136	808.911
BCO2	1804.48	480.429	53.2788	57.4247	924.354	149.816	46.7342	95.2641	849.207	1326.37	619.256	188.972	218.106	245.817	40.7159
BCOR	741.9528667	241.4424	383.5648667	372.3699	271.3896667	453.9065333	783.0453333	429.2513333	107.1237333	168.4365	553.011	411.5432	69.73813333	70.0493	612.8003333
BCORL1	661.01195	610.9495167	183.7411	1063.748667	521.6945167	582.52875	396.7195333	301.8355167	1061.011167	523.7165833	540.9259833	364.9273333	470.2144667	482.56545	270.7836833
BCORL2	617.843	446.988	62.4451	898.698	349.206	292.847	851.026	507.893	107.052	160.98	61.9386	697.07	697.515	379.424	58.7342
BCR	551.27	827.127	223.833	435.32	423.345	2178.81	263.132	1177.74	153.867	1392.71	1474.22	1319.37	100.73	1123.03	683.361
BCS1L	168.216	1042.41	1488.51	639.626	45.7717	1593.43	48.7613	843.116	408.227	564.705	55.835	1281.05	482.776	268.858	435
BDH1	606.39715	879.313	342.6445	637.75115	67.0339	406.2287	101.57435	260.1549	773.029	38.39405	955.207	42.4233	102.5931	517.99105	1351.7585
BDH2	353.539	1104.35	1712.361	363.147	819.707	739.681	910.187	942.9445	444.07725	600.38665	561.0605	80.9424	1235.74145	1175.2578	1133.5255
BDKRB1	160.645	488.293	28.4471	142.362	305.138	58.1525	615.825	284.66	60.7336	166.996	71.1996	52.0501	220.411	1157.79	36.5456
BDKRB2	31.2896	69.4753	519.08	917.319	85.8056	116.091	460.433	49.2757	352.195	124.97	44.4573	55.5929	701.706	250.764	98.9422
BDNF	111.76665	345.9306	40.39955	786.4935	117.7575	203.469	368.699	790.703	72.3822	838.3845	509.1343	364.794	1891.71	78.6639	365.2367
BDNFOS	1179.13	63.8956	505.189	59.1363	316.631	1513.21	166.603	140.428	158.085	284.717	877.182	92.1207	824.712	605.025	56.5532
BDP1	267.74055	315.232025	207.3189	651.013	265.50405	133.075525	372.441675	549.836775	66.635025	401.9807	147.7399	527.41285	576.840075	294.778575	72.7581
BEAN	77.8049	47.1054	34.491	51.3798	988.892	127.762	775.276	807.86	69.0439	168.551	146.871	92.3462	105.613	872.376	33.0801
BECN1	283.501	638.6741667	365.6426667	105.8096	721.6889	603.5245667	683.5886667	431.7756667	1023.184667	345.4294667	755.7251667	618.4513333	236.1074	796.6572667	856.2316667
BEGAIN	1059.73	249.631	171.684	688.62	1146.3	1046.32	1451.21	428.163	343.439	226.432	73.322	629.081	53.0239	24.4373	109.058
BEND2	1505.28	255.885	246.693	205.138	54.9955	142.875	38.5537	86.2084	296.543	322.566	593.742	553.236	1839	190.163	409.433
BEND3	1294.56	45.5658	307.624	80.4487	59.3472	1417.94	798.298	70.2689	113.803	711.198	166.432	1176.49	101.116	49.7244	53.2894
BEND4	597.13035	36.4872	354.6798	778.2755	243.875	735.29605	324.7675	110.4597	742.4395	394.9345	188.512	72.80925	1108.804	425.74555	528.5507
BEND5	207.9099	77.6465	152.3906	65.517	215.1501	53.43985	366.5515	456.1625	67.4663	431.362	501.871	48.08325	134.5432	159.6284	519.4975
BEND6	1004.2965	322.687	201.2385	568.4155	226.73655	875.542	675.333	663.6605	722.019	618.1415	801.1835	676.7125	48.2573	529.9785	200.4845
BEND7	136.9777	517.484	416.959	489.5395	479.95895	1056.4875	222.7144	698.1974	135.3496	33.2988	269.3499	798.0075	441.499	82.50175	39.76965
BEST1	148.8085	397.03525	594.22195	685.73515	150.50645	299.58185	631.28405	760.31475	561.7907	427.418325	944.7725	533.15665	787.420625	390.5665	308.326225
BEST2	172.919	35.21	986.732	1266.38	68.9867	96.9828	53.3639	77.4283	73.8047	45.5646	353.304	66.9068	1409.64	49.7065	159.911
BEST3	339.2057333	86.32983333	169.4628667	806.9604667	149.2406	341.802	66.12003333	594.4031333	304.3583333	302.7336667	118.9894	383.0171667	276.8947	248.4584	84.26803333
BEST4	738.7219667	57.90933333	70.32796667	89.0466	383.0650667	361.9623333	103.7816667	560.6088333	426.4177333	50.58946667	645.0613333	312.7561	256.71	673.7836667	239.4537
BET1	198.747	409.688	326.779	70.5474	586.431	48.2717	553.352	63.9885	1732.94	53.5451	44.3173	365.109	90.7924	28.7447	26.2874
BET1L	416.292	2277.7025	4352.93795	1324.4775	4491.551	193.19215	1847.515	867.4335	913.3185	1850.2295	851.11985	1155.61405	1219.255	2879.06	4298.805
BET3L	971.795	113.02	25.4004	971.835	45.8367	73.995	42.6667	425.677	136.925	60.7784	128.666	39.3728	33.3085	767.901	409.501
BEX1	460.593	27.4251	791.197	1446.02	144.684	85.9944	143.457	65.5281	172.961	872.023	1057.28	654.836	85.3734	61.6129	353.404
BEX2	437.262	388.709	499.513	54.0598	940.757	101.653	1120	574.573	86.9236	1506.65	942.676	47.5006	804.025	530.436	1976.84
BEX4	161.821	899.746	55.1918	554.927	298.534	61.9684	117.784	48.0014	818.721	111.403	284.212	36.9947	731.327	724.257	73.3922
BEX5	114.685	140.61	114.984	332.591	947.369	341.086	958.575	555.381	626.839	109.374	129.653	263.585	65.86	809.893	406.385
BEYLA	845.524	87.5961	111.688	131.617	82.7494	1148.68	108.929	859.887	260.813	336.527	1749.29	65.6691	107.137	502.64	184.207
BFAR	1069.04	104.292	34.8949	181.81	625.99	122.843	668.611	863.658	48.8377	501.594	141.594	101.144	91.4814	145.54	815.562
BFSP1	118.185	481.956	807.253	917.471	1732.79	1657.75	726.776	415.941	274.581	69.4572	107.885	63.6303	194.622	997.703	1430
BFSP2	672.425	39.202	167.061	472.345	1038.95	42.914	127.44	874.25	63.5358	234.181	50.8571	57.0978	51.9136	68.3253	94.2381
BGLAP	125.238	357.025	29.8025	977.808	205.144	59.8387	1233.53	139.638	912.388	301.564	106.721	221.604	51.715	20.7451	81.4196
BGN	1908.34925	75758.118	88518.8375	14433.01075	40440.46273	13926.08575	1181.22765	691.06425	1220.626	3561.631725	1582.424675	26723.77753	1453.44555	41689.03075	9621.9762
BHLHB9	679.6876667	300.1660667	113.7842	840.2513333	673.6143333	243.3865	596.762	532.5685333	415.9353333	197.6974	273.6878333	325.9218333	463.5345333	508.6462	366.5263333
BHLHE22	1226.545	231.75205	411.562	78.79185	250.4985	1104.5325	1463.694	609.562	768.205	429.3285	445.304	200.8405	257.553	90.29005	56.31335
BHLHE23	744.5076667	61.8664	193.8025333	692.0719	72.52793333	70.85833333	252.4027333	248.4694667	387.6856667	62.66233333	139.3811667	119.4398	1141.119333	82.63693333	121.6217
BHLHE40	132.8228	3098.792	2047.9249	879.5145	3020.0785	1493.8825	356.581	992.975	102.8291	1460.9985	300.9744	1976.633	594.4226	5615.0755	4836.825
BHLHE41	1079.21	697.4811	712.91025	108.94135	268.50295	305.3638	310.123425	343.91775	624.0385	969.38215	318.903	438.537525	715.022175	451.4504	648.449925
BHMT	873.57	84.4785	335.446	42.6587	265.957	200.9748	319.8215	364.7135	200.22	764.0335	674.87045	480.9995	1258.59475	130.34	165.97925
BHMT2	1195.71	567.561	178.837	322.191	159.614	66.113	1863.39	73.2629	1720.95	44.2601	636.844	164.003	46.993	979.93	34.42
BIC	41.9477	57.6609	239.946	750.742	437.917	387.19	46.8568	1182.1	72.2351	342.759	271.244	527.331	536.89	322.829	388.043
BICC1	240.224	666.278	79.9844	218.3	71.1393	64.789	99.2344	1249.16	120.911	75.2151	331.292	635.186	1258.81	172.588	90.9434
BICD1	644.5278	308.26054	247.7906	240.99268	265.61472	293.4844	527.28458	580.96218	898.49336	362.94566	303.34092	331.35078	626.4796	434.46838	311.84922
BICD2	547.2891667	320.0357	471.9639833	390.1338333	579.1116333	460.2369833	458.8562167	898.6836667	315.2374833	140.3368167	127.3796667	595.3012667	588.4386667	547.8847	626.1607
BID	830.2089667	185.8185667	64.02456667	505.9270667	60.2647	653.7773667	86.05933333	233.0767667	931.3266667	62.6233	451.1917	665.7595333	848.2278333	177.0503667	271.8782667
BIK	157.525	741.232	189.479	1361.17	75.056	583.463	879.026	795.296	140.699	48.6874	474.464	1279.07	317.822	635.195	534.067
BIN1	292.54875	1325.145	1440.889275	971.05975	1044.84075	1074.47725	601.1685	1223.07275	294.3585	831.43725	1157.035775	378.9117	716.722	1100.9235	231.72395
BIN2	91.0099	27.5364	37.4434	65.527	608.382	413.552	124.071	53.0861	933.779	526.772	45.6094	39.0349	534.798	331.749	77.8521
BIN3	107.5083	676.1813	1013.108	955.7835	1085.684	293.087	611.4178	1088.2245	1190.3325	169.8821	650.3716	294.2209	485.8615	416.829	892.887
BIRC2	318.405	2758.12	5426.5	1167.46	295.018	533.668	90.2862	453.909	142.182	95.248	252.049	64.5924	177.942	979.536	1263.71
BIRC3	235.964	638.145	415.198	50.0166	961.148	139.84	119.967	22.7592	997.351	298.614	1616.67	267.294	157.873	551.043	1338.63
BIRC5	458.78745	716.29145	126.109725	221.524975	209.665025	423.8306	741.66525	306.41915	590.1887	255.971875	569.962	66.139275	655.563	183.131475	305.443225
BIRC6	475.2696	832.4255	662.326	134.719	1303.2395	1113.979	71.9683	1015.3525	728.6445	1289.655	1022.647	665.714	68.5111	265.5664	590.0833
BIRC7	158.255	2112.51	526.942	1472.49	297.281	1396.7	1187.56	754.652	100.979	193.689	361.81	75.3204	1287.38	56.226	745.043
BIVM	452.8973273	276.3124727	506.7443545	269.8431182	359.9836091	575.8806727	449.7310455	464.1322364	436.6919636	562.0361636	686.4166545	433.0907909	293.9698182	215.2525182	228.8329545
BLCAP	297.661	1732.74	2930.72	84.2682	1484.62	102.539	881.995	136.36	480.316	230.003	196.204	1802.14	678.116	3406.61	2419.6
BLID	1934	51.5827	32.4133	658.183	987.658	166.008	867.427	1819	395.155	224.752	66.8083	1002.7	1208.95	34.1522	110.419
BLK	952.372	148.2283	110.3535	442.9751667	84.7031	430.4742667	273.8066	89.18786667	66.95243333	66.567	361.6519333	239.263	94.32176667	222.5272333	325.4265
BLM	1162.25	2359.06	365.522	1039.91	750.818	58.3071	736.798	1492.39	138.748	3770.29	104.78	67.4353	117.448	126.461	674.3
BLMH	40.3302	615.709	507.34	54.3111	106.721	186.218	487.084	675.131	93.149	1061.95	380.98	196.306	77.1354	95.5296	351.131
BLNK	89.2143	33.7712	76.413	44.9728	100.458	106.084	80.9456	526.879	745.981	605.873	901.728	198.11	169.259	22.5312	926.156
BLOC1S1	1501.53	550.484	763.38	382.365	323.815	1098.42	1759.07	1324.03	2311.61	737.91	961.483	1151.14	682.409	1042.24	327.19
BLOC1S2	399.957	105.332	18.3754	343.649	36.5172	57.0601	1692.31	61.3429	1688.72	498.806	344.009	147.879	520.113	465.251	641.878
BLOC1S3	731.3482	1522.98	619.991	399.9628	103.90395	883.7435	330.88975	915.3294	157.2909	514.2785	395.35995	854.184	770.532	581.987	415.9268
BLVRA	909.9167333	582.67035	685.5626333	1067.087233	573.319	623.0981667	711.2390667	519.9556667	992.9233	490.5879667	1438.939667	713.6311167	617.8851	719.9987667	846.4913167
BLVRB	1207.22	961.667	204.309	187.299	54.4229	50.7608	108.918	94.4161	196.518	1086.33	1725.29	410.919	80.1105	691.997	189.622
BLZF1	521.0641	546.9188625	486.659825	361.55605	489.5074875	539.8656	317.651	240.173675	284.021275	129.3072125	510.423125	343.0129125	418.133575	426.99125	560.0665125
BMF	891.723	552.015	554.242	108.648	89.1619	673.69	975.293	743.045	634.141	487.737	209.424	80.9325	72.1464	244.564	46.641
BMI1	979.8685	2088.55	2992.105	70.9221	4450.94	747.7928	228.2707	388.2595	457.1185	930.908	83.2627	599.9635	109.4945	3485.595	1820.215
BMP1	472.1140571	1258.716529	938.0388143	313.7482857	945.7501857	1179.2203	395.8893	505.2092571	399.7100429	1391.6586	621.1005	768.5308286	672.8708714	993.7293714	526.1204714
BMP10	1792.33	32.6015	122.542	74.1981	329.841	40.3956	1470.52	200.861	783.446	40.3719	1807.88	162.667	88.8907	1154.56	116.998
BMP15	74.6921	42.1372	62.5927	994.608	509.644	134.468	78.4008	302.776	620.01	734.747	677.171	549.992	75.9747	29.7341	650.121
BMP2	184.1787	137.194	1423.6975	490.2545	620.629	700.0304	114.64915	75.96915	124.2125	235.69755	1083.1165	181.24705	82.70105	6296.425	574.29915
BMP2K	279.3885286	331.5094143	125.2597857	200.9622143	340.4142286	211.7361714	495.6801571	588.5063857	800.9730286	313.9282429	477.5658571	443.8002143	355.7473857	777.8185857	294.6924857
BMP3	53.6048	576.236	115.065	99.8499	710.966	633.442	168.8	679.451	86.6897	1084.27	118.787	54.2141	1918.25	116.856	111.864
BMP4	54.7735	67.895	39.8372	652.271	562.805	87.0292	81.7613	68.4251	1045.68	1744.52	165.428	97.9648	909.464	263.997	696.128
BMP5	689.973	51.356	181.00565	776.2056	289.7834	643.111	163.9295	819.8105	731.3293	35.0638	628.39145	906.6895	2111.795	393.094	110.2155
BMP6	512.7451333	308.78525	156.9356667	601.5101167	487.2613833	441.493	507.4533333	390.0337	262.1917667	618.0093833	240.0746667	126.4787333	358.3436	597.9415167	483.68715
BMP7	470.2325667	677.56145	261.0134667	1098.752383	124.00685	788.3986667	448.7872833	799.7721667	561.8646	552.9405167	549.1363667	577.1101167	263.6631667	328.9636833	426.4285333
BMP8A	555.0535	718.0263	263.762	876.676	94.83495	93.0734	440.9355	848.198	159.4875	69.0385	364.1165	335.173	612.3472	118.5229	177.332
BMP8B	1395.6	252.589	54.6525	822.967	803.384	384.349	961.67	2009.92	1208.76	470.463	140.901	412.489	728.065	160.315	1052
BMPER	1494.21	675.716	230.285	61.0197	784.235	40.3871	479.592	481.314	368.879	500.999	135.233	194.025	278.151	54.606	934.458
BMPR1A	40.8828	439.765	632.254	679.081	501.048	83.2621	199.888	824.23	126.08	391.537	71.1539	1473.27	1223.5	56.3936	45.6685
BMPR1B	303.852	118.5264333	268.8485	208.1175	72.40826667	164.3456	573.7916667	735.0709667	140.3188	349.9998	116.7052333	196.0526	354.3969667	620.8356667	222.4382
BMPR2	847.15925	393.979775	534.137225	465.066425	897.952725	335.251325	194.61525	344.10825	1436.2375	279.60205	479.9355	599.74735	626.354	235.394525	373.61295
BMS1	239.8955	574.258	516.78215	543.59335	1084.5315	1483.3705	93.5679	683.5305	525.351	91.37645	360.6338	785.491	508.0095	312.9585	727.8875
BMS1P5	125.0531667	114.4367	481.985	262.9233333	435.7599667	150.9277333	829.2848667	376.9306	189.6252333	381.8586667	528.5363333	259.0376333	107.0348333	522.6433333	339.3404667
BMX	109.085	467.645	559.215	142.163	1175.09	763.417	56.5419	173.606	86.7897	247.656	52.0461	119.321	126.135	647.567	50.8728
BNC1	671.59905	65.31955	63.8225	105.53745	634.313	628.0575	665.10165	104.3227	215.1705	138.6631	829.611	266.0735	847.1265	313.6699	482.6945
BNC2	271.7234	552.6484833	236.69005	743.3813333	679.6434	82.75455	234.31755	529.61985	786.23515	237.2698	510.20125	527.3857333	245.99585	883.1834333	601.49345
BNIP1	91.46746667	1583.363467	1436.087367	434.783	2251.083833	125.1339	474.9901667	500.4466667	186.3015667	3688.149433	429.4736	616.1096667	392.8989	127.6337333	962.3754333
BNIP2	1148.189	1218.49825	753.105	606.242925	473.977875	295.6389	672.54525	495.7406	126.527325	885.1455	260.2965	185.367725	717.746825	1160.79675	978.02
BNIP3	202.52635	4360.265	5113.9615	1272.2635	3076.286	660.737	81.58575	220.1885	400.02105	7839.215	1581.237	112.5266	998.8145	2915.882	6438.255
BNIP3L	493.173	4863.68	6273.445	547.75	5646.455	1059.7255	499.6465	241.03785	1247.105	2083.69	117.1105	429.376	305.04235	2964.4455	4869.18
BNIPL	874.3795667	192.072	499.2171667	448.502	710.8570333	617.6276667	864.1069	580.0913333	204.0953333	901.5904333	312.9908667	707.3633333	643.4906667	339.4866667	590.9723333
BOC	708.37	2314.944333	3884.6243	119.2321	1265.601	573.5703333	694.5196667	684.5966333	210.5365	1992.029667	439.5336667	218.9175	201.0605	2076.194133	1709.195333
BOK	162.99845	726.598	1292.5305	375.5654	372.7125	459.2915	932.825	307.2235	461.2045	449.1105	733.613	476.2305	885.7196	760.0175	655.3153
BOLA1	163.552	1616.09	2725.78	465.983	129.543	89.7912	42.5441	70.9107	60.0269	52.0807	638.682	1664.3	1524.97	38.7464	95.3296
BOLA2	2075.07	585.2465	132.11065	311.627	255.323	597.0685	1036.7985	351.5794	623.4352	178.2325	708.3195	444.45675	240.2324	394.4585	486.18595
BOLA3	218.52165	637.839	328.3005	79.80305	1063.872	280.58215	151.90095	533.8145	635.40255	284.9743	83.715	791.266	686.20375	131.1737	249.80955
BOLL	232.659	864.559	384.5	164.825	183.708	1019.54	61.8041	452.162	316.935	113.64	66.5587	1144.59	186.759	59.835	276.864
BOP1	661.93575	493.1045	593.48565	350.0085	807.0415	697.9436	422.931	691.0565	177.784	99.13025	182.461	707.245	561.2995	650.00455	282.045
BPA-1	6040.7236	12725.8065	22350.422	10470.566	10043.3295	8471.1601	3842.1565	10258.5465	1845.87	62240.486	14097.909	15743.615	904.91965	31880.4463	8791.163
BPESC1	1119.25	66.9034	660.823	354.125	1062.35	119.63	47.2141	178.731	580.365	337.473	102.716	710.61	33.5316	43.1569	1187.34
BPGM	42.5791	1034.27	3611.22	73.2943	346.299	527.412	411.911	965.843	817.536	200.723	109.535	1151.4	760.495	4375.31	1263.05
BPHL	769.059	2203.35	1494.1	3033.38	2088.81	1132.23	1851.38	1609.97	68.4044	3818.51	2173.55	1630.01	59.3408	2353.53	1626.63
BPI	653.557	144.692	399.302	1109.37	641.373	51.3558	51.4081	153.71	654.353	2390.37	646.533	52.1625	67.0338	218.321	557.109
BPIL1	750.539	837.111	575.085	1011.81	321.48	1325.39	1159.11	284.872	1364.15	920.948	992.971	987.835	338.534	537.917	148.975
BPIL2	637.072	48.7621	29.7853	1880.79	339.322	352.639	51.4594	902.146	368.605	671.384	2156.58	60.7045	130.658	110.209	1062.79
BPIL3	1301.75	621.198	26.9006	1029.09	35.1546	66.3187	942.111	857.844	419.793	266.938	111.098	556.502	793.74	38.765	597.801
BPNT1	651.3476667	654.4673333	272.3624333	692.6992667	1481.733333	727.591	142.8041333	454.8271	425.02	188.3809333	382.9242	223.6334667	269.0787	169.1686	401.6156667
BPTF	355.06062	490.67734	1117.56654	279.86128	559.96326	386.49314	428.56708	208.67312	341.08358	592.7294	223.4557	442.1594	151.3029	456.3175	831.54034
BPY2	584.958	237.17	976.161	1313.88	151.974	163.071	253.766	274.049	868.703	813.376	811.426	170.94	292.331	144.882	563.933
BRAF	34.2184	566.989	931.019	57.3871	418.53	874.197	1125.17	426.494	628.343	933.735	352.371	68.8554	1109.07	350.266	898.237
BRAP	253.58335	647.9235	335.8818	307.00575	64.545	408.124	84.41365	71.3319	1071.0993	57.10895	441.7775	481.163	152.208	99.9229	852.6986
BRCA1	751.612	1209.73	203.123	651.4335	560.35395	197.859	192.269	1049.1455	925.214	678.539	1597.325	849.501	684.142	1015.357	456.8542
BRCA2	83.35906667	249.7343333	84.3156	79.9403	389.6130333	332.7917	446.5115333	1038.296	263.272	224.0181333	365.4595333	614.017	624.5596667	244.3026333	370.8564333
BRCC3	250.12365	209.4956	73.35795	567.6395	764.6985	131.6086	191.7557	507.54025	396.6744	360.5802	661.2825	1223.54	1301.4515	473.4116	822.5745
BRD1	483.2055	340.7144	522.7475	136.603	681.238	452.7605	356.298	997.9955	808.432	798.2555	845.57615	628.9188	464.829	778.2415	1062.2895
BRD2	55.24035	37.08635	410.97	342.632	868.412	135.188	97.3075	120.04195	938.318	42.81265	510.645	88.54505	364.2065	149.594	873.2005
BRD3	356.7285333	507.0854333	505.9193	602.6010667	781.6616667	829.4346667	126.2086667	217.1459333	332.6493667	300.4050667	178.6263333	815.921	574.3496667	1374.179467	86.3962
BRD4	942.3278571	293.0988857	494.0030143	748.0804429	315.0264143	695.9339429	387.0709	548.6060571	927.8611429	762.7410714	604.3102857	427.9951429	236.5030429	324.2187143	682.3953286
BRD7	156.8708333	565.7976667	210.7113333	502.477	849.8413333	224.7299	314.5727	121.0714667	395.27	388.7343	365.4154667	255.7456667	412.1973333	240.6701	112.0002333
BRD7P3	352.953	424.26045	588.173	191.78505	36.60725	567.45345	1269.455	115.76095	108.327	4390.352	160.3845	338.304	108.63325	933.6585	535.47385
BRD8	334.23	778.1573333	1719.837667	422.9199	656.3010667	630.9296667	273.2490667	172.172	540.721	358.9364333	1159.509333	96.856	74.4219	997.1836667	1703.482233
BRD9	2157.5	190.25	1066.18	985.578	1039.49	229.521	2536.39	269.757	577.015	2056.03	1354.08	1337.1	277.14	182.773	314.532
BRDT	1034.18	24.3941	95.2987	72.1421	59.8166	404.06	620.699	560.36	442.068	58.0518	684.303	60.8133	169.863	362.254	730.937
BRE	250.683	494.86165	1234.579	835.536	639.3834	127.8634	138.68	98.74815	293.797	913.4005	153.0763	149.6176	77.2622	1154.8992	416.437
BREA2	104.005	589.21	38.308	80.701	184.601	52.6388	182.553	106.711	597.169	57.6907	421.667	341.935	199.528	720.972	1526.67
BRF1	1276.273333	1383.114333	954.9866667	680.4631667	1037.8409	1607.084	1321.563767	1334.717333	765.2648667	438.3248667	1324.093333	1402.845667	590.7153	677.043	781.8495667
BRF2	129.39555	950.3625	630.289	780.8804	343.6285	450.47335	639.5865	297.27505	452.9566	357.45305	157.4476	201.87365	1358.6	601.417	313.11975
BRI3	626.578	573.055	52.3284	257.349	1577.91	853.78	74.473	690.419	2202.1	172.107	74.9107	178.784	179.964	26.4614	1546.31
BRI3BP	731.028	544.337	885.366	1159.15	1129.58	129.248	1047.57	1032.04	416.237	696.3	1669.99	701.711	491.301	111.905	477.189
BRIP1	515.141	25.7938	600.452	64.8134	222.367	1612.54	1064.69	269.69	100.989	45.8943	185.802	207.85	112.694	38.4942	35.1372
BRMS1	660.229	462.24	669.272	464.76	194.122	106.848	495.535	147.337	148.57	369.232	1308.45	1121.06	478.004	1470.74	442.163
BRMS1L	1113.698	534.90345	113.12825	396.6295	126.5475	914.457	98.1151	34.2316	132.7927	249.795	454.6024	244.044	612.1735	671.7665	55.97135
BRP44	584.2655	991.9671	549.517	195.6265	863.2455	62.4782	882.961	67.746	640.8	137.3001	625.841	1292.04245	181.74945	716.4195	818.101
BRP44L	169.063	688.261	752.5938	195.373	1172.839	135.38155	225.824	320.7085	400.6765	1618.36175	1229.2117	814.6276	684.0045	695.2025	753.59365
BRPF1	575.888	870.088	538.506	1810.8	751.99	101.318	1075.55	817.58	163.496	2383.15	1215.9	246.109	70.7083	196.004	216.977
BRPF3	717.7393333	938.555	452.548	187.5286667	242.0274667	257.841	532.776	391.0306667	607.8503333	116.2990333	95.33133333	1148.312333	639.5156667	334.3932333	236.1331333
BRS3	63.0772	618.9445	162.46235	375.2626	498.465	653.177	279.877	59.36555	1568.098	618.80675	1260.505	537.465	578.86435	354.098	572.5205
BRSK1	1367.01375	636.19375	687.97125	225.24195	955.7965	221.499175	369.1058	507.5452	497.3812	534.001375	828.91725	636.852	241.747275	164.8499	95.86315
BRSK2	116.67702	232.81718	245.26678	179.04212	56.359	99.72504	256.25166	463.93942	297.14954	395.95022	270.69002	440.35718	588.77336	275.60156	70.66742
BRUNOL4	536.3835714	335.0476143	196.4528286	701.8040571	228.5401714	601.3320286	356.0990714	464.8924571	203.9024429	440.8506857	549.4519143	317.7318429	415.7737429	507.8982429	248.6317429
BRUNOL5	496.70475	451.62965	319.784625	103.422	1069.95115	197.57355	196.29235	1985.64225	271.116275	1672.533	201.629225	631.38175	742.10955	555.50575	862.06835
BRUNOL6	2142.26	145.751	1225.35	1106.2	711.927	248.704	111.182	1337.82	1370.34	862.2	181.31	1193.99	1357.55	510.95	1631.46
BRWD1	691.9151	408.1614333	315.9292556	407.8336111	323.9400778	516.3105222	385.9130778	268.2653333	459.6568111	459.3292444	329.9858889	313.1974444	274.7652778	285.7746667	348.4321889
BRWD2	385.04065	349.28135	423.111	105.0145	1378.37	114.01365	222.5365	665.3975	354.94765	361.984	1012.75	478.1859	919.813	266.00335	562.2825
BRWD3	321.9515	57.74475	232.4271	926.797	530.7	549.1895	465.7852	588.4605	351.677	428.9942	595.429	458.8235	1627.39	771.2265	1101.737
BSCL2	113.003	183.851	1720.33	706.265	2705.05	1308.35	804.208	476.403	248.96	149.535	659.938	1671.85	213.206	1131.76	176.142
BSDC1	911.8963333	1112.629667	1809.270333	588.43	896.1724	553.8099667	814.0236667	403.9042333	187.6036667	1177.576667	350.1923667	746.7173333	223.6402667	1369.831333	891.9405
BSG	2298.77	79.5119	157.366	85.9322	82.4926	84.6833	734.825	976.782	694.979	143.729	184.059	283.302	722.98	135.218	74.0706
BSN	108.52	319.978	27.4092	168.135	129.843	503.71	49.1937	182.944	67.9339	266.387	690.192	139.146	104.352	49.5078	324.283
BSND	126.13085	127.3351	386.99405	689.577	345.91065	62.67335	1258.652	163.92405	61.82975	362.1052	342.863	285.8593	104.491	538.898	399.8255
BSPRY	559.43965	402.603	400.6195	117.784	389.16675	333.395	385.963	185.2065	501.923	277.154	161.37715	482.8	687.75445	522.877	88.1201
BST1	769.073	25.841	82.0093	687.686	28.5292	53.7741	841.629	185.392	961.708	651.827	66.2068	55.0231	66.955	105.488	48.0063
BST2	2120.52	145.941	128.209	77.4449	110.325	105.092	1854.42	966.518	156.471	76.1753	154.144	914.752	2019	71.4785	708.862
BTAF1	52.0166	1986.44	3935.23	66.3602	1513.39	1444.76	43.6092	1750.98	709.263	1448.22	1121.1	594.223	355.751	301.491	1129.53
BTBD1	251.608	508.349	930.895	58.8938	325.282	90.2057	71.826	84.9342	133.729	83.1059	47.7976	220.066	104.72	792.861	39.2874
BTBD10	96.79875	574.0293	231.3975	507.2075	31.5131	233.13615	1210.649	1327.5995	973.0965	170.4011	131.8757	49.2019	58.397	669.01	209.889
BTBD11	573.30495	533.2097	395.88725	605.8805	773.5975	78.17245	719.09615	736.52725	427.6228	1056.155	71.8376	1327.81	179.1435	770.5835	619.6605
BTBD12	251.1688	43.22066667	389.5024333	395.4284333	337.562	262.7526	708.535	224.6141333	334.7953333	264.4766667	119.5461	124.4618	126.8122	525.7922	362.9538
BTBD16	655.8391	566.4474	54.33963333	745.8492667	123.0050667	511.9396667	493.8774	197.4295	160.2682333	387.8825667	892.4066667	174.3081333	318.2114333	279.3171667	330.7958
BTBD17	1212.51	1110.1	152.467	606.303	202.485	129.23	178.719	109.735	1752.36	896.688	131.145	55.3481	53.4632	53.6862	50.6089
BTBD2	198.354	904.536	1926.06	2043.37	1904.58	420.044	1414.41	604.207	508.508	68.6973	376.567	154.291	1442.86	1829.72	2705.57
BTBD3	505.393	599.519	138.934	913.008	545.519	101.49	741.555	25.312	1088.37	557.913	704.747	1092.64	237.757	899.339	632.058
BTBD6	156.972	42.3379	449.1	468.224	489.099	59.8351	388.201	245.376	143.984	1196.39	1617.22	176.93	1132.06	636.76	819.191
BTBD7	450.48632	539.29216	313.3	200.96184	363.71698	347.7131	682.11984	216.22996	862.12296	620.88204	923.79308	525.31896	602.0116	277.88004	297.45506
BTBD8	118.443	36.7624	362.419	766.602	882.04	1050.32	70.3742	149.544	42.5282	15.2918	266.423	50.2785	99.3204	56.4035	378.647
BTBD9	276.90134	265.10328	452.1888	360.91512	464.228	1315.7462	185.53436	204.17316	702.25292	124.1037	754.03494	740.64306	89.47766	330.29164	436.4264
BTC	71.3335	346.32735	126.05265	963.152	364.928	776.7717	560.9655	59.7822	943.0663	142.6564	703.4727	640.3765	1380.67	638.1484	202.7653
BTD	86.06255	1576.3255	761.992	672.82105	954.7605	1564.2957	563.812	1216.3425	1060.801	485.511	885.8505	303.54105	1076.59	1349.1845	253.16045
BTF3	1046.2699	687.55112	2994.377573	835.38612	836.5797533	732.0047733	876.53424	976.41932	747.37086	703.0866067	907.6173467	815.2657267	1006.28156	968.8685267	1105.158167
BTF3L1	793.995	23.6054	30.5401	271.735	170.83	54.2864	409.506	917.149	461.617	949.471	581.734	698.265	185.843	739.438	63.7535
BTF3L4	753.2978429	562.5692714	422.6463714	614.7795429	590.4591571	192.1059	960.9828571	736.1648	440.1132286	726.8014857	657.474	443.4242857	328.1124571	219.4189286	880.0158571
BTG1	370.8023333	1995.694467	1572.935333	514.1026667	2297.716967	336.4648	668.7892333	147.8906667	149.2319	62.07003333	414.2335667	676.0166667	1285.020667	2093.796667	2966.189333
BTG2	1069.545	992.8144	772.48975	882.89765	992.873	600.9375	107.0397	181.1491	406.544	391.9635	144.91255	1025.7221	735.27305	1625.7795	660.8169
BTG3	365.2531	591.1320667	283.9368	321.9347333	406.4285667	106.5282667	559.881	506.3663	436.4906667	408.1925	190.0409333	1427.623333	556.445	260.1174667	173.0984
BTG4	794.75555	229.7125	138.78665	307.5026	68.4061	72.58325	273.6655	84.4303	524.2105	642.5105	295.4147	628.2945	64.83705	104.4248	423.75495
BTK	190.094	44.3203	300.206	163.064	351.409	38.4142	113.148	51.1534	47.6188	353.585	67.161	522.568	186.379	25.6621	466.794
BTLA	66.6192	85.1179	26.61	857.166	342.444	236.304	41.1451	192.711	654.134	120.143	52.1129	34.7064	1167.91	266.064	42.854
BTN1A1	187.441	38.4484	59.935	82.3206	42.2547	92.029	2210.54	81.8488	959.472	94.742	70.4822	108.59	1195.94	144.71	51.487
BTN2A1	462.1095	254.86015	324.5165	68.8301	446.0065	619.2454	283.34005	169.2092	68.77085	49.45475	594.2725	166.51145	253.3826	136.736	502.0473
BTN2A2	419.7124667	617.0319333	296.7476333	477.8783333	349.2604667	864.3426667	253.131	643.5891667	141.8621667	819.3283333	506.7227	936.1696667	1187.2104	464.5654667	349.7295
BTN2A3	243.456	765.998	654.098	1235.68	1055.81	360.748	2290.12	384.289	2159.95	217.936	2020.49	2064.63	62.6332	989.194	176.88
BTN3A1	666.75965	704.3755	483.7315	761.1905	330.19865	413.8198	761.2175	409.844	69.05135	166.04725	278.5479	114.68335	773.6955	921.2875	852.3286
BTN3A2	219.23255	276.4642	395.760075	472.04775	240.22375	333.506425	259.222275	821.9785	1243.426225	615.38425	146.944375	399.33445	98.126075	145.589325	287.724425
BTNL2	1211.19	54.8787	535.005	135.184	668.256	125.958	233.368	778.443	257.052	185.105	63.7085	194.695	51.7838	57.2628	79.858
BTNL3	168.24	232.847	42.3935	166.483	430.848	85.3696	79.3804	53.9839	457.391	247.537	187.408	598.484	103.848	124.839	865.984
BTNL9	816.3468333	580.7851667	356.0617833	615.46505	88.62735	1012.443417	523.3206667	677.1240833	281.6137	659.8853	624.06105	563.3464333	327.8381167	404.6736333	363.1171167
BTRC	604.39	363.9911	83.30844	720.85382	375.02284	595.842	306.7396	371.2024	383.18864	237.41212	87.88086	191.64692	382.64678	266.26644	781.95716
BUB1	313.33375	54.032875	329.752	429.405925	97.978	169.829775	526.905	595.321075	914.9137	430.129625	525.26625	104.12465	363.691725	484.9413	578.39425
BUB1B	41.2892	46.7653	137.535	134.23	28.7485	84.8094	43.9609	115.191	112.515	42.8947	281.027	1235.08	82.2261	841.231	46.9412
BUB3	654.00178	820.54024	839.43354	601.48592	635.1345	645.7034	694.50336	400.95406	616.4608	1204.91022	307.97086	301.03144	556.75304	1439.44472	937.46494
BUD13	300.676	679.611	524.495	167.007	688.943	47.4795	69.1253	239.88	1030.73	1067.37	67.621	555.603	1194.15	1221.69	330.301
BUD31	934.49645	413.2415	89.269	790.4855	799.981	999.9065	503.534	254.1845	799.394	1101.273	128.29645	331.0686	387.558	373.9412	60.86325
BVES	223.6095	520.0445	36.0654	205.0038	586.7805	51.2774	1045.362	548.318	942.2165	152.5851	339.88605	82.8423	1380.95	74.27675	329.97525
BXDC1	1315.72	57.6704	337.899	531.246	58.3341	1338.69	130.776	111.139	159.126	180.757	85.9478	39.3563	239.934	58.6362	822.128
BXDC2	503.731	795.574	37.8827	1791.68	66.7778	36.208	133.151	48.9441	169.759	421.63	436.011	225.48	885.721	1020.41	1126.74
BXDC5	100.756	578.358	1756.76	1189.79	2991.46	91.017	54.7466	43.6597	360.343	53.0106	288.771	44.04	106.14	367.285	941.003
BYSL	144.686	1181.45	189.542	284.785	1821.36	133.19	591.054	130.245	748.479	931.995	948.692	78.4587	1296.49	276.825	41.9555
BZRAP1	84.7178	44.2518	629.455	842.065	789.473	80.9579	1004.78	52.5908	59.4139	561.783	172.245	70.4262	175.259	52.5745	1445.24
BZRPL1	189.804	44.4391	685.733	74.5921	154.021	57.8287	804.694	153.534	2986.19	111.379	377.774	125.468	62.6028	119.226	751.297
BZW1	1099.516	1260.627	1106.0515	1324.655	674.56155	47.80445	139.43185	405.80985	490.38345	500.3132	770.9714	862.8775	60.41125	1583.909	1162.1365
BZW2	64.1445	826.89	314.271	444.109	812.443	867.545	322.229	228.386	55.6116	803.573	1436.31	142.626	52.8539	687.844	195.272
C10orf10	637.957	775.0825	325.9172	858.4265	1134.12595	308.88725	208.676	78.2282	175.2503	1401.04	600.5005	618.226	1217.6985	341.61935	3001.4
C10orf103	1235.65	322.075	92.8935	80.5647	1163.97	94.9411	115.189	78.4677	721.505	325.782	390.875	56.024	47.9257	59.4551	212.187
C10orf104	1765.50716	4623.2486	8504.29	3944.03	2802.305	2778.0664	1033.806	2713.1685	721.3258	11923.9518	3606.8502	3180.0952	630.34692	3798.2618	2256.1218
C10orf107	1182.86	118.944	609.19	78.2476	403.172	906.962	1086.54	99.6004	185.238	358.072	53.019	70.8148	251.286	552.591	1111.27
C10orf108	636.44	414.696	77.81705	425.344	263.92075	730.1585	558.61745	300.557	498.4547	543.4521	50.8325	136.78185	795.778	96.2715	37.7967
C10orf11	225.031	327.8	256.112	366.282	409.321	42.3129	54.5899	92.5175	54.4552	378.007	565.47	157.84	59.8624	149.143	1036.41
C10orf110	222.623	258.013	67.9323	130.793	56.7561	58.9881	252.97	46.2531	814.575	36.2022	40.7885	664.376	302.396	92.6429	30.7593
C10orf113	538.833	242.184	255.242	1531.88	702.416	553.347	47.3534	50.9464	1055.9	635.709	707.862	47.8139	91.8822	27.3165	790.042
C10orf114	586.4383333	217.9208333	172.93	893.5473333	63.62666667	152.6837	771.2493333	147.0126	223.5751667	431.0802333	83.35793333	80.98716667	823.9932333	164.121	106.2670667
C10orf116	117.32	1601.15	933.249	506.04	2976.96	754.614	41.7862	158.987	522.726	2059.65	659.822	1261.78	104.101	1075.29	2796.23
C10orf118	408.24068	435.70302	452.03182	430.95838	163.17504	1039.55184	166.18828	378.15754	641.19036	269.53334	667.268	541.5232	339.32654	302.7496	438.68954
C10orf119	528.39898	252.2358	179.64322	377.3103	222.64468	453.24288	474.67452	812.138	409.797	231.57948	824.13868	338.89506	844.7584	192.20508	454.1758
C10orf12	618.2664	368.4522	514.2075	240.7685	80.6188	103.58755	90.2223	220.06275	335.9095	101.4679	112.4015	332.1616	1328.628	902.966	502.211
C10orf122	57.2808	110.538	105.991	70.8101	193.688	132.288	87.0765	534.783	867.321	1382.65	117.103	267.709	930.157	598.688	39.0706
C10orf125	128.70885	128.77045	334.922	63.66825	736.68515	211.84865	735.138	629.4905	646.7615	301.6025	1013.133	237.11445	200.6445	133.60685	547.563
C10orf126	63.3146	93.6403	284.258	241.149	34.3092	832.926	189.044	122.754	400.164	1104.08	146.747	59.007	183.724	538.829	752.169
C10orf128	429.02505	650.662	143.81965	68.03865	206.94325	107.7447	483.072	445.56475	97.35675	426.6357	396.9131	243.0205	72.4098	685.0045	730.7255
C10orf136	709.44	473.026	19.7996	480.546	115.307	60.719	237.429	42.6571	1348.66	40.9059	56.425	41.6681	92.5198	43.8935	203.944
C10orf137	488.64538	460.03516	371.17116	307.52592	267.4535	456.67194	1109.15592	739.3611	294.25808	126.13878	620.18296	172.26852	626.64768	451.35418	128.3049
C10orf140	64.1887	338.7356	48.08195	455.896	37.4291	95.20055	736.383	537.728	1753.125	387.7075	93.352	281.3084	806.5968	232.20145	33.26845
C10orf141	154.29	212.481	155.675	90.9625	66.1825	536.602	45.2488	120.486	1136.77	713.197	953.639	30.3793	52.7072	42.548	34.4193
C10orf18	393.03838	479.01482	481.679	358.4378	388.02378	299.96828	766.2768	809.02532	405.45994	122.54486	328.73586	167.17654	936.6528	333.29584	645.58784
C10orf2	868.205	80.1143	51.5606	268.145	631.134	86.5452	156.546	50.7271	297.842	132.3	58.0298	67.2368	105.288	219.978	73.1893
C10orf25	64.7786	111.244	81.2038	266.165	125.922	1572.01	643.214	143.221	2067.02	168.936	132.214	1034.48	989.775	622.623	784.353
C10orf26	497.285	166.66	1213.15	66.9572	1036.87	707.794	1664.96	1312.68	128.79	460.347	1257.86	980.238	993.577	918.226	837.855
C10orf27	100.64635	701.5645	228.80945	138.2755	114.2125	881.702	908.8055	794.389	183.73395	513.1835	759.559	481.59625	599.36645	133.4935	407.1025
C10orf28	635.314	564.74365	315.1122	1139.0705	258.81065	902.6025	461.1455	114.32575	56.58515	292.8799	405.8282	563.332	791.274	83.92165	103.12825
C10orf31	208.871	821.399	504.21	1137.14	65.8226	773.788	523.967	1794.01	1063.09	551.529	476.27	1850.07	66.6833	1356.68	43.7106
C10orf32	1326.95	511.09	222.742	213.718	1376.88	1151.86	52.4601	1148.18	135.138	46.9274	78.535	120.154	493.514	91.5541	108.374
C10orf33	169.44	540.694	445.681	161.264	88.3183	626.86	1122.795	426.342	1343.2855	140.16915	496.8658	441.0295	191.1029	349.6688	807.9775
C10orf35	177.657	1296.39	939.751	331.036	320.429	1143.97	1418.43	152.441	1041.23	1522.84	1699.33	1453.31	1040.33	512.511	473.639
C10orf4	631.7945	414.3345	174.24785	101.13295	788.0541	200.747	488.97915	781.0025	1097.3785	973.619	915.496	1350.325	120.0696	254.31355	1161.8435
C10orf40	229.9982333	283.5917667	303.4219667	423.9696	137.7610667	524.4792	392.3555667	253.56	463.2223667	343.9538667	655.0943333	143.7836333	596.6096333	255.6643333	36.25843333
C10orf41	245.5515	101.566	194.2766	173.2705	54.49865	345.87355	283.5352	244.9855	1118.596	117.83175	217.7895	941.2835	294.40455	105.78145	91.2002
C10orf44	653.3425	499.92685	288.98605	1105.808	122.7209	475.87045	263.8205	613.5927	179.0168	734.661	132.26285	588.6144	152.7865	501.7805	95.73675
C10orf46	218.36956	107.8616	378.77576	442.87104	321.46012	260.63704	166.25062	251.32584	563.22036	181.98774	58.01804	969.5418	316.1806	217.53752	382.07472
C10orf47	280.6776	63.95695	479.29685	56.003	93.47965	104.2185	870.0905	732.92095	650.5	396.268	454.3785	729.3155	446.58645	258.779	138.06125
C10orf49	83.025	790.965	579.519	1920.09	947.01	855.795	467.281	77.4511	739.043	442.599	1008.87	107.548	1985.55	234.708	114.985
C10orf51	268.497	596.227	537.9	234.896	103.836	132.89	304.128	92.1935	2418.4	796.069	438.029	803.929	116.461	57.3177	803.444
C10orf53	170.6359	260.58785	164.38	1087.9915	365.10805	260.2755	955.8635	765.891	1112.5075	284.1675	342.8095	618.3735	1035.67125	247.854	156.802
C10orf54	635.73835	602.5575	185.1	963.786	418.813	325.81755	687.7675	532.7725	352.473	765.6296	171.624	431.1969	688.069	408.7935	339.6377
C10orf55	413.2002	843.3096667	218.4687667	142.9412333	352.5347333	336.7019333	530.8213	115.3313667	572.9449333	158.6257667	285.5300667	127.0493333	757.087	241.3415667	536.3546
C10orf57	808.9996667	959.584	529.3336333	471.0230667	603.1588333	260.8326	613.4719667	1208.752667	755.1612	481.55	1071.182667	447.1987	866.951	402.5404	497.7798667
C10orf58	253.576	80.9035	47.4546	236.06	83.4354	29.5222	569.727	195.652	527.315	69.0417	180.577	50.4074	58.1131	65.8741	470.534
C10orf59	101.40365	485.585	361.4385	74.3665	218.22725	659.6825	335.717	564.2755	341.01685	249.4762	364.686	60.9456	880.1355	836.695	101.87845
C10orf62	63.3036	801.969	58.1759	591.992	160.711	194.673	1835.56	219.721	111.565	72.1139	745.05	367.481	951.41	141.07	54.4628
C10orf63	294.394	214.725	400.306	293.344	128.304	45.8992	43.9693	860.682	1123.34	1210	1382.84	124.859	106.472	134.952	481.147
C10orf65	621.218	213.4804	544.522	103.18475	213.847	353.9845	154.4928	407.3275	101.4988	80.15895	443.44685	322.795	456.9725	172.61575	539.737
C10orf67	1939.47	237.284	289.484	901.489	103.655	736.038	2160.03	1046.65	112.356	338.202	119.017	421.442	406.333	1828.44	148.89
C10orf68	1027.36	92.7685	884.384	1663.02	72.7244	1227.91	345.417	245.88	160.753	51.9418	1454.89	775.771	295.851	161.058	87.4882
C10orf72	498.903875	595.454325	1427.595875	733.778375	942.150025	700.99415	558.404125	789.587575	376.893475	414.924225	353.7194	809.9841375	887.6739375	1089.773463	758.7268625
C10orf75	414.5441667	406.3660667	823.5573333	114.2855667	341.2926667	703.2168333	603.9088667	340.3696667	714.9063333	405.8403333	892.6806667	453.7306667	59.58566667	529.2013333	1109.621333
C10orf76	1601.37	334.81435	284.9112	57.41565	416.837	457.5492	983.21275	50.99655	824.6365	194.59315	263.57495	54.88425	170.916	602.5572	746.7168
C10orf78	617.76252	384.92578	289.76422	283.06796	512.87752	517.12776	232.36934	720.19734	466.21344	762.89982	656.21866	487.55676	443.30596	398.76168	570.83
C10orf79	496.09785	169.5031	334.555175	522.7241	178.7555	511.506625	422.463525	624.132325	189.2825	189.4916	690.26705	402.830375	546.25075	496.7368	179.842775
C10orf81	574.78175	408.098	396.293	495.41125	377.6595	340.007	445.5854	311.384	322.79255	649.2332	119.241	507.877	1186.9605	33.42245	44.24795
C10orf82	117.398	71.8217	41.1921	120.202	92.5308	108.67	271.502	48.2554	94.0105	78.7276	95.8861	126.113	65.7476	47.3017	757.424
C10orf84	355.8640333	288.2739333	523.7443333	847.3753333	85.41866667	359.4444667	474.9731667	511.2184	53.3629	525.8786	73.1459	382.7173333	774.2733333	363.464	549.4726667
C10orf85	102.229	68.6959	150.141	1409.37	169.428	251.973	125.245	1451.76	109.756	1082.42	1154.17	41.0366	1302.93	80.2843	26.6974
C10orf88	571.495	409.3821	245.2801	55.6871	62.03585	752.573	410.3673	815.3924	91.9238	330.61545	1184.895	493.4955	744.6605	437.3605	107.43345
C10orf90	780.0216667	295.6016667	214.4011333	378.2537667	652.2049333	911.5746667	771.7953667	512.8332667	481.4306667	174.1118	503.4173333	608.4687667	888.1209667	587.2220667	298.4568
C10orf91	926.9795	756.10205	476.0487	603.9769	612.234	87.76925	753.27695	371.2345	847.85905	89.53975	58.3702	368.416	1112.7845	243.4285	397.1024
C10orf92	176.46	606.944	269.972	46.4581	125.412	53.4282	45.076	183.963	51.5473	479.674	1380.27	55.6745	207.317	52.713	622.066
C10orf93	942.6765	136.41375	121.47735	871.6945	614.383	124.082	748.5135	344.2065	534.83215	42.6131	890.153	247.1615	71.82325	773.196	75.7027
C10orf95	274.144	575.407	68.4181	575.452	37.1426	339.155	79.2282	770.418	856.733	41.8596	362.513	1942.05	218.596	243.4	780.319
C10orf96	1447.03	246.165	251.362	126.365	34.1644	55.6214	368.776	54.8043	83.407	63.0098	70.9771	842.624	931.726	79.3842	150.582
C10orf97	456.3790333	310.0672667	605.041	573.1893	319.1619667	787.671	215.8222	441.0346667	521.8861333	71.23203333	445.834	778.1663333	582.3	540.1066	336.043
C10orf99	1636.59	520.205	602.19	568.361	1469	1861.98	2527.24	1196.01	1842.73	1156.91	2355.58	273.875	2707.83	1666.41	300.761
C11orf1	633.1826667	451.3867333	139.8723333	470.5313333	322.351	705.7263333	853.648	987.0303333	406.2549333	532.875	129.5206667	578.1098667	256.4315333	382.6705667	960.7283333
C11orf10	114.941	1092.52	3404.87	63.0676	2488.8	620.004	129.882	167.003	69.8098	2372.83	739.345	48.3842	1858.63	1806.83	1483.49
C11orf16	1842.82	217.588	159.959	153.131	90.6989	235.58	197.516	1889.02	125.165	122.567	263.13	310.724	315.634	468.679	120.053
C11orf17	1310.885	893.1635	689.139	762.4825	941.1165	61.13095	844.50665	156.52305	173.8845	79.57705	907.1795	53.48065	1354.5945	160.6884	441.1665
C11orf2	284.809	1088.36	2262.94	404.132	2772	221.495	214.214	1832.88	127.047	1343.54	915.104	62.9374	699.551	874.914	1566.99
C11orf21	284.0915	632.9795	584.196	185.6903	1584.753	562.79835	1116.8145	66.6772	1095.7295	458.53	95.0418	122.2774	437.566	231.797	77.23235
C11orf24	773.209	5363.33	7337.66	2187.48	3283.39	152.612	102.124	235.891	648.253	470.615	262.704	894.107	341.45	2009.89	36.7741
C11orf30	580.500475	371.0374625	299.92705	297.4428375	368.7347125	677.9549375	602.57575	830.303625	764.887	594.3822125	445.5649125	403.923125	540.4986	268.8341	381.7384
C11orf31	534.012075	460.2474125	545.3750125	817.16125	641.01735	837.9754375	558.970575	493.9029125	681.112025	398.4122375	458.3796625	236.609175	788.9804875	386.6863375	382.5197125
C11orf35	1620.11	709.006	859.182	1488.1	171.619	118.088	727.756	99.6867	82.4144	404.525	270.526	664.934	334.165	1062.47	741.886
C11orf36	71.5319	86.5195	73.7452	118.951	115.228	75.374	131.932	1125.16	55.1307	51.2588	475.179	83.7418	62.4627	57.6099	60.3778
C11orf40	56.1946	70.0474	690.588	45.4254	446.613	38.0399	1780.71	70.1709	739.243	59.3108	703.667	53.7413	166.725	95.3029	62.3495
C11orf41	1247.1446	360.7179	215.7806333	1207.6552	354.3176333	391.4548333	776.2746667	548.8659333	448.9556667	482.3893333	307.2005	388.9461667	972.5285333	142.4293333	165.2158
C11orf42	431.7402667	340.7307333	72.79933333	342.402	146.8275	359.8056667	443.0196667	310.343	507.0636667	364.1770333	401.0193333	641.1391333	739.5163333	362.8106333	466.9309
C11orf44	151.275	578.541	27.8957	719.835	804.074	641.404	751.671	124.865	145.545	510.255	1735	311.651	245.651	250.862	48.2145
C11orf45	286.364	175.7099	714.7605	646.7835	1036.97	172.13895	1156.3215	217.5209	1258.38	1159.325	920.7725	1379.286	497.0241	233.60235	541.8845
C11orf46	27.389	62.7622	35.4864	1344.83	58.9157	663.121	671.2	168.785	125.84	69.0835	403.027	86.4445	94.6619	49.0693	62.794
C11orf47	427.7635	38.37165	50.39595	384.7215	394.05395	130.30375	864.931	80.375	127.21575	81.76825	257.092	184.87585	1513.6505	145.8092	428.9575
C11orf48	271.245	3077.46	5326.46	146.559	719.727	67.3024	607.68	76.0463	279.883	1712.36	162.291	2914.86	425.394	2745.85	4208.62
C11orf49	268.28115	792.26395	846.5835	123.354	752.03	645.23	838.6	193.4065	1162.3615	124.0523	1149.565	109.14825	243.22745	771.1105	621.8194
C11orf51	83.8867	1439.8	923.72	68.0617	1578.53	2902.22	83.8342	810.468	117.676	761.649	416.232	232.304	408.155	109.426	426.821
C11orf52	54.1521	37.8465	193.952	551.578	114.263	46.3247	1240.22	238.973	1333.06	526.857	759.852	91.2968	55.8239	56.7004	784.715
C11orf53	118.422	798.718	282.547	78.4262	52.8547	59.5762	209.624	1149.95	119.559	700.188	892.614	86.3753	1144.92	57.1441	1488.46
C11orf54	648.27092	739.2482	94.43366	690.78214	147.76414	598.11164	231.56104	367.15894	576.3262	346.6896	293.55112	169.41222	236.11796	539.2738	214.35718
C11orf55	106.706	48.0573	31.5798	67.6691	698.68	226.091	2478.24	104.854	210.117	65.7167	159.135	716.734	85.2209	653.737	42.4512
C11orf57	706.9154286	528.2869143	377.6662	298.6192571	255.3640571	396.1277286	264.8004286	438.6696857	522.602	434.8991286	460.7305857	244.3654714	387.5630143	393.1197143	186.7414
C11orf58	151.6146667	1411.910333	1375.937333	846.8666667	319.3305333	659.6355667	884.5566667	195.0122333	1083.891667	1644.306567	1415.308	271.4183333	1323.036	1221.298	879.368
C11orf59	50.6927	2605.93	3501.11	733.613	2925	2318.2	1806.82	1251.83	140.37	165.128	456.315	51.4377	234.181	933.817	1679.04
C11orf60	284.215	80.8641	1374.65	1169.83	795.044	607.223	125.448	689.156	1664.5	361.483	767.094	898.723	282.051	1548.74	1448.17
C11orf61	191.92	875.058	1414.76	65.8879	677.185	466.954	1138.18	749.893	59.1012	1083.99	140.386	155.613	99.2658	515.615	34.7567
C11orf63	562.0135	94.2723	188.69235	84.98645	66.32565	597.9466	680.51205	439.1619	53.457	167.4175	187.9404	63.89735	54.89235	229.8688	286.86355
C11orf64	166.3179667	367.5368333	621.4133333	421.2729	338.3796	512.4706667	827.4295667	772.1248333	723.4834	447.1986667	1265.312333	518.3333333	115.2717333	259.0343	86.31736667
C11orf65	112.722	26.8133	137.894	91.3532	589.983	45.5061	42.5448	684.611	103.073	32.1628	1139.69	675.567	206.35	104.195	757.143
C11orf66	337.445	546.781	552.921	446.246	401.571	683.006	165.341	882.088	63.7388	376.564	67.2317	128.067	120.392	874.728	84.4213
C11orf67	441.5739	340.9621167	848.52975	888.31315	759.7128333	142.2793167	123.0129	371.1685167	388.5522667	444.4062333	134.5093167	272.3248833	436.3602167	986.9978	740.0283667
C11orf68	1881.87	3480.36	2309.21	777.352	2542.05	1586.45	965.269	75.7673	840.388	130.207	1100.15	538.291	100.044	1718.92	3457.33
C11orf70	407.2749	547.4424	503.1545	235.72385	545.9989	567.1827	89.1547	278.3028	626.988	294.00315	216.78105	76.51205	541.7325	47.6584	227.853
C11orf71	74.35895	1293.9525	404.6335	131.7545	77.6055	1083.5	293.52565	1451.775	61.7019	40.43485	615.36035	101.0956	166.6705	295.8799	299.23095
C11orf72	1804.69	49.5233	873.56	195.983	389.632	449.77	56.042	816.828	29.948	328.404	118.645	205.383	59.1599	41.6361	578.244
C11orf73	55.2878	40.6938	696.859	497.852	34.8134	93.3117	202.382	131.317	61.7709	1220.4	1958.45	57.7404	109.258	135.211	234.179
C11orf74	786.146	1322.46	494.719	590.504	75.2509	407.314	1575.02	793.896	141.936	143.452	1639.51	59.425	206.188	32.2267	230.86
C11orf75	207.654	1193.21	825.206	112.482	944.449	43.2397	1634.79	118.78	116.201	539.231	1170.03	67.667	196.429	72.3144	1107.39
C11orf76	1434.86	66.543	109.806	563.298	745.405	76.5274	397.13	414.022	42.8153	179.872	1439.76	59.4878	920.311	607.36	36.3163
C11orf79	596.313	1008.46	944.85	494.414	46.6462	45.2976	51.9612	1905.61	105.681	1175.24	369.689	144.497	58.6305	1219.35	759.367
C11orf80	1068.0024	224.63465	269.1119	736.92625	105.83695	110.95115	436.92535	683.4875	445.40185	646.025	346.9953	369.6811	619.472	48.3695	663.0475
C11orf82	1202.05	63.1372	31.2553	1272.26	686.458	47.0823	87.3493	99.1559	169.344	718.887	76.9461	157.551	144.634	851.76	55.2166
C11orf83	300.7725	490.3806	542.5495	1700.75	667.5805	97.624	107.8281	1015.5725	920.3975	814.304	1485.985	1064.353	337.032	493.467	392.657
C11orf84	58.1244	722.058	106.509	730.133	119.586	490.204	568.749	882.5	64.4398	67.641	56.022	1789.65	78.8902	105.426	38.5153
C11orf85	163.68	144.516	51.9294	183.942	89.9972	922.8	407.989	401.747	161.485	84.2164	251.423	429.363	59.367	96.6181	53.5135
C11orf86	151.101	40.2957	30.3336	915.912	125.885	717.109	463.448	267.847	634.422	604.987	211.431	937.512	60.5244	246.842	149.276
C11orf87	330.047	100.07815	238.1912	722.424	182.52785	110.0032	527.75555	151.4985	84.1168	236.31875	489.686	71.99265	201.9665	35.4001	86.03145
C11orf88	59.915	20.6817	379.852	1141.62	41.5554	727.096	258.583	71.3683	249.468	246.855	501.6	306.521	123.512	58.315	94.2916
C11orf9	748.3311667	664.7816667	517.409	110.5786667	547.6106667	1059.370667	149.4347667	314.9085667	420.6765	556.4134333	451.9981667	174.3316	649.4183333	541.8906333	211.7955667
C12orf10	93.6567	1336.29	1127.98	51.9466	1342.56	985.844	81.7503	218.764	38.3728	77.5378	1986.22	110.69	288.795	763.634	46.188
C12orf11	723.699	1387.45	2659.26	1161.89	2177.31	744.648	386.698	91.8882	304.811	71.9497	451.586	548.056	660.805	2451.61	2885.75
C12orf12	583.602	32.8938	325.467	553.622	102.422	176.353	107.536	57.7651	476.7	40.2106	89.2288	35.1825	425.858	61.9971	76.1633
C12orf23	855.006	127.525	1573.01	152.973	2099.42	587.984	188.62	67.5523	301.646	40.7658	1242.19	1035.98	903.256	808.799	1301.53
C12orf24	162.82	891.252	543.626	104.118	335.328	905.106	104.032	386.285	346.342	250.524	154.756	591.307	145.489	401.699	1132.59
C12orf26	71.7519	239.54	127.487	67.7478	81.7466	51.6787	251.698	112.768	347.275	158.454	1886.39	97.3576	1534.65	72.4377	38.0655
C12orf28	235.663	108.169	38.3663	293.435	420.443	31.5232	43.2068	61.8248	113.63	213.105	243.523	740.48	52.3529	109.584	46.978
C12orf29	117.89665	71.95005	42.7462	1395.4	620.68335	390.51335	669.2175	590.6885	414.924	699.207	739.205	1042.881	464.64825	125.90615	89.8829
C12orf30	117.2718333	354.0897333	116.76	405.7473667	514.3365667	302.1976333	518.1651667	832.479	404.0463333	282.5574667	541.3630333	169.2453	305.1306667	625.1238333	64.6147
C12orf32	601.3405	588.84125	480.7325	85.03155	366.2225	660.799	698.9437	156.013	113.77245	212.2205	689.47845	228.3104	456.32415	62.9212	722.777
C12orf33	57.3479	109.664	1011.21	302.009	27.2951	63.3974	200.397	52.3779	401.572	386.573	248.309	1650.47	230.265	902.971	36.2819
C12orf34	108.546	270.84	90.6804	40.1112	1142.6	49.671	1678	724.68	1962.86	31.0272	1178.41	132.552	90.4152	41.4593	468.952
C12orf35	750.3365	674.872	117.37765	655.7405	370.7655	57.27545	140.433	389.3415	697.1835	59.43985	247.662	320.7165	88.8648	193.6138	1043.21
C12orf37	305.272	555.237	53.8046	904.399	24.3233	426.614	91.2071	178.686	49.7862	21.8784	40.4013	461.706	37.0128	55.2313	61.4377
C12orf39	1002.707	274.42495	234.09645	182.73185	545.0275	583.28835	715.4293	1451.515	711.913	236.75755	790.639	528.5344	50.3707	48.26415	17.759
C12orf4	56.0409	322.17345	653.3722	519.661	222.7715	326.4126	291.11555	235.308	613.014	226.29905	366.645	51.5959	598.535	680.9245	1187.655
C12orf40	285.6165	197.4301	53.8168	728.70525	255.8855	101.78995	624.3171	653.6768	307.965	455.6035	305.8963	836.15915	902.6425	106.1481	47.09535
C12orf41	784.368	481.551	827.812	158.85	99.8876	40.5834	59.3886	54.5224	1580.72	985.608	76.1593	29.6259	82.5625	1130.38	1029.55
C12orf42	336.538	282.4899667	473.5923333	1160.409333	374.3963	96.8071	685.4286333	1354.797533	638.2973333	547.7388	574.6356667	898.9623333	1249.304667	403.0636667	605.3406333
C12orf43	153.425425	72.148225	323.7659	296.769125	141.820775	88.466275	306.428375	250.527925	660.686925	400.829775	202.414	218.19035	134.9799	306.980575	111.96925
C12orf44	972.013	1446.71	424.552	164.513	1092.26	71.1539	1856.94	164.052	721.427	2740.78	583.632	1853.12	841.305	1522.41	210.767
C12orf45	743.852	300.469	475.913	136.81	965.291	221.77	469.753	58.8504	980.465	970.916	233.802	35.1561	84.9077	163.086	177.279
C12orf47	494.05788	343.81858	355.05058	456.7768	602.3526	820.6016	249.15316	460.78572	462.6204	290.7611	583.0624	333.64378	415.7058	320.41624	623.79026
C12orf48	286.1829	282.9155	30.72266667	389.4958333	218.3967333	246.1966667	804.8503333	515.3583667	96.64463333	391.3566667	593.5993333	262.5214333	337.3543333	889.504	299.3214333
C12orf49	785.326	776.771	761.552	1293.166	726.0375	434.6323	480.02975	138.8546	1216.27	132.4587	1385.315	702.7235	130.81745	818.3975	234.9435
C12orf5	853.792	115.523	465.959	2100.39	735.17	1151.77	215.532	79.2516	142.972	85.683	446.281	108.33	115.387	299.6	103.38
C12orf50	65.4223	499.917	30.7827	56.9348	684.342	258.71	1033.4	110.095	460.833	261.748	516.119	70.7809	202.609	35.7106	156.843
C12orf51	746.7683333	585.35835	413.9144833	667.6931333	551.2264167	710.969	541.6445667	902.9	686.9759	649.1464833	959.9132333	410.6529	438.0117333	615.6403333	646.0571167
C12orf52	535.2322667	1382.045667	1346.922467	1704.198333	1725.858	245.7494	129.5413333	911.67	784.6516667	1738.880667	333.0667333	367.6003333	411.1586333	438.6397333	1515.932333
C12orf53	469.008	583.2646333	216.1598	792.9556667	113.5453667	527.6622667	284.2768	196.6716667	1156.276667	115.5147	673.5862667	926.7536667	1249.319633	652.9002667	341.5714333
C12orf54	452.78	324.9776	159.3414667	867.588	329.9655333	397.2320667	706.4662	787.4456667	445.4399	692.3612333	770.5847333	532.2253667	1015.114	342.908	430.1873667
C12orf55	72.0703	802.933	230.987	60.0755	680.786	139.532	2480.56	627.024	359.144	122.309	65.6124	1432.32	867.979	45.7495	858.047
C12orf56	218.99	1946.36	511.102	199.005	43.5231	149.606	928.026	148.646	393.477	772.864	72.4061	797.256	96.3758	328.551	311.2
C12orf57	217.33	75.8219	372.197	119.316	33.689	755.113	265.897	44.3364	139.782	38.6373	60.2555	591.912	165.374	87.5956	147.695
C12orf59	743.0449	109.7835	93.56095	167.50135	187.444	884.6675	1026.755	329.6195	551.3026	79.9874	134.43885	500.9605	480.299	272.77985	36.49405
C12orf60	49.9185	517.117	239.542	30.1762	701.045	945.49	183.493	975.459	202.917	26.1961	256.003	1113.22	41.6195	110.364	885.925
C12orf61	100.847	48.4494	441.134	902.182	90.3479	222.02	75.0007	137.633	1773.21	116.123	95.7153	195.948	56.1699	46.0362	239.068
C12orf62	99.1918	473.864	686.831	754.128	413.308	719.21	196.561	220.836	1095.51	498.41	1122.86	436.956	196.964	353.789	44.1263
C12orf64	773.21	392.627	35.697	41.1783	56.4663	96.2707	123.353	198.206	708.237	28.3121	43.997	235.946	52.2967	31.5532	36.7145
C12orf65	535.4353	237.76565	61.2995	695.617925	357.372675	425.36965	112.535925	457.73865	303.961475	134.238625	1169.333	267.30375	592.8836	267.401025	488.5904
C12orf66	104.23495	267.6419	105.01065	165.53485	446.83165	832.0715	102.3068	456.628	821.4255	90.1013	101.847	80.1563	611.0435	583.7635	107.5528
C12orf67	1304.82	31.7275	60.3122	84.534	265.312	1147.62	993.442	1267.05	59.2039	28.121	600.238	633.255	696.054	61.9054	272.738
C12orf68	688.393	37.0458	622.241	1216.23	775.069	1598.04	1000.81	92.6048	1008.97	34.9466	663.632	65.0878	174.971	35.9182	457.828
C12orf69	409.653	80.2598	667.222	836.358	657.651	1023.94	1158.05	812.365	66.652	1044.76	1472.59	225.08	204.223	35.2287	631.174
C12orf72	688.856375	136.8752	209.957575	288.5535	389.59325	556.86975	1053.572875	68.697	425.9492	320.070325	561.589	633.910425	528.988075	279.01385	334.523125
C12orf73	245.3455	55.91715	265.3063	506.47445	401.3769	221.591	64.10215	259.66145	1235.4065	427.13495	903.8787	76.47045	86.4481	64.6735	50.21145
C13orf1	87.53745	382.55355	586.7565	52.3148	489.977	382.568	219.85	822.95	75.79265	899.4265	1087.201	559.93765	800.8135	229.35185	344.7146
C13orf15	547.2537333	3407.602667	4969.644133	562.4226	4943.393733	2324.1631	521.5099667	535.4286667	1134.774333	880.676	332.1043333	2215.099667	1529.782	5723.926667	2675.235
C13orf16	51.469	537.589	58.8287	157.745	760.645	197.871	124.793	61.0217	810.255	199.368	85.8603	52.8872	1284.84	100.452	52.2497
C13orf23	659.7275	503.932	432.6955	98.53825	647.44405	178.3035	254.39665	113.8316	293.7545	869.6575	908.4755	307.5185	935.0315	71.90765	541.5409
C13orf26	51.453	41.2035	995.584	57.4723	89.555	784.42	44.5792	1120.88	278.933	125.985	583.208	55.9104	61.4416	36.8281	172.27
C13orf27	87.1714	144.166	458.547	111.787	255.003	142.811	50.2987	157.497	111.8	158.829	943.219	157.527	45.3128	864.945	156.518
C13orf28	101.915	35.4152	59.1574	584.752	627.043	71.9772	235.345	696.472	1163.48	229.77	79.3129	238.33	107.523	52.8631	45.198
C13orf3	718.699	163.725	264.783	615.027	79.6638	2220	54.0953	1252.41	275.803	854.516	1408.82	317.244	61.1891	484.967	961.373
C13orf30	92.8677	62.5725	28.5685	77.2878	96.0257	146.54	755.237	201.637	757.737	417.519	78.567	185.977	160.506	182.696	172.661
C13orf31	136.211725	135.689475	317.659325	671.08825	431.676525	73.781525	636.953	181.42805	425.408025	364.9059	592.4355	603.04185	420.473075	241.8425	367.7595
C13orf33	142.4303	2065.774233	3032.131667	153.2355667	1624.367667	463.7267	412.2274	502.5771	73.04546667	1683.8307	919.4448333	863.221	237.5826333	1144.612333	1524.913333
C13orf34	143.663	266.277	30.907	1235.19	267.322	50.7813	2103.23	117.756	57.1078	162.22	78.1403	37.262	134.742	751.212	1320.68
C13orf36	738.783	102.166	255.049	34.7286	353.009	342.917	721.587	561.764	827.661	67.9901	75.7065	1242.46	45.1391	80.7934	525.096
C13orf37	430.4076	957.43	485.83395	324.33165	567.2265	63.1273	53.1265	97.18925	154.25185	604.12395	166.2839	444.3235	458.113	823.59615	66.25775
C13orf38	53.5451	76.5637	27.5748	40.2378	47.8146	119.997	46.935	108.139	653.834	74.7634	1083.26	201.632	124.68	37.275	115.676
C13orf39	1412.89	89.4016	368.021	72.8011	31.1189	2127.63	149.946	94.066	57.6135	1498.64	37.3945	511.913	55.8509	55.2024	44.2891
C14orf1	660.6538	491.9771	407.299025	299.283575	760.174975	1324.68575	1055.63615	325.586175	947.05175	154.0321	405.06655	398.3665	432.2135	898.759	192.824
C14orf100	661.286	1006.358	747.17355	1086.854	560.2745	830.966	246.3425	390.65375	180.9088	853.783	381.054	1491.9045	615.8225	56.09055	1021.1005
C14orf101	599.0164	590.595	242.5344	683.56525	199.6884	615.237	130.7345	833.5835	303.412	132.2023	493.5005	476.442	864.751	518.385	203.411
C14orf102	271.794425	181.73125	237.626225	800.900075	384.4406	154.208425	864.97715	744.39825	554.19955	231.223775	397.279425	188.00215	787.3147	342.219475	452.737575
C14orf104	334.0626667	624.727	95.64576667	1039.455	107.9431	259.0743	376.626	743.6876667	408.6296667	429.1183333	1363.265667	125.6190667	114.4350333	476.8353333	550.605
C14orf105	462.6435	276.616	79.94265	308.823	49.76705	881.0345	486.2555	96.1565	295.10505	104.72185	201.17445	1143.39	364.056	892.989	111.84835
C14orf106	521.7288	416.928125	55.45045	604.13075	388.2139	56.07105	494.9128	489.717275	712.045475	159.893675	607.929325	735.07675	919.43025	313.68235	660.39
C14orf109	52.7703	655.968	466.88	167.502	1205.32	36.4597	85.959	37.607	46.8372	78.8676	949.221	1762.32	93.3257	171.192	1428.25
C14orf113	303.2514	1019.62785	129.03955	638.675	428.1133	76.77745	508.5365	861.1535	559.16225	1993.0455	57.7116	24.39415	1041.5386	26.282	58.35555
C14orf115	894.188	321.244	465.312	1246.19	45.6377	45.222	93.4002	183.9	68.7076	211.078	581.062	54.3036	148.527	148.965	52.5085
C14orf118	275.75205	207.339625	371.66875	250.972875	643.17825	741.0735	331.042175	590.91825	666.39925	115.8249	931.295875	950.719	429.598025	554.1059	513.00625
C14orf119	115.639	1453	911.272	164.822	1683.02	232.301	62.2936	1398.22	725.309	882.828	52.8365	856.125	885.599	223.057	86.9521
C14orf126	136.28205	568.40615	481.2389	687.8945	245.5042	298.9677	1205.3565	650.70675	75.2486	138.1684	100.0806	1261.705	354.7925	80.72445	347.445
C14orf128	637.868	712.437	259.274	195.245	606.678	503.797	179.416	185.105	1317.36	333.033	1529.95	1796.19	76.255	199.994	47.0032
C14orf129	53.6624	678.183	647.085	97.1452	348.264	926.574	170.398	886.48	504.782	246.199	189.048	660.087	502.486	701.038	686.084
C14orf133	413.231	664.13325	615.0885	788.09535	531.9015	141.82845	129.42425	80.11435	98.7576	562.652	491.97915	577.6365	351.48095	785.542	992.9515
C14orf138	324.3235	494.7185	585.995	140.61055	47.4659	72.52	725.1795	682.04395	557.1415	285.881	1131.1175	43.38695	87.97145	254.607	596.524
C14orf139	1561.39	853.358	96.1882	264.466	1413.26	811.778	631.701	76.931	134.116	1013.47	68.5097	176.92	1809.3	820.029	782.462
C14orf142	42.3288	390.617	100.583	128.801	64.8945	87.3335	539.084	97.7996	66.9825	613.978	283.969	344.919	1152.3	115.889	408.631
C14orf143	1287.7105	1933.3715	1979.47475	2262.005	1603.25075	1876.1875	2101.52125	2468.202	2032.4325	2224.967	2490.565	2089.3655	1574.85045	1144.00225	1325.42
C14orf145	192.7392	281.004075	165.563625	421.43925	358.3341	973.237	144.974975	142.49825	484.5285	370.3055	683.28755	505.3811	107.28635	396.053625	402.7964
C14orf147	769.3305	204.8095	231.4758	664.3845	88.96455	1472.4565	297.5474	175.853	1045.72	64.89475	657.8885	684.4913	732.7574	303.189	234.89105
C14orf148	71.9736	35.1749	37.7416	424.115	197.821	123.783	1754.11	1160.74	360.297	323.351	56.8287	1849.7	347.023	131.552	141.923
C14orf149	195.316	117.481	463.483	143.323	109.911	673.82	117.447	161.297	1750.87	302.266	54.7675	65.9494	531.875	40.755	600.351
C14orf153	243.039	66.9041	547	57.3694	30.591	61.2114	143.538	654.766	123.611	62.6474	428.011	46.0806	113.776	850.178	268.736
C14orf156	122.729	1416.09	878.394	59.96	334.686	994.518	69.6307	522.373	54.8641	49.6663	50.2053	1101.21	65.1801	1175.41	1308.81
C14orf159	551.333425	411.132525	729.5342	421.103175	508.539375	866.42	939.259125	347.9514	761.3878	399.617975	588.1475	590.3342	529.88625	466.002325	347.291525
C14orf162	440.072	45.7874	604.352	873.465	53.0955	54.8221	85.7361	93.8425	195.362	364.218	757.383	54.8283	135.846	541.196	560.047
C14orf166	815.564	3560.84	5363.33	1436.97	2797.87	1686.1	1114.69	306.091	896.828	148.364	1856.23	86.4254	1051.9	2673.91	4144.81
C14orf166B	470.332	47.98245	26.52625	345.3085	76.4738	95.67405	977.191	62.04265	375.10015	67.6051	997.725	111.31865	116.594	486.48	288.41765
C14orf167	99.43816667	329.8666667	194.2061333	400.8113333	343.3256667	411.692	294.5222667	136.1962333	843.3275	442.6149333	946.6337667	371.3767333	813.7299	436.2393667	57.12183333
C14orf169	62.9224	529.716	624.738	122.013	514.306	761.483	895.493	1472.06	307.443	609.92	872.788	59.222	1450.37	80.9781	1067.21
C14orf174	356.4465333	360.9492667	211.329	426.3551667	357.6816333	67.9463	278.8526333	522.849	376.8460333	255.6858333	76.99536667	1326.580333	766.6593333	81.22066667	864.0766667
C14orf176	1692.45	203.976	25.056	232.734	79.7609	83.3627	160.165	500.867	462.363	77.2529	200.592	103.214	811.594	257.064	89.4906
C14orf178	54.1041	80.249	878.162	123.714	34.0991	440.825	837.164	90.6384	144.85	34.4479	59.1438	715.695	1213.49	32.219	104.802
C14orf179	441.9975	285.59435	856.835	985.567	1307.095	488.10485	403.908	301.4857	56.6276	407.0263	427.022	354.63885	497.8518	829.789	167.0275
C14orf180	827.057	187.2700667	485.5191	892.4866667	88.25696667	143.1664333	723.8243333	320.4040667	312.7537667	363.4601333	141.935	624.9216	136.9842667	214.8184333	122.8141
C14orf181	903.875	155.458	21.2599	47.0139	312.785	338.583	1980.25	77.0409	186.057	17.9834	1030.26	210.806	184.07	42.1032	31.1952
C14orf2	113.44185	704.2745	3708.215	292.1875	2073.235	502.4844	453.48185	305.799	59.5283	1012.2675	159.7342	608.0775	295.7085	1680.4215	2325.195
C14orf21	1069.434	668.8995	363.44065	143.81165	770.9305	570.8825	72.4831	252.624	811.2526	678.0255	634.5015	574.9993	95.59675	416.715	101.269
C14orf23	1049.65	496.843	65.9864	132.853	82.9375	899.196	111.899	194.872	1048.68	220.574	1028.38	891.226	1560.38	62.2492	304.759
C14orf25	477.552	367.442	133.91	51.2386	582.588	73.935	501.15	864.415	92.2828	98.251	153.356	683.371	60.5836	409.358	364.736
C14orf28	715.4125	595.589	211.2031	728.34325	2295.495	369.24335	1284.7875	51.9006	787.1575	33.3756	583.9541	177.62735	749.22	385.3892	1752.01
C14orf37	796.3066333	723.1652	80.36763333	235.6644	30.4742	229.2314	623.1993333	92.64553333	166.8866667	157.1442	166.0472667	662.4168333	150.6392667	88.2746	100.5075667
C14orf39	398.392	24.8442	406.344	68.3132	22.2741	970.474	57.2214	71.1373	899.509	846.817	258.184	899.368	1138.18	72.6703	39.87
C14orf4	98.7757	2345.9	5496.98	2364.98	6906.73	2635.32	51.1216	86.5531	661.692	1142.91	937.435	73.4671	1033.8	5538.15	2887.01
C14orf43	1438.89	87.2077	366.6056	329.872	257.1895	88.4277	622.045	641.5665	235.223	301.67085	785.709	546.1332	100.81765	199.322	554.02215
C14orf45	276.639	43.3559	317.8128	167.2159	42.8079	480.30735	362.054	801.4825	832.3835	408.4245	335.01935	482.1423	48.7666	52.80935	51.7541
C14orf48	516.9551	83.41806667	463.9329333	325.7337333	644.792	282.5684333	105.1533667	436.2008333	651.2205333	167.2753333	804.622	255.2262333	493.2843333	361.6733	449.0560333
C14orf49	967.898	44.5057	139.104	701.676	31.3833	524.744	1689.95	184.181	117.344	949.889	1403.13	235.489	447.057	42.6283	26.4253
C14orf50	81.5227	425.701	1140.87	136.771	804.575	65.7035	323.082	450.588	1561.45	49.494	197.136	189.242	1354.56	978.371	1137.05
C14orf53	44.5679	189.478	295.23	26.4613	25.7788	133.871	191.116	535.779	1035.58	579.118	30.9141	77.8904	167.011	33.903	468.162
C14orf56	904.727	719.839	1047.34	1920.6	605.742	73.9892	169.058	1054.85	677.046	1273.51	242.543	48.4659	102.151	774.073	38.3501
C14orf64	836.3351667	663.6151333	571.49745	790.2055667	731.6613333	734.9958833	1512.434517	1178.271667	783.03335	1375.382067	1351.037833	803.2586667	1034.451333	938.39245	743.248
C14orf65	73.07076667	241.0230333	89.12933333	560.562	549.9866667	811.7193333	863.9416667	464.8044333	113.4807	603.2879333	133.6277333	1114.491667	296.8443333	718.104	469.8553333
C14orf68	221.495	1020.96	322.766	514.651	374.29	1330.56	145.619	923.202	1049.24	291.376	343.105	296.72	487.707	296.156	755.415
C14orf70	137.862	619.547	57.552	146.939	647.799	53.9157	262.011	715.652	566.737	47.1186	81.201	1135.56	1076.59	1004.91	664.167
C14orf73	1217.956	351.716	827.8765	564.3653	620.516	963.5953	66.1502	880.2185	549.741	635.182	558.3627	260.106	220.583	109.66195	669.211
C14orf79	549.828	1404.8	820.513	764.564	1226.51	845.513	1796.72	118.09	51.2902	776.528	725.987	1371.31	55.4606	927.58	573.486
C14orf80	1363.72	895.945	2011.59	91.5136	819.259	323.038	1585.57	314.985	106.181	568.781	1696.09	1178.76	2497.25	628.894	94.5622
C14orf81	1057.58	66.6538	54.6539	875.343	285.569	1363.65	57.5089	574.676	683.783	1219.3	512.67	988.007	214.125	554.341	148.025
C14orf82	622.6645	815.644	1235.88	734.841	317.39	548.1915	878.8825	132.26235	63.55195	833.049	1753.26	301.485	490.253	196.56955	1083.174
C14orf83	297.1999	146.5212	410.8701	121.9333	80.03088	574.09322	224.96848	522.38638	491.1869	118.63074	395.90854	200.35022	863.94704	193.60412	402.99002
C14orf85	1621.62	235.454	15.9189	247.753	286.545	1040.66	995.045	48.3438	762.93	759.406	663.758	794.67	111.27	182.078	927.12
C14orf86	627.2603667	335.1258	271.8781	384.888	433.0162333	70.4936	78.6863	128.4290667	589.995	457.0495333	57.8694	102.917	109.6079333	184.5552333	329.76
C14orf91	907.685	71.8493	285.771	611.209	17.2579	224.043	171.351	89.933	317.915	429.408	650.4	1458.81	181.455	26.9359	40.5532
C14orf93	120.772	111.097	502.873	155.256	406.403	33.9696	81.7409	103.464	213.234	821.054	38.6832	172.481	76.627	24.3731	1191.94
C14orf94	162.936	1451.89	1377.49	1722.93	2747.66	54.7922	1589.38	58.2696	67.7903	1019.55	93.7381	969.911	158.782	547.922	2392.51
C15orf15	960.638	587.70765	1821.565	402.6488	1249.9445	589.267	844.5925	83.6802	171.6775	781.5713	591.689	514.7475	88.64695	710.5975	2199.123
C15orf17	424.923	62.41126667	108.7532667	105.0537333	363.5009	297.4816667	598.7309667	642.564	211.505	674.1696667	496.5796667	773.1213667	618.4056667	96.70286667	441.2983333
C15orf2	1599.95	144.792	90.1555	1745.65	823.205	81.3198	161.842	48.1608	827.479	38.4267	1260.09	462.403	90.5328	694.932	150.81
C15orf21	63.4354	223.928	113.94	51.0962	687.193	1282.57	1162.85	184.558	88.2437	394.101	156.798	134.806	58.7285	161.501	48.7513
C15orf23	49.4345	160.87	624.186	1142.43	546.126	196.392	728.363	700.441	264.32	615.698	850.288	1025.8	50.173	330.27	187.176
C15orf24	223.9055	1035.9537	1379.209	630.1435	1123.3185	149.86055	159.932	568.24065	208.517	445.388	209.138	100.57035	119.32395	1662.9486	614.8855
C15orf26	245.741	568.276	63.8252	115.619	1201.02	105.418	60.1979	794.736	387.581	113.639	140.143	117.821	778.628	826.727	77.4373
C15orf27	1200.02	333.88	329.126	56.3521	40.9121	1362.94	908.814	70.595	85.4735	212.878	69.2819	49.6426	573.643	46.0511	60.9539
C15orf28	739.16825	119.42535	538.6706	873.76555	420.7275	1054.732	105.0092	87.8144	319.1043	498.452	1119.2155	425.7747	319.816	800.1555	157.5245
C15orf29	1285.912	720.14075	300.023	582.756875	463.292075	910.332675	1184.3775	211.43775	323.65565	437.285775	165.119725	565.630225	597.615325	121.9796	878.82525
C15orf31	62.1197	221.155	394.365	225.388	38.9223	105.416	809.421	924.267	969.878	27.9262	40.8766	441.719	593.817	133.111	713.592
C15orf32	269.95	53.4636	43.9136	73.2871	53.4749	31.5888	170.92	927.871	512.44	124.371	238.017	79.097	1170.6	61.3464	38.5687
C15orf33	222.47475	51.74175	50.53425	601.4265	97.88835	144.7906	78.37265	640.5435	623.628	176.1495	386.9275	72.23125	447.595	278.419	405.294
C15orf34	48.8598	77.003	43.2762	80.9784	233.321	350.494	46.9756	96.1396	291.825	46.1901	71.3384	33.0524	1113.24	39.585	90.2509
C15orf37	306.896	881.249	64.8635	236.353	274.784	928.704	1507.03	102.698	674.72	76.3632	143.743	355.496	889.616	426.028	111.556
C15orf38	2197.99	543.625	1317.3	138.556	105.122	114.28	1753.88	1139.73	519.545	56.384	835.85	79.3516	1042.21	1044.57	153.518
C15orf39	333.0813333	1065.391667	410.8709	827.1340667	456.94	165.876	622.7809667	674.3673667	111.5463333	105.2613	190.2368	541.8036667	474.3952667	323.0598333	239.9864667
C15orf40	85.87035	442.971	237.3876	82.8994	495.7443	760.927	226.7577	881.1465	701.4925	1117.31535	75.4152	497.36235	61.3348	218.7174	307.68215
C15orf41	360.6685	358.13945	119.6648	286.929	301.852	155.35885	417.4675	755.19455	269.0229	86.2758	531.9525	731.6735	48.39775	422.6635	611.3555
C15orf42	1110.66305	1008.5685	562.931	185.0005	407.8846	536.4015	1177.135	586.069	48.31935	508.3145	119.8657	787.0505	227.669	436.318	617.109
C15orf43	2292.13	18.8151	48.5838	594.08	674.477	36.8971	153.491	138.986	259.379	97.2588	45.3518	33.0703	63.4599	124.151	39.5793
C15orf44	352.16215	446.2975	341.83485	660.8475	743.143	83.9008	258.86855	52.7368	485.6155	435.442	475.74585	150.5445	243.0675	101.0515	268.57405
C15orf45	1508.36	591.532	88.9679	91.8655	1502.33	387.913	49.9099	1198.47	2108.15	290.659	107.163	112.87	68.4805	1219.27	53.0598
C15orf48	742.384	1191.03	52.0701	149.764	1212.11	840.727	197.951	52.8603	752.533	137.648	1057.46	976.851	496.082	122.595	625.666
C15orf49	188.6103	665.9655	429.7895	892.9105	940.8305	114.82755	396.649	1266.52	1170.0865	1059.9055	609.7955	384.5569	101.2099	363.973	281.1235
C15orf5	124.537	751.491	23.4455	54.2255	1208.85	81.9137	37.9338	933.828	50.4642	30.7958	468.963	1485.67	90.4643	106.147	105.647
C15orf50	222.31735	199.4186	166.6513	508.87395	98.2894	701.35985	1120.742	549.355	80.44595	135.94215	276.2706	528.502	126.323	459.02165	783.2984
C15orf51	289.824	718.07	127.444	63.0052	459.237	190.148	269.097	730.858	393.638	40.9094	96.7506	48.8017	1550.52	53.5908	107.555
C15orf52	49.3137	899.042	123.656	65.7147	45.7511	94.9249	59.5387	742.321	889.287	40.1272	96.6384	118.492	93.0307	157.352	124.68
C15orf54	47.115	30.5454	45.3183	133.06	53.468	1027.91	532.524	544.046	147.912	61.8125	776.368	812.499	611.826	36.648	219.607
C15orf55	394.6103667	198.7914667	461.9596667	249.9549333	136.5942	91.83843333	507.9352333	505.8536667	319.6339667	304.5153333	710.136	133.2803333	95.33953333	83.73893333	549.1690333
C15orf56	426.8	1054.23	28.4958	154.483	740.035	315	1430.92	815.633	957.389	689.055	2487.34	1252.59	1181.1	917.241	1212.87
C15orf57	1116.57475	220.502675	691.12325	91.131575	804.58635	951.09975	115.061775	634.43	276.25685	874.3085	794.30165	302.6973	471.88555	410.28725	471.7618
C15orf59	1138.56	299.732	1508.6	1574.22	1393.28	256.887	183.172	2561.77	604.093	736.641	2027.67	959.082	1729.18	1299.92	926.841
C15orf60	44.6989	52.6714	648.577	303.597	26.2372	1502.49	1315.26	53.2948	59.7575	130.902	105.083	694.54	226.469	96.8031	721.691
C15orf61	942.402	1973.27	1236.71	1927.19	1372.4	1881.41	1122.9	1102.35	227.396	1168.89	752.994	943.668	278.107	984.417	904.582
C15orf62	426.4556667	74.57596667	147.7348	184.8132333	224.7616667	252.3079667	134.7546667	451.3763333	500.4378333	447.936	83.41826667	195.9378333	443.8085	56.31356667	56.2378
C16orf11	1000.84	201.658	212.33	369.14	346.592	504.63	198.708	524.954	116.753	156.161	660.098	622	736.213	68.8825	406.354
C16orf13	926.40195	1002.72015	703.2369333	173.74305	533.1429333	999.2938167	889.7429333	177.9451	535.1685667	719.4920333	685.8574167	1178.439	764.6363333	1135.4325	202.0171167
C16orf14	924.077	1121.73	639.308	53.3802	40.1802	1345.23	175.442	82.7747	64.492	78.1036	34.2065	220.514	58.6693	158.469	46.0937
C16orf3	176.597	667.355	356.786	149.501	66.629	125.231	99.937	96.6042	114.567	112.504	72.5282	225.91	604.696	79.2389	40.1894
C16orf35	317.448625	1063.303	716.8034	239.28425	455.09425	961.15275	1313.89625	608.1085	781.92675	847.068275	162.177275	66.03075	376.575425	369.88285	171.219625
C16orf42	740.0979667	1176.053333	1103.6506	1240.996333	1088.898	490.8796667	585.1089667	583.6150667	1456.88	392.6516667	981.4996667	1380.758467	768.71	1615.755	592.0006667
C16orf45	730.0475	121.5535	1178.255	243.418	139.149	528.7025	496.8405	577.9615	721.4006	1047.552	268.2615	291.7686	777.114	879.313	494.11965
C16orf46	400.563	203.7028	103.33705	291.013	917.1805	181.4775	441.705	68.8081	397.87065	754.93	75.84715	548.2205	993.097	42.71005	206.90205
C16orf48	602.4945	1165.68	740.881	430.0635	567.512	450.7515	449.574	798.719	381.6675	1212.585	138.7975	80.06435	106.4445	82.1039	269.77375
C16orf5	574.9345	542.6595	1283.877	156.122	711.0095	1799.3845	469.25775	756.1345	646.408	647.19095	379.6145	48.3844	750.48185	802.0699	158.09295
C16orf52	360.595625	268.43765	566.14475	362.0746	422.6672	428.057375	512.23785	925.4597	487.3425	302.62315	274.876025	241.35255	396.85455	521.8825	734.7528
C16orf53	672.9671667	1497.784	404.8076333	1095.791333	1439.111667	807.4926667	199.8757333	927.664	799.4416667	960.9355667	709.8343333	922.6082	188.4822667	689.6373333	167.7543667
C16orf55	311.15435	109.788	423.04775	431.46295	51.15175	269.9978	797.948	762.2003	1074.1145	330.65925	434.16135	441.403	156.308	101.6079	446.79
C16orf57	777.9508	719.541	332.8441	522.002	125.1195	734.2495	392.905	1196.545	1257.72205	728.2465	1244.787	135.329	1593.6452	495.1815	304.2016
C16orf58	814.435	4720.95	4207.12	2232.66	5540.61	43.6445	151.069	50.3413	1650.98	1697.15	1164.38	1777.96	56.2523	5178.55	1426.11
C16orf59	1288.96	432.233	300.969	287.516	69.2496	175.886	647.676	1184.24	380.662	705.938	1648.41	55.3883	1193.28	283.518	1201.4
C16orf61	567.78	1020.28	122.406	71.8169	1718.37	133.447	157.345	1174.7	141.968	1149.97	55.7469	23.9678	309.989	2403.76	2476.72
C16orf62	689.45	1203.51775	733.76675	879.14875	1062.5155	588.57925	225.1865	840.567	604.55155	614.04275	703.31075	571.42915	567.19475	420.276925	719.453
C16orf63	78.82435	273.1761	391.44	84.9611	231.88775	636.8328	257.64095	720.549	462.978	488.0495	257.1105	1157.8995	156.08985	451.275	192.6917
C16orf65	340.667	315.766	120.522	60.3865	800.995	624.597	1341.17	108.256	175.27	253.581	723.424	58.8816	635.243	70.1665	239.86
C16orf67	1124.13	228.794	44.8177	223.844	105.589	52.1853	430.904	59.0725	167.51	453.285	411.617	763.813	609.283	32.0043	1617.07
C16orf68	324.643725	370.254125	641.8495	861.442625	164.6672	1005.044325	664.572325	484.340625	418.64175	2621.59875	500.35775	1195.64925	531.319825	370.019825	517.8944
C16orf7	1075.95	286.397	977.147	1632.37	154.239	538.03	61.8639	88.0121	62.7448	34.3494	130.974	707.544	56.9324	48.9165	105.847
C16orf70	767.304	361.796	1036.039	533.8345	907.4985	648.591	490.045	997.9475	95.597	1089.12	822.804	866.5865	312.3065	500.1645	834.8435
C16orf71	218.828	761.152	294.604	194.986	217.92	203.161	2454.3	81.0251	135.798	431.131	1206.34	124.715	3053.18	845.803	66.0638
C16orf72	179.0181333	878.0123333	228.6206	214.1864333	278.2136333	417.9003333	110.9638667	278.0681667	160.831	76.08153333	156.1827	206.9848	303.3152667	277.5026667	719.6242
C16orf73	890.493	37.3265	459.638	344.051	42.3939	57.4309	142.404	154.201	51.2967	851.142	93.8113	879.361	87.4848	44.0758	851.693
C16orf74	612.005	1057.48	652.857	92.1405	62.5088	93.0203	111.914	1380.25	151.492	1260.9	238.915	64.3792	1239.43	449.006	106.346
C16orf75	250.768	807.76	198.332	75.1308	1103.75	1112.21	1496.52	372.596	1055.86	1039.37	805.973	394.465	46.3309	72.7804	41.9437
C16orf78	611.35	671.016	28.3689	1135.38	50.2012	114.809	678.699	1588.78	111.089	678.709	94.0529	635.27	1477.76	398.938	33.2842
C16orf79	104.628	343.889	225.612	804.914	48.2928	168.577	533.525	263.5	296.645	37.6323	1297.32	47.541	65.5166	47.7059	854.163
C16orf80	406.652	1821.93	1929.52	98.9692	1159.75	1942.48	292.784	1437.37	1878.95	1907.92	121.107	53.0189	435.415	372.248	1112.71
C16orf81	674.405	41.4503	83.387	209.048	29.9139	1035.87	93.5491	71.8113	66.4623	823.812	1300.73	37.4352	803.272	30.8516	45.2891
C16orf82	185.084	39.4116	498.375	106.845	42.167	153.803	958.815	628.919	380.005	67.0138	201.455	45.0178	56.0972	101.648	77.1123
C16orf84	747.28995	482.1746	314.41945	897.9445	583.2785	587.0971	791.70425	196.55765	784.319275	322.569075	454.951	591.47275	852.3765	259.74225	454.33815
C16orf86	908.399	80.7181	48.6059	60.3691	83.9807	67.1794	45.2498	376.225	187.678	63.2494	406.229	46.3314	1467.23	87.8658	127.237
C16orf87	73.5455	86.08095	279.905	1010.2905	62.6654	76.5396	453.40995	134.67575	615.0024	234.753	858.18715	151.5905	941.5475	552.991	735.55825
C16orf88	381.426	672.192	553.2975	231.3653	481.5785	210.63535	578.471	524.0635	108.3729	638.6791	110.76395	65.20875	1205.68	309.6422	1392.8595
C16orf89	43.633	33.274	37.528	82.3614	259.18	707.921	78.5768	47.5835	457.634	647.724	43.0871	171.331	2597.67	60.349	656.448
C17orf100	1714.8585	43.0989	242.35985	839.363	519.55	53.02705	256.741	94.98045	259.615	48.8448	170.7237	124.4624	169.3615	667.4725	96.16845
C17orf101	149.3151	2194.365	1424.076	3116.2	466.54295	869.0154	888.125	1019.0041	175.9605	604.9705	351.502	623.553	467.4875	1558.315	694.39455
C17orf28	1102.961	223.90825	144.53445	503.6745	939.862	738.3285	330.6725	573.1985	1114.34	643.1545	584.4895	1000.8655	685.107	520.2618	808.40425
C17orf37	58.9728	1716.48	1338.02	695.762	2817.5	148.415	1602.08	255.151	502.689	424.599	262.132	960.515	1031.41	1465.16	655.85
C17orf39	447.9882	134.0427333	165.9634667	541.5922	182.3842333	313.3181667	85.7115	361.4732333	132.4791667	370.0883	704.9713333	406.5208333	281.4752667	182.5184667	370.4172333
C17orf42	357.74095	440.59985	305.945	762.59255	249.9915	69.2081	98.87315	68.59275	95.24885	425.7615	985.265	377.45775	814.674	1116.729	917.968
C17orf44	69.2732	247.533	761.037	832.138	51.1856	755.529	77.5568	103.663	1218.53	27.1977	505.03	40.1817	547.74	27.5085	1112.87
C17orf45	360.0422	318.71936	514.3364	1125.347	749.0814	537.39162	921.4368	551.8678	377.07276	496.8904	720.61938	858.6736	445.16778	462.45372	533.19644
C17orf46	242.588	112.468	512.318	119.694	42.9958	517.708	55.3999	42.7299	117.042	177.422	659.768	59.7587	1005.32	135.051	1054.3
C17orf47	36.1044	93.4473	35.7294	73.7082	47.3661	839.6	109.629	366.617	303.933	23.9772	769.609	214.589	86.2741	38.1084	1246.8
C17orf48	648.6225	1173.2905	279.06555	805.6745	856.473	607.7572	223.64085	670.891	62.17535	938.61085	361.0183	104.1102	551.7352	526.0385	627.62545
C17orf50	178.133	88.7503	270.657	1026.06	47.4295	1867.67	129.453	492.814	132.951	182.099	246.501	95.3186	68.0177	468.23	154.698
C17orf51	866.789	620.8683333	476.7306667	324.4405333	127.7315	598.9696667	399.0180333	824.1086667	545.87	1636.377667	525.6698667	449.4697333	317.6971333	282.5556667	66.51656667
C17orf52	588.0053333	421.0148333	271.7301	362.7237667	575.0433	267.0326667	393.3669667	544.2516667	435.7698667	560.815	1201.901	1319.669	970.313	913.8353333	332.7392667
C17orf53	594.974	1368.46	237.35	442.342	857.768	75.5639	515.772	677.332	87.3562	57.8198	159.287	1254.52	145.583	52.0916	94.7733
C17orf55	946.946	55.6217	73.6515	248.624	340.136	69.919	217.885	371.787	1915.47	44.3373	219.326	117.892	81.7288	157.079	75.849
C17orf56	802.2445	187.238375	108.5869	352.490125	520.7466	1270.67675	974.4705	1486.5465	228.21895	143.484325	601.53725	314.5925	737.775	824.7289	528.1605
C17orf57	321.5687333	254.9575333	273.5186333	348.05675	195.5389667	519.05955	415.8880167	324.2485	659.6754167	677.9786833	228.1915167	636.2875667	455.1244667	179.8591667	458.11315
C17orf58	1273.84	992.557	1480.69	134.959	2161	640.592	977.39	155.115	1186.71	42.7891	192.822	1895.52	1175.2	856.582	819.413
C17orf59	646.76275	280.4733	171.6771	372.721675	69.512775	378.0311	555.8283	433.04575	808.3775	119.01825	132.3967	154.789775	359.08175	263.604275	399.8017
C17orf60	121.589	114.681	64.796	38.4041	41.6088	140.439	41.8517	92.14	83.7963	218.159	74.2148	530.555	1067.69	53.4874	49.4021
C17orf61	65.8662	54.1234	91.4708	136.336	33.7498	118.863	325.832	78.2253	524.946	67.3443	132.452	349.061	104.794	49.1755	77.5717
C17orf62	2545.49	2509.03	3063.94	736.314	5461.53	1730.31	1272.56	1339.77	1416.88	687.74	699.104	2231.12	200.145	662.109	3096.95
C17orf63	617.4478	547.8354	891.49725	452.026525	1216.555775	259.719825	734.23975	1144.971275	756.0285	1119.514375	122.821075	138.449325	497.3755	393.5129	620.354125
C17orf64	66.3025	368.389	56.9137	75.7983	103.854	268.322	97.9237	47.2003	1086.8	612.282	190.834	189.565	77.1095	41.3842	390.902
C17orf65	1806.74	102.728	96.3008	134.213	668.031	90.9309	315.366	73.0227	286.917	881.624	83.7472	997.338	1234.91	822.153	474.706
C17orf66	42.8835	24.9326	44.75785	373.443	98.9353	171.862	595.955	879.9969	546.8817	83.08385	54.9797	531.4908	547.041	494.95	107.2475
C17orf67	254.676	1219.4	44.6603	1434.8	983.795	2026.53	2238.61	1142.72	1759.94	1321.79	75.9243	204.217	1167.76	145.945	1456.02
C17orf68	1199.532	1079.152333	386.2423333	163.6394667	410.2268667	508.05	577.759	813.3127667	327.1885	216.2459	1072.048	322.6997667	410.8549333	846.0482	500.096
C17orf69	301.547	544.1132667	45.2193	961.379	538.6103333	698.8443333	648.2443333	355.8956	642.7103333	264.2443667	579.621	438.455	101.5517667	210.4179333	479.7060333
C17orf70	683.9356667	480.8256667	377.0976667	1224.268	149.6488333	572.6468333	121.9503333	974.4633333	1046.732667	365.1706667	933.9613333	120.0178667	675.3516667	379.6366667	976.19
C17orf71	1663.554	346.87035	140.6474	374.788	254.15765	146.553	474.1677	55.81615	218.651	63.2031	383.72055	87.9337	78.2138	480.13305	43.9602
C17orf72	625.291	453.03	538.342	384.769	580.128	122.102	1010.86	252.754	922.452	213.145	912.223	107.515	318.081	600.06	44.0563
C17orf73	14181.2	53642.8	94204.4	30730.9	32535.9	22645.8	9853.39	47793.6	2547.95	235428	31684.6	56597	1293.28	67568.1	15049.3
C17orf74	126.572	343.503	53.6629	85.434	26.3998	262.819	206.76	526.482	1507.15	578.84	193.981	129.291	147.572	45.4569	170.937
C17orf75	68.1828	28.8588	267.526	140.987	929.78	1428.14	57.202	1062.45	55.408	647.511	286.379	64.1694	372.36	392.067	1045.33
C17orf76	44.2039	869.326	516.964	1304.66	509.537	146.929	747.382	91.4501	977.558	786.033	1006.1	79.2889	579.777	527.259	100.187
C17orf77	57.3352	26.6121	207.663	321.522	105.615	33.344	700.094	162.551	972.888	84.3254	462.209	60.2475	85.6877	36.7681	71.7228
C17orf78	346.679	400.489	23.9754	94.7199	83.4344	79.4923	262.005	188.762	702.896	465.552	97.6469	246.484	396.752	272.657	32.1811
C17orf79	875.398	1682.49	1433.52	789.542	1302.36	125.164	1424.33	3100.72	1926.75	2604.14	1656.71	1834.96	703.972	7463.13	2186.55
C17orf80	655.007	239.80215	495.990975	771.80815	83.67125	429.05685	335.284	447.00175	338.1899	322.267475	498.84025	630.319	149.196175	648.3445	596.179125
C17orf81	1236.523	947.6805	200.8113	549.55085	857.0605	104.02915	196.571	320.7436	408.2735	353.278	513.864	742.1295	255.5154	925.5325	296.8665
C17orf82	251.944	649.719	266.076	541.126	1398.95	1266.97	133.185	1487.24	1663.47	1248.53	150.8	922.633	355.483	919.569	179.973
C17orf85	939.94315	1439.38	2073.6	573.8045	1535.095	1417.7312	584.0655	788.416	70.01315	494.573	1583.085	244.99555	852.76	1083.4155	2574.905
C17orf86	810.396	33.9623	34.2791	461.48	556.609	78.8712	64.4874	1127.11	122.391	372.427	122.752	496.879	81.1187	409.415	1650.96
C17orf88	78.4277	60.4922	1217.92	135.511	237.825	47.7081	1410.72	105.6	284.635	49.9846	630.674	249.25	508.841	414.279	190.148
C17orf89	1309.95	1856.08	1622.48	794.414	2448.99	210.125	77.8273	254.286	925.468	735.909	1271.28	1659.3	65.4334	1132.08	306.522
C17orf90	372.143	180.687	53.5912	1684.94	980.866	79.113	88.8913	1634.68	391.28	225.61	113.081	461.973	1179.56	416.448	62.4659
C17orf91	79.9271	1913.03	386.757	107.956	616.962	60.0257	942.032	211.813	1038.11	53.3442	37.6142	1313.11	15.8323	89.2862	76.5454
C17orf93	64.3082	809.783	42.0317	232.427	911.967	188.824	86.9185	857.207	70.7899	108.069	148.225	66.5715	1546.32	979.682	728.667
C17orf95	161.906	34.97	74.1069	74.7069	26.9229	72.8268	48.262	1035.18	48.9837	50.5789	112.983	37.6693	82.2711	33.7484	44.4543
C17orf96	273.134	142.598	48.2053	152.646	133.022	56.6705	121.676	110.237	148.242	129.922	201.707	138.813	234.201	122.821	36.4363
C17orf97	894.338	962.282	106.478	661.884	305.942	839.251	172.212	633.338	1908.07	770.806	557.301	81.6872	529.015	242.827	135.76
C17orf98	123.253	129.179	107.257	648.677	38.7027	70.4172	909.386	719.122	1553.93	919.096	1437.62	446.964	1145.2	59.6311	225.912
C17orf99	2087.93	209.388	660.542	1162.29	2087.35	623.455	692.529	1339.98	66.7244	1290.74	708.711	126.526	1265.9	1223.73	81.9538
C18orf1	242.43845	649.451975	698.25325	796.145075	234.925125	374.58745	439.9845	384.768525	422.988475	126.758875	154.905575	570.564525	463.656	529.37185	793.07395
C18orf10	369.3427857	486.0153714	738.7371143	187.6284286	929.1500571	957.0522	480.0689143	341.3099143	562.1678	421.3929714	435.5827	527.1633	387.4420429	472.6758857	420.9897714
C18orf12	90.4339	212.831	347.852	648.699	1356.36	210.977	101.706	368.544	1701.21	213.342	575.732	494.203	408.53	51.1386	1058.28
C18orf15	52.2206	69.8547	726.463	165.564	838.204	645.538	66.3837	67.6656	50.2824	283.74	850.082	48.9192	70.3468	470.333	401.478
C18orf16	1104.935	231.7405	146.2194	351.3905	422.095	480.8115	310.112	367.2125	250.96165	516.8645	367.7635	472.1935	243.21625	312.061	474.28215
C18orf18	97.4594	1269.21	18.2939	555.561	450.945	52.312	87.175	279.802	2167.29	789.057	158.657	663.028	93.2575	237.58	107.58
C18orf19	687.884	315.1816	513.54525	270.7994	165.258675	841.7796	288.8241	99.6351	476.677275	246.10155	863.3845	541.840875	787.268925	267.2499	644.044
C18orf2	591.1947	43.7253	61.44903333	305.7445	416.1621	619.1624333	722.0494333	727.2590667	457.3874333	514.2936333	370.8703333	97.72706667	1172.893	50.13603333	421.827
C18orf20	58.4296	38.2241	49.8253	497.907	40.5943	64.8291	77.676	917.544	50.2356	67.5173	294.369	201.879	67.723	446.687	757.763
C18orf21	935.60915	41.6196	188.94465	287.95505	353.0131	760.9638	756.2909	1202.337	167.6455	136.8116	565.8365	371.6965	184.2835	141.2755	30.81545
C18orf22	1004.3316	471.74382	335.75722	381.20376	725.72262	451.22944	320.27354	431.94932	546.14446	272.94418	315.56694	256.12774	482.11666	120.89748	675.05982
C18orf24	55.1647	836.699	54.0396	900.912	30.0018	45.472	66.0374	137.912	210.08	21.4642	55.6562	266.169	60.55	466.01	41.6058
C18orf25	636.563325	410.71265	257.66835	763.8687	226.830775	169.613975	991.719275	324.0241	361.753925	278.7073	653.984	535.864325	573.901	696.8365	125.392575
C18orf32	828.636	1335.43	801.599	786.892	281.926	53.5186	41.4933	56.4237	446.639	486.489	701.332	87.3568	992.538	731.363	945.771
C18orf33	402.845	816.788	23.3343	72.9624	36.6818	166.262	877.255	491.958	99.808	692.41	91.4661	78.4328	546.4	62.1385	684.039
C18orf34	555.923	100.775	336.211	33.9836	1136.08	517.491	550.363	2085.08	493.042	46.0489	104.172	993.805	203.551	29.8392	121.392
C18orf45	3498.906	4073.045	4519.873	2193.402	2104.41	1739.4439	1205.064	2747.33925	1418.339	6574.2847	1060.54715	3616.9263	735.1055	4204.255	2015.161
C18orf49	136.816	520.727	267.146	723.194	860.244	76.1096	246.284	158.071	452.299	412.922	47.7833	85.1964	1707.58	363.139	500.646
C18orf50	48.3163	23.3331	392.608	120.879	253.677	44.4032	437.806	460.246	85.1209	160.545	679.566	115.24	3001.03	1113.38	1613.26
C18orf51	1043.11	182.499	412.815	240.872	579.131	360.668	1142.3	395.392	1144.82	610.137	100.582	177	435.655	726.239	57.1254
C18orf54	928.48325	296.73065	555.287925	143.501175	225.253875	275.416975	478.93695	201.678425	352.83325	360.992825	327.6	575.718	752.613175	329.71595	306.635125
C18orf55	1394.2	902.61	1621.77	1866.9	729.124	954.079	928.662	143.233	1807.17	2241.57	1973.48	661.595	744.422	1308.47	925.274
C18orf56	77.2328	1145.05	172.99	735.718	605.912	340.404	1708.42	1127.58	239.571	444.845	472.73	2746.99	1192.03	728.921	558.871
C18orf58	99.6666	860.342	456.768	820.217	603.016	970.057	182.189	44.7829	91.7469	154.609	941.986	385.317	291.625	94.2248	84.5795
C18orf62	416.64435	582.1985	208.388	881.8795	57.6667	555.636	436.5118	1433.48	1302.635	196.23665	997.177	1019.68545	689.90255	308.433	121.4164
C18orf8	543.8112	127.0027333	376.9151	306.1442	319.3195333	697.4123667	468.4463333	545.895	433.5962	196.6184	478.9263333	230.8883667	351.922	308.623	443.4822667
C19orf10	102.5688333	1649.669	2482.4094	381.2412	2664.790333	350.0647333	687.4973333	530.0378333	73.69426667	230.7569667	403.3929	689.3585333	149.9669667	2740.119967	851.4933667
C19orf12	262.2146	898.2153333	820.0971	554.9156333	1186.539667	909.0706667	281.082	783.6293333	131.3367667	785.9346667	785.573	1015.466	676.1476667	272.6316667	729.4843333
C19orf15	1364.559233	410.47	59.62426667	742.6823	606.1593333	512.3683333	626.4206667	595.4523333	627.4362333	226.4739333	643.9212	709.9571667	924.076	172.0554667	298.4356667
C19orf18	180.245	119.689	29.3716	1434.43	67.3237	100.932	1474.2	29.7892	306.147	57.3845	62.8512	192.721	153.92	256.852	57.4525
C19orf2	89.053075	377.04735	145.63915	573.655625	63.924375	829.2525	604.85735	66.135125	926.88885	434.705025	733.38545	731.147025	526.03945	462.599725	728.81725
C19orf20	776.31155	518.1515	629.3764	345.8601	87.19065	97.1297	933.65105	612.9448	112.90575	373.9315	822.65215	548.46425	101.98465	514.707	47.66135
C19orf21	1563.95	54.4829	146.793	126.141	50.6992	619.46	135.929	1080.07	116.865	1122.74	79.4275	694.474	781.106	53.7321	936.35
C19orf22	5412.570733	3623.0546	10329.36443	2958.996233	3142.7419	2927.422933	1538.7056	2365.453267	3176.575233	3070.3221	3892.958333	3362.1109	3579.783333	3550.309767	2226.1241
C19orf23	1296.582	537.359	343.9155	793.6105	599.8405	378.6285	953.797	1033.5785	1115.7635	893.2345	577.86	1284.9895	77.78835	581.3255	697.9225
C19orf24	96.9615	1818.67	1709.54	1582.19	2321.13	1200.27	74.3858	810.921	175.077	1057.14	1252.64	1549.23	143.971	2612.69	1908.01
C19orf25	980.2735	497.77	366.71165	832.795	254.85585	1115.69	890.18	857.1685	1155.06	1500.7	1881.2	820.8662	915.793	170.13075	75.1274
C19orf26	1205.71275	501.292175	397.186525	862.65325	620.655275	629.779125	274.51875	612.546	868.1839	805.104575	572.330375	965.5733	475.4495	696.56475	424.87065
C19orf28	1365.7845	1023.03	600.7125	146.5029	1029.7065	174.3105	630.3883	294.6018	97.70495	1190.2505	1417.53	279.43445	405.26845	216.4645	456.2575
C19orf29	588.0153333	455.4413	376.7434	249.6439667	754.831	457.4118333	1239.716667	772.5903333	95.5014	101.5080333	558.5466667	106.4083667	479.926	566.12	416.303
C19orf30	200.49	124.513	70.8991	463.158	196.738	930.727	329.04	1164.53	1117.15	53.3571	148.938	510.57	99.188	43.6701	573.719
C19orf33	521.3972	81.01136667	283.4612	83.91893333	489.7823	236.9029	289.0233	446.0050667	109.9990667	93.24716667	366.3815	209.0843667	680.8816667	420.7579667	291.8723333
C19orf34	1804.12	386.685	29.0704	695.712	39.0917	624.024	681.861	47.0556	1533.76	78.3372	175.019	347.535	167.983	60.3063	40.3891
C19orf36	73.7127	75.4275	677.679	91.7766	806.339	162.064	73.7935	193.136	77.306	279.302	225.079	61.5351	58.6618	169.923	88.1145
C19orf39	180.888	810.488	78.9009	312.248	452.803	161.643	515.699	1963.97	233.118	129.075	105.364	115.65	76.1154	238.599	56.8968
C19orf40	1209.92	551.05195	337.5491	1229.94	576.03625	965.188	538.93155	1690.605	1200.4185	1342.37	533.88195	846.6355	180.16365	832.576	190.7805
C19orf41	109.547	60.1464	181.817	53.3627	597.091	1397.37	761.37	150.924	1248.57	38.2422	2015.19	575.15	854.494	418.882	72.2925
C19orf42	371.5734333	1027.43415	549.0411667	688.9498833	621.8338333	717.2358333	213.2632167	601.1808333	346.5258667	251.2730167	231.31525	163.0273333	880.9365333	511.0714167	387.2463333
C19orf43	110.0774	1851.254367	1739.309967	84.3072	1396.158667	258.6479	311.0437667	317.4324	782.3992667	439.9853667	601.1237333	205.7443333	1207.013867	1155.266	1185.114667
C19orf44	399.1383333	1548.589667	2999.7349	282.2531	2192.842	458.1559	145.6344	438.958	301.2479667	3946.9	113.4115667	6432.246667	491.0291333	715.0443333	4188.549
C19orf45	565.9925	545.61365	253.4817	771.9888	315.19125	121.1816	1401.8502	459.66225	774.82215	557.86025	912.6064	443.419225	717.316825	695.983325	174.080725
C19orf46	609.819	600.614	26.8852	1493.38	626.107	877.07	2914.59	1578.04	301.783	161.041	540.685	993.241	195.703	447.655	509.045
C19orf47	1240.26165	818.045	480.2201	667.209	762.301	646.7905	959.015	933.88545	863.1345	607.3034	179.78715	856.727	881.325	333.132	618.8127
C19orf48	1125.2	442.259	892.29	1003.15	882.151	191.135	1686.88	201.416	2860.14	1441.04	405.468	721.61	1000.11	989.676	191.683
C19orf50	1338.5175	2825.678	1960.247	1406.2045	2012.6	860.3865	409.1144	370.032	417.5272	3173.128	1529.69	2153.697	107.6323	2474.0735	2969.4575
C19orf51	529.487	78.3252	231.259	111.622	118.18	979.129	409.749	612.01	55.0866	914.298	568.606	1273.34	643.09	221.109	160.679
C19orf52	854.4376667	1299.141	1465.357667	363.636	861.0582667	852.7405333	884.3766667	1059.182667	543.4865667	1075.888333	90.93896667	631.263	403.4526667	1787.503333	1151.417
C19orf53	235.742	642.237	1453.38	633.833	2002.58	1098.44	2004.44	72.6042	1941.79	971.196	1673.15	69.7678	1024.26	1706.25	1501.2
C19orf54	1214.858333	709.74	1228.219667	1386.911	145.6677667	1194.215333	528.2304	780.0467667	741.687	179.1177667	402.2351333	1286.475	630.3766667	281.8127667	631.9993333
C19orf55	122.775	551.927	80.1301	66.8764	103.536	762.738	809.222	39.0655	1313.23	62.8615	47.9251	556.264	723.197	25.8382	668.808
C19orf56	1264.77	113.458	1355.9	100.12	1670.47	1996.7	65.6956	81.7059	440.792	1284.57	209.209	393.331	115.646	1669.64	275.559
C19orf57	68.9007	73.562	44.5549	209.374	72.5833	67.243	71.8671	57.4807	1447.29	126.113	194.655	85.6313	65.3956	58.1285	50.5715
C19orf59	403.829	1495.04	921.605	61.5846	1043	340.635	288.254	242.32	1729.41	155.504	1234.63	191.219	1200.81	294.746	48.2991
C19orf6	486.0914571	510.2385857	503.9154	1159.994286	735.4488429	483.8859714	473.7329714	466.9662429	935.0462857	570.7055571	801.9761429	670.5459571	255.3625	517.2033	598.0847714
C19orf60	92.3608	81.964	868.374	482.147	81.8371	142.097	1932.33	1019.67	435.906	209.399	219.86	988.484	58.5392	82.6041	902.853
C19orf61	714.3463333	290.5050667	834.241	308.2885667	808.446	1146.301667	1690.528333	181.9775	1033.888667	774.6096667	653.5042333	409.2041667	789.6198667	909.616	655.345
C19orf62	222.772	1237.28	1157.56	942.144	698.183	277.82	57.6215	46.6262	64.3413	158.791	42.1734	41.041	575.263	656.514	41.3747
C19orf63	950.456	31.545	343.243	472.464	388.248	186.11	296.912	58.3711	60.915	455.512	89.8829	44.3162	108.927	1445.93	698.255
C19orf64	143.079	169.435	667.87	109.746	394.998	746.855	262.77	996.688	475.671	200.038	307.963	1307.43	112.339	194.303	130.372
C19orf66	410.80955	114.703	362.7225	177.0975	633.00195	767.3546	163.349	335.9922	592.3885	99.28375	1364.2086	348.717	124.55555	663.931	155.1067
C19orf68	155.0613333	506.416	129.9225667	878.9	196.8907	97.8762	381.73	404.7711667	204.5386667	262.731	372.5396	525.6921667	303.5819	306.2591667	101.2688
C19orf69	104.339	362.135	19.7398	77.3622	198.265	81.4635	68.3961	69.7229	156.155	174.015	68.3973	89.5598	91.5266	218.35	91.852
C19orf70	994.238	104.154	888.836	46.0959	103.337	496.017	813.641	127.077	81.5231	176.481	294.468	50.7776	1306.22	465.811	754.771
[truncated: 17,704 more rows]
